# Supplementary material for: Crystal structure and absolute configuration of (3S,4aS,8aS)-N-tert-butyl-2-[(S)-3-(2-chloro-4-nitro­benzamido)-2-hy­droxy­prop­yl]deca­hydro­isoquinoline-3-carboxamide and (3S,4aS,8aS)-N-tert-butyl-2-{(S)-2-[(S)-1-(2-chloro-4-nitro­benzoyl)pyrrolidin-2-yl]-2-hy­droxy­eth­yl}deca­hydro­iso­quinoline-3-carboxamide
Source: Acta Crystallogr E Crystallogr Commun. 2015 Oct 31;71(Pt 11):1401–7. doi: 10.1107/S2056989015020046 (PMC4645022; doi:10.1107/S2056989015020046)
Supplement: Supplementary file 1 [file e-71-01401-sup1.cif]

##############################################################################
#                                                                            #
# This CIF contains the data in a paper accepted for publication in          #
# Acta Crystallographica Section E. It conforms to the requirements of       #
# Notes for Authors for Acta Crystallographica Section E, and has been       #
# peer reviewed under the auspices of the IUCr Commission on Journals.       #
#                                                                            #
# Full details of the Crystallographic Information File format               #
# are given in the paper "The Crystallographic Information File (CIF):       #
# a New Standard Archive File for Crystallography" by S. R. Hall, F. H.      #
# Allen and I. D. Brown [Acta Cryst. (1991), A47, 655-685].                  #
#                                                                            #
# The current version of the core CIF dictionary is obtainable from          #
# ftp://ftp.iucr.org/pub/cif_core.dic.                                       #
#                                                                            #
# Software is freely available for graphical display of the structure(s)     #
# in this CIF. For information consult the CIF software page                 #
# http://www.iucr.org/resources/cif/software.                                #
#                                                                            #
# This file may be used for bona fide research purposes within the           #
# scientific community so long as proper attribution is given to the journal # 
# article from which it was obtained.                                        #
#                                                                            #
##############################################################################
data_I
_audit_creation_method     SHELXL-2014/6
_journal_data_validation_number     ?
_journal_date_recd_electronic     2015-10-10
_journal_date_accepted     2015-10-22
_journal_name_full     'Acta Crystallographica, Section E'
_journal_year     2015
_journal_volume     71
_journal_issue     11
_journal_page_first     1401
_journal_page_last     1407
_journal_paper_category     GO
_journal_paper_doi     10.1107/S2056989015020046
_journal_coeditor_code     PK2566
_publ_contact_author
;
Jeffery A. Bertke
University of Illinois
School of Chemical Sciences, Box 59-1
505 South Mathews Avenue
Urbana, Illinois  61801
USA
;
_publ_contact_author_name     ?
_publ_contact_author_address     ?
_publ_contact_author_email     'jbertke@illinois.edu'
_publ_contact_author_fax     ?
_publ_contact_author_phone
;
1  217 300 6645
;
_publ_section_title
;\
Crystal structure and absolute configuration of
(3<i>S</i>,4a<i>S</i>,8a<i>S</i>)-<i>N</i>-<i>tert</i>-butyl-2-[(<i>S</i>)-3-\
(2-chloro-4-nitrobenzamido)-2-hydroxypropyl]decahydroisoquinoline-3-\
carboxamide and
(3<i>S</i>,4a<i>S</i>,8a<i>S</i>)-<i>N</i>-<i>tert</i>-butyl-2-{(<i>S</i>)-2-\
[(<i>S</i>)-1-(2-chloro-4-nitrobenzoyl)pyrrolidin-2-yl]-2-hydroxyethyl}\
decahydroisoquinoline-3-carboxamide
;
_publ_section_title_footnote     .
loop_
    _publ_author_name
    _publ_author_footnote
    _publ_author_address
    'Maxson, Tucker' .
;
Department of Chemistry
University of Illinois
345 Roger Adams Lab
600 South Mathews Avenue
Urbana, IL 61801
USA
;
    'Bertke, Jeffery A.' .
;
University of Illinois
School of Chemical Sciences, Box 59-1
505 South Mathews Avenue
Urbana, Illinois 61801
USA
;
    'Gray, Danielle L.' .
;
University of Illinois
School of Chemical Sciences, Box 59-1
505 South Mathews Avenue
Urbana, Illinois 61801
USA
;
    'Mitchell, Douglas A.' .
;
Department of Chemistry
University of Illinois
345 Roger Adams Lab
600 South Mathews Avenue
Urbana, IL 61801
USA
;
_publ_section_synopsis
;
The crystal structure and absolute configuration of two new nelfinavir analogs
have been determined. Intermolecular hydrogen bonding leads to two-dimensional
sheets in one analog and one-dimensional chains in the other.
;
_chemical_name_systematic
;\
(3<i>S</i>,4a<i>S</i>,8a<i>S</i>)-<i>N</i>-<i>tert</i>-Butyl-\
2-[(<i>S</i>)-3-(2-chloro-4-nitrobenzamido)-2-hydroxypropyl]\
decahydroisoquinoline-3-carboxamide
;
_chemical_name_common     ?
_chemical_formula_moiety     'C24 H35 Cl N4 O5'
_chemical_formula_sum     'C24 H35 Cl N4 O5'
_chemical_formula_structural     ?
_chemical_formula_analytical     ?
_chemical_formula_iupac     'C24 H35 Cl N4 O5'
_chemical_formula_weight     495.01
_chemical_melting_point     ?
_symmetry_cell_setting     orthorhombic
_symmetry_space_group_name_H-M     'P2(1)2(1)2 '
_symmetry_space_group_name_Hall     'P 2 2ab'
_shelx_space_group_comment
;
The symmetry employed for this shelxl refinement is uniquely defined
by the following loop, which should always be used as a source of
symmetry information in preference to the above space-group names.
They are only intended as comments.
;
_space_group_crystal_system     orthorhombic
_space_group_name_H-M_alt     'P 21 21 2'
_space_group_name_Hall     'P 2 2ab'
loop_
    _space_group_symop_operation_xyz
    'x, y, z'
    '-x, -y, z'
    '-x+1/2, y+1/2, -z'
    'x+1/2, -y+1/2, -z'
_cell_length_a     18.8408(7)
_cell_length_b     20.2263(8)
_cell_length_c     6.7923(3)
_cell_angle_alpha     90
_cell_angle_beta     90
_cell_angle_gamma     90
_cell_volume     2588.41(18)
_cell_formula_units_Z     4
_cell_measurement_reflns_used     9966
_cell_measurement_theta_min     2.29
_cell_measurement_theta_max     24.52
_cell_measurement_temperature     193(2)
_exptl_crystal_description     'prism'
_exptl_crystal_colour     'colourless'
_exptl_crystal_size_max     0.368
_exptl_crystal_size_mid     0.356
_exptl_crystal_size_min     0.286
_exptl_crystal_density_diffrn     1.270
_exptl_crystal_density_meas     ?
_exptl_crystal_density_method     'not measured'
_exptl_crystal_F_000     1056
loop_
    _exptl_crystal_face_index_h
    _exptl_crystal_face_index_k
    _exptl_crystal_face_index_l
    _exptl_crystal_face_perp_dist
    -2.00 1.00 0.00 0.1550
    2.00 -1.00 0.00 0.1440
    0.00 2.00 1.00 0.1300
    0.00 -2.00 -1.00 0.1430
    2.00 0.00 -1.00 0.1820
    1.00 1.00 0.00 0.1540
    -2.00 -4.00 1.00 0.1260
    -1.00 -2.00 -2.00 0.1510
    1.00 2.00 0.00 0.1640
    -1.00 -2.00 2.00 0.1290
    2.00 1.00 1.00 0.1260
    -1.00 3.00 0.00 0.1470
    -3.00 3.00 -1.00 0.1730
    -1.00 -3.00 -1.00 0.1510
    -1.00 2.00 -2.00 0.1690
    0.00 -1.00 0.00 0.1670
    4.00 1.00 0.00 0.1230
    -4.00 1.00 1.00 0.1530
    -4.00 -1.00 0.00 0.1870
_exptl_absorpt_coefficient_mu     0.188
_exptl_absorpt_correction_type     integration
_exptl_absorpt_process_details
;
(SHELXTL/XPREP; Bruker, 2014)
;
_shelx_estimated_absorpt_T_min     0.934
_shelx_estimated_absorpt_T_max     0.948
_exptl_absorpt_correction_T_min     0.9526
_exptl_absorpt_correction_T_max     0.9604
_exptl_special_details
;
One distinct cell was identified using <i>APEX2</i> (Bruker, 2014). Four frame
series were integrated and filtered for statistical outliers using
<i>SAINT</i> (Bruker, 2014) then corrected for absorption by integration using
<i>SHELXTL</i>/<i>XPREP</i> V2005/2 (Bruker, 2014) before using
<i>SAINT</i>/<i>SADABS</i> (Bruker, 2014) to sort, merge, and scale the
combined data No decay correction was applied.
;
_diffrn_ambient_temperature     193(2)
_diffrn_radiation_type     'MoK\a'
_diffrn_radiation_wavelength     0.71073
_diffrn_radiation_source     'normal-focus sealed tube'
_diffrn_radiation_monochromator     'graphite'
_diffrn_measurement_device_type     ?
_diffrn_measurement_device     'Siemens Platform/APEXII CCD'
_diffrn_measurement_method     'profile data from \f and \w scans'
_diffrn_detector_area_resol_mean     ?
_diffrn_reflns_number     30342
_diffrn_reflns_av_R_equivalents     0.0265
_diffrn_reflns_theta_min     1.477
_diffrn_reflns_theta_max     26.279
_diffrn_reflns_theta_full     25.242
_diffrn_measured_fraction_theta_max     0.999
_diffrn_measured_fraction_theta_full     1.000
_diffrn_reflns_limit_h_min     -23
_diffrn_reflns_limit_h_max     23
_diffrn_reflns_limit_k_min     -25
_diffrn_reflns_limit_k_max     25
_diffrn_reflns_limit_l_min     -8
_diffrn_reflns_limit_l_max     8
_diffrn_standards_number     ?
_diffrn_standards_interval_time     ?
_diffrn_standards_decay_%     ?
_refine_special_details
;
Structure was phased by direct (Sheldrick, 2015). Systematic conditions
suggested the ambiguous space group. The space group choice was confirmed by
successful convergence of the full-matrix least-squares refinement on
<i>F</i>^2^. The final map had no significant features. A final analysis of
variance between observed and calculated structure factors showed no
dependence on amplitude or resolution.
;
_reflns_number_total     5243
_reflns_number_gt     4694
_reflns_threshold_expression     'I > 2\s(I)'
_refine_ls_structure_factor_coef     Fsqd
_refine_ls_matrix_type     full
_refine_ls_R_factor_all     0.0407
_refine_ls_R_factor_gt     0.0351
_refine_ls_wR_factor_gt     0.0819
_refine_ls_wR_factor_ref     0.0854
_refine_ls_goodness_of_fit_ref     1.027
_refine_ls_restrained_S_all     1.041
_refine_ls_number_reflns     5243
_refine_ls_number_parameters     333
_refine_ls_number_restraints     53
_refine_ls_hydrogen_treatment     mixed
_refine_ls_weighting_scheme     calc
_refine_ls_weighting_details
              'w=1/[\s^2^(Fo^2^)+(0.0355P)^2^+0.5785P] where P=(Fo^2^+2Fc^2^)/3'
_atom_sites_solution_hydrogens     mixed
_atom_sites_solution_primary     ?
_atom_sites_solution_secondary     ?
_refine_ls_shift/su_max     0.001
_refine_ls_shift/su_mean     0.000
_refine_diff_density_max     0.343
_refine_diff_density_min     -0.434
_refine_ls_extinction_method     none
_refine_ls_extinction_coef     .
_refine_ls_abs_structure_details
;
Flack (1983); Hooft <i>et al.</i> (2008); 2720 Friedels
;
_refine_ls_abs_structure_Flack     -0.008(18)
loop_
    _atom_type_symbol
    _atom_type_description
    _atom_type_scat_dispersion_real
    _atom_type_scat_dispersion_imag
    _atom_type_scat_source
    'C' 'C' 0.0033 0.0016
                         'International Tables Vol C Tables 4.2.6.8 and 6.1.1.4'
    'H' 'H' 0.0000 0.0000
                         'International Tables Vol C Tables 4.2.6.8 and 6.1.1.4'
    'N' 'N' 0.0061 0.0033
                         'International Tables Vol C Tables 4.2.6.8 and 6.1.1.4'
    'O' 'O' 0.0106 0.0060
                         'International Tables Vol C Tables 4.2.6.8 and 6.1.1.4'
    'Cl' 'Cl' 0.1484 0.1585
                         'International Tables Vol C Tables 4.2.6.8 and 6.1.1.4'
_computing_data_collection
;
APEX2 (Bruker, 2014)
;
_computing_cell_refinement
;
SAINT (Bruker, 2014)
;
_computing_data_reduction
;
SAINT (Bruker, 2014), XPREP (Bruker, 2014), and SADABS (Bruker,
2014)
;
_computing_structure_solution
;
SHELXS2014 (Sheldrick, 2008)
;
_computing_structure_refinement
;
SHELXL2014 (Sheldrick, 2015)
;
_computing_molecular_graphics
;
SHELXTL (Sheldrick, 2008) and CrystalMaker (CrystalMaker, 1994)
;
_computing_publication_material
;
XCIF (Bruker, 2014) and publCIF (Westrip, 2010)
;
loop_
    _atom_site_type_symbol
    _atom_site_label
    _atom_site_fract_x
    _atom_site_fract_y
    _atom_site_fract_z
    _atom_site_U_iso_or_equiv
    _atom_site_adp_type
    _atom_site_calc_flag
    _atom_site_occupancy
    _atom_site_disorder_assembly
    _atom_site_disorder_group
    Cl Cl1 0.29551(15) 0.69804(7) 0.67519(15) 0.0735(5) Uani d 0.941(8) A 1
    Cl Cl1B 0.326(2) 0.6888(7) 0.664(3) 0.0735(5) Uani d 0.059(8) A 2
    O O1 0.3558(8) 0.8988(8) 0.2519(16) 0.086(2) Uani d 0.60(2) B 1
    O O2 0.4046(8) 0.9713(5) 0.445(2) 0.116(3) Uani d 0.60(2) B 1
    N N1 0.3808(6) 0.9169(5) 0.4064(12) 0.0715(17) Uani d 0.60(2) B 1
    O O1B 0.3725(13) 0.9134(12) 0.271(3) 0.086(2) Uani d 0.40(2) B 2
    O O2B 0.4360(11) 0.9754(7) 0.453(3) 0.116(3) Uani d 0.40(2) B 2
    N N1B 0.3991(9) 0.9260(7) 0.431(2) 0.0715(17) Uani d 0.40(2) B 2
    C C1 0.38040(11) 0.78173(14) 0.8790(4) 0.0477(6) Uani d 1 . .
    C C2 0.34335(12) 0.77084(14) 0.7057(4) 0.0520(7) Uani d 1 . .
    C C3 0.34488(14) 0.81498(16) 0.5532(4) 0.0585(7) Uani d 1 . .
    H H3A 0.3207 0.8062 0.4333 0.070 Uiso calc 1 . .
    C C4 0.38270(16) 0.87247(16) 0.5797(5) 0.0635(8) Uani d 1 . .
    C C5 0.41913(17) 0.88668(15) 0.7505(5) 0.0675(8) Uani d 1 . .
    H H5A 0.4439 0.9272 0.7658 0.081 Uiso calc 1 . .
    C C6 0.41831(14) 0.84036(15) 0.8974(5) 0.0594(7) Uani d 1 . .
    H H6A 0.4443 0.8485 1.0148 0.071 Uiso calc 1 . .
    C C7 0.38161(12) 0.73281(14) 1.0445(4) 0.0478(6) Uani d 1 . .
    O O3 0.32755(9) 0.71943(11) 1.1373(3) 0.0644(5) Uani d 1 . .
    O O4 0.48956(9) 0.73984(10) 1.4849(3) 0.0534(5) Uani d 1 . .
    H H4B 0.5165(17) 0.7479(17) 1.585(5) 0.080 Uiso d 1 . .
    O O5 0.56221(7) 0.75831(7) 0.8387(2) 0.0372(3) Uani d 1 . .
    N N2 0.44567(10) 0.70759(11) 1.0807(3) 0.0438(5) Uani d 1 . .
    H H2 0.4786(16) 0.7171(15) 1.005(5) 0.066 Uiso d 1 . .
    N N3 0.60919(9) 0.66293(9) 1.1177(3) 0.0368(4) Uani d 1 . .
    N N4 0.67223(10) 0.80363(9) 0.8528(3) 0.0417(4) Uani d 1 . .
    H H4 0.7145(16) 0.7950(14) 0.884(4) 0.063 Uiso d 1 . .
    C C8 0.46111(12) 0.66114(13) 1.2385(4) 0.0459(6) Uani d 1 . .
    H H8A 0.4766 0.6186 1.1805 0.055 Uiso calc 1 . .
    H H8B 0.4172 0.6528 1.3145 0.055 Uiso calc 1 . .
    C C9 0.51828(11) 0.68604(12) 1.3772(3) 0.0420(5) Uani d 1 . .
    H H9A 0.5310 0.6499 1.4712 0.050 Uiso calc 1 . .
    C C10 0.58565(11) 0.70901(12) 1.2713(3) 0.0386(5) Uani d 1 . .
    H H10A 0.5767 0.7528 1.2109 0.046 Uiso calc 1 . .
    H H10B 0.6242 0.7144 1.3691 0.046 Uiso calc 1 . .
    C C11 0.65713(11) 0.69212(11) 0.9715(3) 0.0380(5) Uani d 1 . .
    H H11A 0.7036 0.7026 1.0353 0.046 Uiso calc 1 . .
    C C12 0.66899(13) 0.64166(11) 0.8056(4) 0.0410(5) Uani d 1 . .
    H H12A 0.6230 0.6318 0.7413 0.049 Uiso calc 1 . .
    H H12B 0.7010 0.6610 0.7054 0.049 Uiso calc 1 . .
    C C13 0.70138(14) 0.57736(12) 0.8829(4) 0.0494(6) Uani d 1 . .
    H H13A 0.7500 0.5880 0.9326 0.059 Uiso calc 1 . .
    C C14 0.70957(16) 0.52528(13) 0.7203(4) 0.0590(7) Uani d 1 . .
    H H14A 0.7303 0.5467 0.6025 0.071 Uiso calc 1 . .
    H H14B 0.7434 0.4910 0.7656 0.071 Uiso calc 1 . .
    C C15 0.64047(16) 0.49205(14) 0.6624(4) 0.0611(7) Uani d 1 . .
    H H15A 0.6503 0.4565 0.5661 0.073 Uiso calc 1 . .
    H H15B 0.6089 0.5248 0.5988 0.073 Uiso calc 1 . .
    C C16 0.60342(19) 0.46287(13) 0.8419(5) 0.0696(9) Uani d 1 . .
    H H16A 0.6333 0.4276 0.8999 0.084 Uiso calc 1 . .
    H H16B 0.5576 0.4430 0.8019 0.084 Uiso calc 1 . .
    C C17 0.59030(17) 0.51683(13) 0.9945(4) 0.0610(8) Uani d 1 . .
    H H17A 0.5575 0.5502 0.9387 0.073 Uiso calc 1 . .
    H H17B 0.5671 0.4971 1.1115 0.073 Uiso calc 1 . .
    C C18 0.65836(16) 0.55060(13) 1.0574(4) 0.0550(7) Uani d 1 . .
    H H18A 0.6883 0.5165 1.1243 0.066 Uiso calc 1 . .
    C C19 0.64454(15) 0.60538(13) 1.2068(4) 0.0505(6) Uani d 1 . .
    H H19A 0.6145 0.5878 1.3143 0.061 Uiso calc 1 . .
    H H19B 0.6902 0.6196 1.2650 0.061 Uiso calc 1 . .
    C C20 0.62618(10) 0.75493(11) 0.8828(3) 0.0354(5) Uani d 1 . .
    C C21 0.65543(13) 0.87079(12) 0.7767(4) 0.0480(6) Uani d 1 . .
    C C22 0.60827(17) 0.90585(14) 0.9239(5) 0.0679(8) Uani d 1 . .
    H H22A 0.5644 0.8805 0.9422 0.102 Uiso calc 1 . .
    H H22B 0.5967 0.9501 0.8746 0.102 Uiso calc 1 . .
    H H22C 0.6332 0.9097 1.0500 0.102 Uiso calc 1 . .
    C C23 0.62113(16) 0.86682(14) 0.5736(5) 0.0606(8) Uani d 1 . .
    H H23A 0.5739 0.8468 0.5852 0.091 Uiso calc 1 . .
    H H23B 0.6507 0.8397 0.4866 0.091 Uiso calc 1 . .
    H H23C 0.6167 0.9114 0.5184 0.091 Uiso calc 1 . .
    C C24 0.72639(15) 0.90696(15) 0.7599(6) 0.0682(9) Uani d 1 . .
    H H24A 0.7496 0.9079 0.8890 0.102 Uiso calc 1 . .
    H H24B 0.7182 0.9523 0.7145 0.102 Uiso calc 1 . .
    H H24C 0.7569 0.8838 0.6655 0.102 Uiso calc 1 . .
loop_
    _atom_site_aniso_label
    _atom_site_aniso_U_11
    _atom_site_aniso_U_22
    _atom_site_aniso_U_33
    _atom_site_aniso_U_12
    _atom_site_aniso_U_13
    _atom_site_aniso_U_23
    Cl1 0.0607(12) 0.1010(6) 0.0588(5) -0.0165(6) -0.0109(5) -0.0190(5)
    Cl1B 0.0607(12) 0.1010(6) 0.0588(5) -0.0165(6) -0.0109(5) -0.0190(5)
    O1 0.088(6) 0.100(6) 0.068(2) 0.018(4) -0.011(3) 0.008(3)
    O2 0.141(8) 0.076(2) 0.130(3) -0.009(4) -0.021(6) 0.021(2)
    N1 0.071(4) 0.068(2) 0.075(3) 0.023(2) -0.011(3) -0.005(2)
    O1B 0.088(6) 0.100(6) 0.068(2) 0.018(4) -0.011(3) 0.008(3)
    O2B 0.141(8) 0.076(2) 0.130(3) -0.009(4) -0.021(6) 0.021(2)
    N1B 0.071(4) 0.068(2) 0.075(3) 0.023(2) -0.011(3) -0.005(2)
    C1 0.0257(10) 0.0711(16) 0.0463(14) 0.0075(10) -0.0005(10) -0.0111(13)
    C2 0.0330(12) 0.0761(18) 0.0471(14) 0.0110(12) -0.0037(10) -0.0142(14)
    C3 0.0463(15) 0.0788(19) 0.0505(15) 0.0225(14) -0.0057(12) -0.0146(15)
    C4 0.0602(17) 0.0701(19) 0.0601(18) 0.0332(15) 0.0033(15) -0.0002(15)
    C5 0.0662(19) 0.0567(17) 0.079(2) 0.0106(14) -0.0035(17) -0.0068(16)
    C6 0.0464(14) 0.0732(19) 0.0586(17) 0.0057(14) -0.0091(13) -0.0124(15)
    C7 0.0284(11) 0.0747(17) 0.0404(13) -0.0032(11) -0.0024(10) -0.0109(12)
    O3 0.0297(8) 0.1063(15) 0.0571(11) -0.0049(9) 0.0044(8) 0.0005(12)
    O4 0.0413(9) 0.0750(13) 0.0440(9) 0.0114(9) -0.0038(8) -0.0169(9)
    O5 0.0280(7) 0.0430(8) 0.0407(8) -0.0008(6) -0.0039(6) 0.0031(7)
    N2 0.0275(9) 0.0655(14) 0.0384(10) -0.0050(9) -0.0011(8) -0.0050(10)
    N3 0.0375(9) 0.0411(10) 0.0318(9) 0.0061(8) -0.0012(8) 0.0013(8)
    N4 0.0298(9) 0.0432(10) 0.0521(12) -0.0032(8) -0.0044(9) 0.0001(10)
    C8 0.0373(12) 0.0565(14) 0.0440(13) -0.0060(11) 0.0017(10) -0.0014(12)
    C9 0.0383(12) 0.0525(13) 0.0352(11) 0.0052(10) -0.0004(9) -0.0039(11)
    C10 0.0334(11) 0.0482(13) 0.0342(11) 0.0029(9) -0.0056(9) -0.0047(10)
    C11 0.0282(10) 0.0457(12) 0.0400(12) 0.0033(9) -0.0032(9) -0.0016(10)
    C12 0.0393(12) 0.0460(12) 0.0378(12) 0.0059(10) 0.0050(10) 0.0019(10)
    C13 0.0482(13) 0.0531(14) 0.0470(14) 0.0192(12) 0.0032(12) 0.0006(12)
    C14 0.0673(17) 0.0557(16) 0.0540(16) 0.0224(14) 0.0116(14) 0.0021(13)
    C15 0.0818(19) 0.0466(14) 0.0549(16) 0.0096(13) 0.0141(15) -0.0024(14)
    C16 0.097(2) 0.0436(14) 0.069(2) 0.0034(15) 0.0223(19) 0.0010(15)
    C17 0.085(2) 0.0426(14) 0.0550(16) 0.0062(14) 0.0222(15) 0.0059(12)
    C18 0.0689(17) 0.0510(14) 0.0451(14) 0.0261(14) 0.0048(13) 0.0117(12)
    C19 0.0580(15) 0.0566(15) 0.0369(13) 0.0178(12) -0.0022(12) 0.0067(12)
    C20 0.0301(10) 0.0414(11) 0.0348(11) 0.0002(9) -0.0006(9) -0.0043(9)
    C21 0.0411(13) 0.0378(12) 0.0653(17) -0.0065(10) -0.0019(12) -0.0007(12)
    C22 0.0653(18) 0.0512(15) 0.087(2) 0.0017(14) 0.0045(17) -0.0127(16)
    C23 0.0665(18) 0.0475(14) 0.0678(19) -0.0086(13) -0.0126(15) 0.0125(14)
    C24 0.0540(16) 0.0529(16) 0.098(2) -0.0193(13) -0.0009(16) 0.0024(17)
_geom_special_details
;
All e.s.d.'s (except the e.s.d. in the dihedral angle between two l.s. planes)
are estimated using the full covariance matrix. The cell e.s.d.'s are taken
into account individually in the estimation of e.s.d.'s in distances, angles
and torsion angles; correlations between e.s.d.'s in cell parameters are only
used when they are defined by crystal symmetry. An approximate (isotropic)
treatment of cell e.s.d.'s is used for estimating e.s.d.'s involving l.s.
planes.
;
loop_
    _geom_bond_atom_site_label_1
    _geom_bond_atom_site_label_2
    _geom_bond_site_symmetry_2
    _geom_bond_distance
    _geom_bond_publ_flag
    Cl1 C2 . 1.739(3) ?
    Cl1B C2 . 1.716(12) ?
    O1 N1 . 1.207(7) ?
    O2 N1 . 1.217(7) ?
    N1 C4 . 1.482(7) ?
    O1B N1B . 1.226(9) ?
    O2B N1B . 1.228(10) ?
    N1B C4 . 1.511(9) ?
    C1 C2 . 1.386(3) ?
    C1 C6 . 1.390(4) ?
    C1 C7 . 1.498(4) ?
    C2 C3 . 1.368(4) ?
    C3 C4 . 1.376(5) ?
    C3 H3A . 0.9500 ?
    C4 C5 . 1.379(5) ?
    C5 C6 . 1.368(4) ?
    C5 H5A . 0.9500 ?
    C6 H6A . 0.9500 ?
    C7 O3 . 1.228(3) ?
    C7 N2 . 1.333(3) ?
    O4 C9 . 1.418(3) ?
    O4 H4B . 0.87(4) ?
    O5 C20 . 1.244(2) ?
    N2 C8 . 1.455(3) ?
    N2 H2 . 0.83(3) ?
    N3 C11 . 1.467(3) ?
    N3 C10 . 1.467(3) ?
    N3 C19 . 1.471(3) ?
    N4 C20 . 1.329(3) ?
    N4 C21 . 1.487(3) ?
    N4 H4 . 0.84(3) ?
    C8 C9 . 1.517(3) ?
    C8 H8A . 0.9900 ?
    C8 H8B . 0.9900 ?
    C9 C10 . 1.531(3) ?
    C9 H9A . 1.0000 ?
    C10 H10A . 0.9900 ?
    C10 H10B . 0.9900 ?
    C11 C20 . 1.522(3) ?
    C11 C12 . 1.536(3) ?
    C11 H11A . 1.0000 ?
    C12 C13 . 1.529(3) ?
    C12 H12A . 0.9900 ?
    C12 H12B . 0.9900 ?
    C13 C14 . 1.534(4) ?
    C13 C18 . 1.535(4) ?
    C13 H13A . 1.0000 ?
    C14 C15 . 1.517(4) ?
    C14 H14A . 0.9900 ?
    C14 H14B . 0.9900 ?
    C15 C16 . 1.524(4) ?
    C15 H15A . 0.9900 ?
    C15 H15B . 0.9900 ?
    C16 C17 . 1.525(4) ?
    C16 H16A . 0.9900 ?
    C16 H16B . 0.9900 ?
    C17 C18 . 1.514(4) ?
    C17 H17A . 0.9900 ?
    C17 H17B . 0.9900 ?
    C18 C19 . 1.525(4) ?
    C18 H18A . 1.0000 ?
    C19 H19A . 0.9900 ?
    C19 H19B . 0.9900 ?
    C21 C22 . 1.514(4) ?
    C21 C23 . 1.526(4) ?
    C21 C24 . 1.528(3) ?
    C22 H22A . 0.9800 ?
    C22 H22B . 0.9800 ?
    C22 H22C . 0.9800 ?
    C23 H23A . 0.9800 ?
    C23 H23B . 0.9800 ?
    C23 H23C . 0.9800 ?
    C24 H24A . 0.9800 ?
    C24 H24B . 0.9800 ?
    C24 H24C . 0.9800 ?
loop_
    _geom_angle_atom_site_label_1
    _geom_angle_atom_site_label_2
    _geom_angle_atom_site_label_3
    _geom_angle_site_symmetry_1
    _geom_angle_site_symmetry_3
    _geom_angle
    _geom_angle_publ_flag
    O1 N1 O2 . . 127.3(9) ?
    O1 N1 C4 . . 121.0(9) ?
    O2 N1 C4 . . 111.6(9) ?
    O1B N1B O2B . . 120.6(14) ?
    O1B N1B C4 . . 111.2(14) ?
    O2B N1B C4 . . 128.1(14) ?
    C2 C1 C6 . . 118.1(3) ?
    C2 C1 C7 . . 122.7(2) ?
    C6 C1 C7 . . 119.2(2) ?
    C3 C2 C1 . . 121.9(3) ?
    C3 C2 Cl1B . . 120.7(7) ?
    C1 C2 Cl1B . . 113.0(8) ?
    C3 C2 Cl1 . . 118.2(2) ?
    C1 C2 Cl1 . . 119.8(2) ?
    C2 C3 C4 . . 117.6(3) ?
    C2 C3 H3A . . 121.2 ?
    C4 C3 H3A . . 121.2 ?
    C3 C4 C5 . . 123.0(3) ?
    C3 C4 N1 . . 113.4(5) ?
    C5 C4 N1 . . 123.7(5) ?
    C3 C4 N1B . . 128.6(7) ?
    C5 C4 N1B . . 108.1(7) ?
    C6 C5 C4 . . 117.7(3) ?
    C6 C5 H5A . . 121.1 ?
    C4 C5 H5A . . 121.1 ?
    C5 C6 C1 . . 121.6(3) ?
    C5 C6 H6A . . 119.2 ?
    C1 C6 H6A . . 119.2 ?
    O3 C7 N2 . . 124.9(3) ?
    O3 C7 C1 . . 121.2(2) ?
    N2 C7 C1 . . 113.9(2) ?
    C9 O4 H4B . . 109(2) ?
    C7 N2 C8 . . 124.3(2) ?
    C7 N2 H2 . . 118(2) ?
    C8 N2 H2 . . 117(2) ?
    C11 N3 C10 . . 114.32(17) ?
    C11 N3 C19 . . 108.55(18) ?
    C10 N3 C19 . . 110.33(18) ?
    C20 N4 C21 . . 126.27(19) ?
    C20 N4 H4 . . 115(2) ?
    C21 N4 H4 . . 119(2) ?
    N2 C8 C9 . . 112.7(2) ?
    N2 C8 H8A . . 109.1 ?
    C9 C8 H8A . . 109.1 ?
    N2 C8 H8B . . 109.1 ?
    C9 C8 H8B . . 109.1 ?
    H8A C8 H8B . . 107.8 ?
    O4 C9 C8 . . 107.70(19) ?
    O4 C9 C10 . . 109.00(19) ?
    C8 C9 C10 . . 113.42(19) ?
    O4 C9 H9A . . 108.9 ?
    C8 C9 H9A . . 108.9 ?
    C10 C9 H9A . . 108.9 ?
    N3 C10 C9 . . 113.06(18) ?
    N3 C10 H10A . . 109.0 ?
    C9 C10 H10A . . 109.0 ?
    N3 C10 H10B . . 109.0 ?
    C9 C10 H10B . . 109.0 ?
    H10A C10 H10B . . 107.8 ?
    N3 C11 C20 . . 111.60(17) ?
    N3 C11 C12 . . 108.59(18) ?
    C20 C11 C12 . . 108.67(18) ?
    N3 C11 H11A . . 109.3 ?
    C20 C11 H11A . . 109.3 ?
    C12 C11 H11A . . 109.3 ?
    C13 C12 C11 . . 111.81(19) ?
    C13 C12 H12A . . 109.3 ?
    C11 C12 H12A . . 109.3 ?
    C13 C12 H12B . . 109.3 ?
    C11 C12 H12B . . 109.3 ?
    H12A C12 H12B . . 107.9 ?
    C12 C13 C14 . . 112.2(2) ?
    C12 C13 C18 . . 110.74(19) ?
    C14 C13 C18 . . 111.5(2) ?
    C12 C13 H13A . . 107.4 ?
    C14 C13 H13A . . 107.4 ?
    C18 C13 H13A . . 107.4 ?
    C15 C14 C13 . . 113.9(2) ?
    C15 C14 H14A . . 108.8 ?
    C13 C14 H14A . . 108.8 ?
    C15 C14 H14B . . 108.8 ?
    C13 C14 H14B . . 108.8 ?
    H14A C14 H14B . . 107.7 ?
    C14 C15 C16 . . 110.9(3) ?
    C14 C15 H15A . . 109.5 ?
    C16 C15 H15A . . 109.5 ?
    C14 C15 H15B . . 109.5 ?
    C16 C15 H15B . . 109.5 ?
    H15A C15 H15B . . 108.0 ?
    C15 C16 C17 . . 109.9(2) ?
    C15 C16 H16A . . 109.7 ?
    C17 C16 H16A . . 109.7 ?
    C15 C16 H16B . . 109.7 ?
    C17 C16 H16B . . 109.7 ?
    H16A C16 H16B . . 108.2 ?
    C18 C17 C16 . . 112.2(3) ?
    C18 C17 H17A . . 109.2 ?
    C16 C17 H17A . . 109.2 ?
    C18 C17 H17B . . 109.2 ?
    C16 C17 H17B . . 109.2 ?
    H17A C17 H17B . . 107.9 ?
    C17 C18 C19 . . 111.8(2) ?
    C17 C18 C13 . . 112.8(2) ?
    C19 C18 C13 . . 110.4(2) ?
    C17 C18 H18A . . 107.2 ?
    C19 C18 H18A . . 107.2 ?
    C13 C18 H18A . . 107.2 ?
    N3 C19 C18 . . 112.3(2) ?
    N3 C19 H19A . . 109.2 ?
    C18 C19 H19A . . 109.2 ?
    N3 C19 H19B . . 109.2 ?
    C18 C19 H19B . . 109.2 ?
    H19A C19 H19B . . 107.9 ?
    O5 C20 N4 . . 123.7(2) ?
    O5 C20 C11 . . 120.82(19) ?
    N4 C20 C11 . . 115.44(18) ?
    N4 C21 C22 . . 108.9(2) ?
    N4 C21 C23 . . 110.9(2) ?
    C22 C21 C23 . . 111.9(2) ?
    N4 C21 C24 . . 106.1(2) ?
    C22 C21 C24 . . 109.8(2) ?
    C23 C21 C24 . . 109.2(2) ?
    C21 C22 H22A . . 109.5 ?
    C21 C22 H22B . . 109.5 ?
    H22A C22 H22B . . 109.5 ?
    C21 C22 H22C . . 109.5 ?
    H22A C22 H22C . . 109.5 ?
    H22B C22 H22C . . 109.5 ?
    C21 C23 H23A . . 109.5 ?
    C21 C23 H23B . . 109.5 ?
    H23A C23 H23B . . 109.5 ?
    C21 C23 H23C . . 109.5 ?
    H23A C23 H23C . . 109.5 ?
    H23B C23 H23C . . 109.5 ?
    C21 C24 H24A . . 109.5 ?
    C21 C24 H24B . . 109.5 ?
    H24A C24 H24B . . 109.5 ?
    C21 C24 H24C . . 109.5 ?
    H24A C24 H24C . . 109.5 ?
    H24B C24 H24C . . 109.5 ?
loop_
    _geom_torsion_atom_site_label_1
    _geom_torsion_atom_site_label_2
    _geom_torsion_atom_site_label_3
    _geom_torsion_atom_site_label_4
    _geom_torsion_site_symmetry_1
    _geom_torsion_site_symmetry_2
    _geom_torsion_site_symmetry_3
    _geom_torsion_site_symmetry_4
    _geom_torsion
    _geom_torsion_publ_flag
    C6 C1 C2 C3 . . . . 1.8(4) ?
    C7 C1 C2 C3 . . . . -177.6(2) ?
    C6 C1 C2 Cl1B . . . . 158.4(14) ?
    C7 C1 C2 Cl1B . . . . -20.9(14) ?
    C6 C1 C2 Cl1 . . . . 179.7(2) ?
    C7 C1 C2 Cl1 . . . . 0.3(3) ?
    C1 C2 C3 C4 . . . . -2.3(4) ?
    Cl1B C2 C3 C4 . . . . -157.2(15) ?
    Cl1 C2 C3 C4 . . . . 179.8(2) ?
    C2 C3 C4 C5 . . . . 0.7(4) ?
    C2 C3 C4 N1 . . . . -179.8(5) ?
    C2 C3 C4 N1B . . . . 173.4(9) ?
    O1 N1 C4 C3 . . . . -9.0(13) ?
    O2 N1 C4 C3 . . . . 168.9(8) ?
    O1 N1 C4 C5 . . . . 170.5(10) ?
    O2 N1 C4 C5 . . . . -11.6(11) ?
    O1B N1B C4 C3 . . . . 1(2) ?
    O2B N1B C4 C3 . . . . -175.8(15) ?
    O1B N1B C4 C5 . . . . 174.8(17) ?
    O2B N1B C4 C5 . . . . -2(2) ?
    C3 C4 C5 C6 . . . . 1.4(4) ?
    N1 C4 C5 C6 . . . . -178.1(6) ?
    N1B C4 C5 C6 . . . . -172.6(8) ?
    C4 C5 C6 C1 . . . . -2.0(4) ?
    C2 C1 C6 C5 . . . . 0.5(4) ?
    C7 C1 C6 C5 . . . . 179.9(2) ?
    C2 C1 C7 O3 . . . . -65.7(3) ?
    C6 C1 C7 O3 . . . . 115.0(3) ?
    C2 C1 C7 N2 . . . . 115.6(3) ?
    C6 C1 C7 N2 . . . . -63.7(3) ?
    O3 C7 N2 C8 . . . . -1.1(4) ?
    C1 C7 N2 C8 . . . . 177.5(2) ?
    C7 N2 C8 C9 . . . . -122.8(3) ?
    N2 C8 C9 O4 . . . . 69.4(2) ?
    N2 C8 C9 C10 . . . . -51.3(3) ?
    C11 N3 C10 C9 . . . . 160.33(18) ?
    C19 N3 C10 C9 . . . . -77.0(2) ?
    O4 C9 C10 N3 . . . . -165.33(18) ?
    C8 C9 C10 N3 . . . . -45.4(3) ?
    C10 N3 C11 C20 . . . . -52.4(2) ?
    C19 N3 C11 C20 . . . . -176.07(18) ?
    C10 N3 C11 C12 . . . . -172.21(17) ?
    C19 N3 C11 C12 . . . . 64.2(2) ?
    N3 C11 C12 C13 . . . . -59.4(2) ?
    C20 C11 C12 C13 . . . . 178.98(19) ?
    C11 C12 C13 C14 . . . . 176.8(2) ?
    C11 C12 C13 C18 . . . . 51.5(3) ?
    C12 C13 C14 C15 . . . . -75.8(3) ?
    C18 C13 C14 C15 . . . . 49.0(3) ?
    C13 C14 C15 C16 . . . . -54.1(3) ?
    C14 C15 C16 C17 . . . . 57.2(3) ?
    C15 C16 C17 C18 . . . . -57.7(3) ?
    C16 C17 C18 C19 . . . . 178.8(2) ?
    C16 C17 C18 C13 . . . . 53.7(3) ?
    C12 C13 C18 C17 . . . . 77.4(3) ?
    C14 C13 C18 C17 . . . . -48.3(3) ?
    C12 C13 C18 C19 . . . . -48.5(3) ?
    C14 C13 C18 C19 . . . . -174.2(2) ?
    C11 N3 C19 C18 . . . . -64.1(3) ?
    C10 N3 C19 C18 . . . . 170.0(2) ?
    C17 C18 C19 N3 . . . . -70.8(3) ?
    C13 C18 C19 N3 . . . . 55.7(3) ?
    C21 N4 C20 O5 . . . . 4.6(4) ?
    C21 N4 C20 C11 . . . . -177.1(2) ?
    N3 C11 C20 O5 . . . . -41.3(3) ?
    C12 C11 C20 O5 . . . . 78.4(3) ?
    N3 C11 C20 N4 . . . . 140.4(2) ?
    C12 C11 C20 N4 . . . . -99.9(2) ?
    C20 N4 C21 C22 . . . . 64.5(3) ?
    C20 N4 C21 C23 . . . . -59.1(3) ?
    C20 N4 C21 C24 . . . . -177.5(2) ?
loop_
    _geom_hbond_atom_site_label_D
    _geom_hbond_atom_site_label_H
    _geom_hbond_atom_site_label_A
    _geom_hbond_site_symmetry_A
    _geom_hbond_distance_DH
    _geom_hbond_distance_HA
    _geom_hbond_distance_DA
    _geom_hbond_angle_DHA
    O4 H4B O5 1_556 0.87(4) 1.94(4) 2.791(2) 169(3)
    N2 H2 O5 . 0.83(3) 2.11(3) 2.928(3) 169(3)
    N4 H4 O3 4_567 0.84(3) 2.15(3) 2.964(2) 161(3)
_shelx_hkl_file
;
   0   0   1  118.55    2.13
   0   0   1  120.76    2.11
   0   0  -1  109.43    2.10
   0   0   1  114.08    2.10
   0   0   2   27.33    0.52
   0   0   2   26.37    0.56
   0   0   2   26.55    0.55
   0   0  -2   27.25    0.52
   0   0   3   20.23    0.42
   0   0   3   20.02    0.47
   0   0  -3   19.64    0.47
   0   0  -3   20.55    0.42
   0   0   3   20.68    0.47
   0   0  -4    5.07    0.16
   0   0  -4    4.89    0.20
   0   0   4    4.92    0.20
   0   0   4    4.97    0.15
   0   0   4    4.64    0.19
   0   0   5   11.20    0.36
   0   0  -5   11.46    0.30
   0   0   5   11.26    0.37
   0   0  -5   11.50    0.37
   0   0   6    0.02    0.06
   0   0  -6    0.03    0.07
   0   0   6   -0.01    0.06
   0   0   7    1.23    0.16
   0   0  -7    0.94    0.14
   0   0  -8    0.02    0.09
   0   0   8    0.16    0.10
   1   0   0    0.00    0.00
  -1   0   0   -0.01    0.00
  -1   0   1   39.98    0.75
   1   0  -1   38.83    0.74
  -1   0   1   38.52    0.75
   1   0   1   39.93    0.75
   1   0   1   40.00    0.75
   1   0   1   39.61    0.72
  -1   0   1   38.20    0.72
   1   0   1   39.64    0.74
  -1   0  -1   37.91    0.75
   1   0   2   20.79    0.45
   1   0   2   20.82    0.45
   1   0   2   21.24    0.43
  -1   0  -2   20.71    0.41
  -1   0  -2   21.03    0.45
  -1   0   2   21.25    0.45
   1   0  -2   21.16    0.43
  -1   0   2   20.88    0.45
  -1   0   2   21.33    0.41
   1   0  -3    0.22    0.04
  -1   0   3    0.32    0.05
  -1   0  -3    0.25    0.05
  -1   0   3    0.23    0.03
  -1   0   3    0.28    0.05
   1   0  -3    0.29    0.05
   1   0   3    0.29    0.05
   1   0   3    0.31    0.04
   1   0   3    0.20    0.05
  -1   0  -3    0.30    0.04
  -1   0   4    1.31    0.07
  -1   0   4    1.39    0.11
  -1   0  -4    1.01    0.10
   1   0  -4    1.00    0.10
  -1   0   4    1.23    0.11
   1   0  -4    1.19    0.08
   1   0   4    1.06    0.11
   1   0   4    1.28    0.10
  -1   0  -4    1.20    0.07
   1   0   4    1.22    0.08
   1   0  -5   11.81    0.37
   1   0   5   11.76    0.37
   1   0   5   11.43    0.36
   1   0  -5   11.36    0.31
  -1   0   5   11.44    0.37
  -1   0  -5   10.87    0.36
  -1   0   5   12.08    0.38
  -1   0  -6    1.51    0.16
  -1   0   6    2.01    0.18
  -1   0   6    1.62    0.17
   1   0   6    1.63    0.16
   1   0  -6    1.91    0.18
  -1   0   7    1.01    0.15
  -1   0  -7    1.22    0.16
   1   0   7    1.10    0.15
   1   0  -7    1.33    0.17
   1   0   8    0.22    0.10
  -1   0  -8    0.09    0.09
  -1   0   8    0.30    0.11
   1   0  -8   -0.06    0.08
   2   0   0    2.97    0.10
   2   0   0    2.68    0.10
  -2   0   0    2.89    0.10
  -2   0   0    2.87    0.09
   2   0   1    5.34    0.13
   2   0   1    5.30    0.11
  -2   0  -1    5.53    0.13
   2   0   1    5.35    0.14
  -2   0   1    5.25    0.13
   2   0   2  101.00    1.86
   2   0   2  101.00    1.88
  -2   0   2   99.67    1.87
  -2   0   2  100.01    1.82
  -2   0   2   97.14    1.88
   2   0   2  102.28    1.89
  -2   0  -2  100.75    1.89
   2   0  -2   98.70    1.86
  -2   0   3   23.30    0.54
  -2   0  -3   24.12    0.47
   2   0  -3   24.19    0.54
   2   0   3   24.10    0.50
   2   0   3   24.09    0.54
  -2   0  -3   23.55    0.54
  -2   0   3   24.16    0.54
   2   0   3   23.38    0.54
   2   0  -3   23.26    0.50
   2   0   4    1.48    0.09
  -2   0   4    1.81    0.12
  -2   0   4    1.72    0.12
   2   0   4    1.57    0.11
  -2   0  -4    1.58    0.12
  -2   0   4    1.62    0.07
   2   0   4    1.41    0.11
   2   0  -4    1.55    0.10
  -2   0  -4    1.51    0.08
   2   0  -4    1.60    0.12
  -2   0  -5    1.75    0.13
  -2   0   5    1.49    0.14
  -2   0   5    1.79    0.14
   2   0   5    1.38    0.14
   2   0  -5    1.64    0.15
   2   0   5    1.44    0.14
   2   0  -5    1.43    0.11
   2   0   5    1.65    0.10
   2   0   6    1.61    0.17
  -2   0   6    1.79    0.17
  -2   0  -6    1.56    0.16
   2   0  -6    1.86    0.17
  -2   0   6    1.65    0.17
  -2   0   7    0.46    0.11
   2   0   7    0.54    0.12
   2   0  -7    0.46    0.11
  -2   0  -7    0.65    0.12
  -2   0   7    0.61    0.13
   2   0  -8    1.32    0.18
  -2   0  -8    0.99    0.16
  -2   0   8    1.19    0.17
   2   0   8    1.16    0.17
  -3   0   0    0.00    0.01
   3   0   0    0.10    0.02
  -3   0   0    0.02    0.01
   3   0   0   -0.01    0.01
  -3   0  -1  300.90    5.52
  -3   0   1  305.24    5.49
   3   0  -1  302.73    5.43
   3   0   1  297.89    5.50
   3   0  -1  291.69    5.41
  -3   0   1  296.32    5.50
   3   0   1  301.92    5.42
   3   0   1  293.05    5.44
   3   0   2   41.76    0.81
   3   0  -2   41.39    0.81
   3   0   2   40.57    0.83
  -3   0   2   42.31    0.83
  -3   0   2   41.78    0.83
  -3   0  -2   40.78    0.82
   3   0   2   41.97    0.77
   3   0  -3    3.64    0.14
  -3   0  -3    3.91    0.15
   3   0   3    3.79    0.14
  -3   0   3    3.97    0.16
  -3   0  -3    3.83    0.10
   3   0   3    3.53    0.15
  -3   0   3    3.76    0.15
   3   0   4    1.01    0.11
   3   0   4    1.09    0.08
   3   0  -4    1.03    0.10
  -3   0  -4    1.18    0.06
   3   0  -4    1.20    0.09
  -3   0  -4    1.05    0.11
  -3   0   4    1.13    0.11
  -3   0   4    1.09    0.11
   3   0  -5    0.85    0.11
  -3   0   5    0.80    0.11
  -3   0  -5    0.93    0.11
   3   0  -5    0.79    0.09
  -3   0   5    0.82    0.11
   3   0   5    0.73    0.08
   3   0   5    0.62    0.10
  -3   0  -6    1.91    0.18
   3   0  -6    1.76    0.17
  -3   0   6    2.12    0.17
  -3   0   6    1.87    0.18
   3   0   6    1.68    0.17
  -3   0  -7    0.47    0.12
   3   0   7    0.51    0.12
  -3   0   7    0.37    0.10
   3   0  -7    0.27    0.10
  -3   0   7    0.44    0.11
  -3   0  -8    0.53    0.13
   3   0   8    0.29    0.11
   3   0  -8    0.70    0.15
  -3   0   8    0.66    0.14
   4   0   0  923.71   17.46
  -4   0   0 1000.00   17.51
   4   0   0  993.53   17.52
  -4   0   0  922.11   17.47
   4   0   1   96.69    1.83
   4   0   1   98.70    1.79
  -4   0   1   99.36    1.82
   4   0  -1   99.00    1.80
  -4   0   1   99.91    1.83
  -4   0  -1   97.68    1.82
   4   0   1   99.66    1.83
   4   0  -1   95.17    1.82
  -4   0   2    7.16    0.20
   4   0  -2    7.14    0.20
  -4   0   2    7.14    0.20
  -4   0  -2    6.90    0.19
   4   0   2    6.81    0.19
   4   0   2    7.01    0.15
   4   0   2    6.94    0.20
   4   0   3    7.00    0.21
  -4   0   3    6.87    0.22
   4   0  -3    7.35    0.22
   4   0   3    6.80    0.22
  -4   0   3    7.28    0.23
  -4   0  -3    6.81    0.22
  -4   0  -3    7.09    0.16
   4   0  -4    6.21    0.23
   4   0  -4    6.21    0.21
  -4   0   4    6.19    0.23
   4   0   4    6.36    0.21
  -4   0  -4    6.10    0.23
   4   0   4    6.01    0.23
  -4   0   4    6.13    0.23
  -4   0  -5    0.51    0.09
   4   0   5    0.72    0.10
  -4   0   5    0.65    0.10
   4   0  -5    0.64    0.10
  -4   0   5    0.47    0.09
   4   0  -5    0.85    0.10
   4   0   5    0.69    0.09
  -4   0   6    2.72    0.18
   4   0   6    2.53    0.18
   4   0  -6    2.98    0.18
  -4   0   6    2.33    0.17
  -4   0  -6    2.13    0.20
   4   0  -6    2.36    0.18
  -4   0   7    2.24    0.21
  -4   0   7    2.31    0.22
  -4   0  -7    2.24    0.21
   4   0  -7    2.44    0.22
   4   0   7    2.35    0.22
   4   0   8   -0.02    0.08
  -4   0   8    0.03    0.08
   4   0  -8    0.11    0.09
  -4   0  -8    0.14    0.10
  -5   0   0    0.02    0.03
  -5   0   0    0.02    0.02
   5   0   0   -0.02    0.02
   5   0   0   -0.02    0.02
   5   0  -1   37.81    0.70
  -5   0  -1   36.66    0.74
   5   0  -1   37.37    0.73
   5   0   1   35.31    0.73
   5   0   1   37.47    0.70
  -5   0   1   36.51    0.72
   5   0   1   36.76    0.74
  -5   0  -1   37.05    0.72
  -5   0   1   37.53    0.74
   5   0   2   34.01    0.70
   5   0  -2   34.04    0.63
  -5   0  -2   33.51    0.69
   5   0   2   34.00    0.70
  -5   0   2   32.98    0.70
   5   0  -2   33.21    0.69
  -5   0   2   34.51    0.69
  -5   0   3   28.99    0.63
   5   0  -3   27.55    0.61
   5   0   3   28.39    0.64
   5   0   3   28.20    0.61
  -5   0   3   28.26    0.63
  -5   0  -3   28.68    0.62
  -5   0   4   17.19    0.45
   5   0  -4   18.11    0.46
  -5   0  -4   17.43    0.45
   5   0   4   16.80    0.42
   5   0   4   16.51    0.45
   5   0  -4   16.26    0.42
  -5   0   4   17.17    0.46
   5   0  -5   -0.04    0.04
   5   0   5    0.01    0.04
   5   0   5    0.06    0.05
  -5   0   5   -0.01    0.05
  -5   0   5   -0.01    0.05
  -5   0  -5   -0.04    0.04
   5   0  -5   -0.07    0.03
   5   0  -6    0.28    0.09
   5   0  -6    0.06    0.07
   5   0   6    0.24    0.07
  -5   0  -6    0.28    0.09
   5   0   6    0.26    0.08
  -5   0   6    0.45    0.10
  -5   0   6    0.37    0.10
  -5   0   7    1.24    0.17
  -5   0  -7    0.95    0.15
  -5   0   7    1.35    0.17
   5   0  -7    1.14    0.16
   5   0   7    1.19    0.16
  -5   0  -8    0.03    0.09
   5   0  -8    0.00    0.08
  -5   0   8   -0.08    0.08
  -5   0   8    0.18    0.10
   5   0   8    0.00    0.08
  -6   0   0   10.99    0.27
  -6   0   0   10.88    0.23
   6   0   0   10.57    0.25
   6   0   0   10.20    0.25
   6   0  -1   17.70    0.37
   6   0   1   17.63    0.40
  -6   0  -1   18.10    0.37
   6   0  -1   17.39    0.39
  -6   0   1   17.69    0.40
   6   0   1   17.41    0.40
  -6   0  -1   17.53    0.40
   6   0   1   17.81    0.36
  -6   0   1   18.19    0.37
  -6   0   2    0.24    0.04
   6   0   2    0.28    0.05
   6   0   2    0.28    0.03
  -6   0  -2    0.27    0.04
   6   0  -2    0.32    0.03
  -6   0   2    0.22    0.05
   6   0   2    0.23    0.05
   6   0  -2    0.22    0.05
   6   0   3    1.57    0.10
   6   0   3    1.57    0.11
   6   0  -3    1.55    0.10
  -6   0   3    1.60    0.11
   6   0   3    1.62    0.05
  -6   0   3    1.54    0.10
  -6   0  -3    1.33    0.10
  -6   0  -4    0.36    0.07
   6   0  -4    0.34    0.07
  -6   0   4    0.48    0.08
   6   0   4    0.41    0.08
  -6   0   4    0.52    0.08
   6   0   4    0.45    0.07
  -6   0  -5    0.07    0.06
   6   0   5    0.19    0.06
  -6   0   5    0.25    0.08
   6   0  -5    0.10    0.06
  -6   0   5    0.17    0.07
   6   0   5    0.26    0.08
   6   0  -5    0.17    0.07
  -6   0   6    4.11    0.23
   6   0  -6    4.56    0.22
   6   0  -6    4.16    0.23
   6   0   6    3.99    0.23
  -6   0   6    4.00    0.23
  -6   0  -6    4.09    0.23
   6   0   6    4.28    0.21
  -6   0   7    1.11    0.16
   6   0  -7    1.00    0.15
   6   0   7    1.21    0.16
  -6   0   7    1.05    0.16
  -6   0  -7    0.94    0.15
   6   0  -8    0.16    0.11
  -6   0   8    0.14    0.11
   6   0   8    0.18    0.10
  -6   0   8    0.16    0.11
  -6   0  -8    0.13    0.10
  -7   0   0    0.01    0.03
   7   0   0    0.01    0.02
  -7   0   0   -0.01    0.01
   7   0   0    0.00    0.02
   7   0  -1   56.59    1.12
   7   0  -1   59.43    1.09
  -7   0  -1   57.22    1.13
  -7   0   1   57.82    1.09
   7   0   1   56.07    1.13
   7   0   1   57.82    1.09
  -7   0  -1   57.98    1.09
  -7   0   1   55.69    1.12
   7   0   1   56.16    1.12
   7   0  -2    1.28    0.10
   7   0  -2    1.32    0.06
   7   0   2    1.17    0.10
   7   0   2    1.74    0.11
  -7   0  -2    1.34    0.08
  -7   0   2    1.64    0.10
  -7   0   2    1.42    0.09
   7   0   2    1.54    0.06
  -7   0  -2    1.78    0.11
   7   0   3    6.78    0.15
   7   0   3    6.79    0.22
  -7   0   3    6.70    0.22
  -7   0  -3    6.81    0.22
   7   0   3    6.39    0.23
  -7   0   3    6.86    0.24
   7   0  -3    6.88    0.23
   7   0   4    1.40    0.11
  -7   0   4    1.62    0.12
  -7   0  -4    1.56    0.12
   7   0   4    1.46    0.12
   7   0  -4    1.40    0.12
  -7   0   4    1.54    0.11
   7   0  -5    1.82    0.14
   7   0   5    1.95    0.14
  -7   0   5    2.02    0.15
  -7   0  -5    1.83    0.15
   7   0   5    1.98    0.15
   7   0  -5    2.04    0.15
  -7   0   5    2.00    0.15
   7   0  -6    0.11    0.08
  -7   0   6    0.42    0.10
   7   0  -6    0.25    0.09
  -7   0  -6    0.30    0.09
  -7   0   6    0.35    0.09
   7   0   6    0.10    0.07
   7   0   6    0.45    0.09
  -7   0  -7    0.38    0.11
   7   0   7    0.40    0.11
  -7   0   7    0.23    0.10
   7   0  -7    0.28    0.10
  -7   0   7    0.26    0.10
  -7   0   8   -0.06    0.08
  -7   0  -8   -0.01    0.08
  -7   0   8   -0.05    0.08
   7   0   8   -0.13    0.08
   7   0  -8   -0.03    0.08
  -8   0   0    0.61    0.04
   8   0   0    0.61    0.06
   8   0   0    0.64    0.06
  -8   0   0    0.60    0.07
  -8   0  -1   34.23    0.73
   8   0  -1   34.81    0.72
   8   0   1   33.96    0.69
   8   0   1   35.12    0.72
  -8   0   1   33.99    0.73
  -8   0   1   34.48    0.69
  -8   0  -1   35.09    0.68
   8   0  -1   34.31    0.69
   8   0  -2   38.11    0.82
   8   0   2   38.96    0.83
  -8   0  -2   38.83    0.83
   8   0   2   38.75    0.75
   8   0  -2   39.71    0.76
   8   0   2   38.59    0.82
  -8   0   2   39.12    0.83
  -8   0  -2   39.30    0.79
  -8   0   2   39.21    0.80
   8   0   3    0.09    0.05
   8   0  -3    0.05    0.04
  -8   0  -3   -0.03    0.03
  -8   0   3    0.03    0.04
  -8   0   3    0.08    0.04
   8   0   3    0.04    0.04
   8   0  -4    1.10    0.12
  -8   0   4    0.70    0.09
   8   0   4    1.12    0.12
   8   0   4    0.89    0.10
  -8   0   4    1.04    0.12
  -8   0  -4    0.85    0.10
   8   0  -5    0.55    0.10
  -8   0   5    0.60    0.10
  -8   0  -5    0.41    0.09
   8   0   5    0.49    0.10
  -8   0   5    0.60    0.10
   8   0  -5    0.47    0.09
   8   0   5    0.58    0.10
  -8   0   6    2.12    0.17
   8   0   6    1.84    0.18
   8   0  -6    2.05    0.17
  -8   0   6    2.02    0.19
   8   0  -6    2.46    0.18
   8   0   6    2.06    0.16
  -8   0  -6    2.31    0.17
  -8   0  -7    0.02    0.08
   8   0  -7    0.09    0.09
   8   0   7    0.20    0.09
  -8   0   7    0.15    0.09
  -8   0   7    0.06    0.08
   8   0  -7    0.08    0.09
  -9   0   0    0.00    0.02
   9   0   0   -0.02    0.03
  -9   0   0    0.01    0.03
   9   0   0    0.02    0.03
   9   0   1    2.00    0.11
  -9   0  -1    2.13    0.09
  -9   0   1    2.30    0.09
  -9   0   1    2.34    0.12
   9   0  -1    2.19    0.11
   9   0   1    2.32    0.10
  -9   0  -1    2.17    0.12
   9   0  -1    1.94    0.09
   9   0   2    0.89    0.09
  -9   0   2    0.74    0.07
   9   0  -2    0.68    0.06
   9   0   2    0.67    0.08
  -9   0  -2    0.69    0.08
   9   0  -2    0.70    0.08
  -9   0   2    0.81    0.09
   9   0   2    0.84    0.06
  -9   0  -2    0.72    0.07
  -9   0   3    1.34    0.10
   9   0   3    1.10    0.11
  -9   0  -3    1.23    0.10
  -9   0   3    1.29    0.12
   9   0  -3    1.25    0.12
   9   0   3    1.30    0.10
  -9   0   4    6.97    0.28
  -9   0  -4    7.37    0.26
   9   0  -4    7.60    0.28
   9   0   4    7.46    0.27
   9   0   4    6.83    0.27
  -9   0   4    7.35    0.27
   9   0  -5   -0.05    0.05
   9   0   5    0.00    0.06
  -9   0  -5   -0.01    0.06
  -9   0   5    0.03    0.06
   9   0   5    0.01    0.06
   9   0  -5   -0.03    0.05
  -9   0   5   -0.09    0.05
   9   0   6    0.82    0.12
   9   0  -6    1.02    0.14
   9   0  -6    1.10    0.14
  -9   0   6    1.14    0.14
   9   0   6    0.84    0.14
  -9   0  -6    0.88    0.13
  -9   0   6    0.82    0.13
  -9   0  -7    1.43    0.18
   9   0  -7    2.25    0.21
   9   0   7    1.98    0.21
  -9   0   7    1.75    0.20
  -9   0   7    1.72    0.19
   9   0  -7    1.49    0.18
 -10   0   0    3.86    0.12
  10   0   0    3.31    0.14
  10   0   0    3.63    0.14
 -10   0   0    3.86    0.16
 -10   0  -1   14.22    0.37
 -10   0   1   14.01    0.32
  10   0  -1   13.84    0.33
 -10   0   1   13.93    0.37
 -10   0  -1   13.51    0.32
  10   0  -1   13.44    0.36
  10   0   1   13.76    0.36
  10   0   1   13.52    0.33
  10   0  -2    3.96    0.13
  10   0   2    3.98    0.13
 -10   0  -2    3.82    0.18
 -10   0   2    4.09    0.18
  10   0   2    3.93    0.18
  10   0   2    4.16    0.17
  10   0  -2    3.98    0.17
 -10   0   2    3.76    0.15
 -10   0  -2    3.76    0.14
 -10   0   3    3.61    0.16
 -10   0   3    4.07    0.19
  10   0   3    3.82    0.18
 -10   0  -3    3.93    0.19
  10   0  -3    3.55    0.18
 -10   0  -3    3.97    0.16
  10   0   3    3.70    0.18
  10   0  -4    4.53    0.21
  10   0   4    4.38    0.22
 -10   0   4    4.45    0.20
 -10   0   4    4.49    0.22
 -10   0  -4    4.49    0.20
  10   0   4    4.36    0.21
  10   0   5    4.67    0.25
  10   0  -5    4.95    0.23
  10   0   5    4.96    0.23
 -10   0   5    5.02    0.24
 -10   0  -5    4.64    0.23
  10   0  -5    4.90    0.24
 -10   0   5    4.58    0.24
  10   0  -6    0.88    0.13
 -10   0   6    0.84    0.14
  10   0  -6    1.15    0.15
  10   0   6    0.81    0.12
  10   0   6    0.82    0.14
 -10   0  -6    0.65    0.12
 -10   0   6    0.80    0.13
 -10   0   7    0.60    0.13
  10   0  -7    0.64    0.14
 -10   0   7    0.46    0.12
  10   0   7    0.81    0.15
  10   0  -7    0.71    0.13
 -10   0  -7    0.67    0.13
 -11   0   0   -0.04    0.03
  11   0   0   -0.02    0.03
 -11   0   0    0.02    0.02
  11   0   0    0.03    0.04
 -11   0   1    0.43    0.05
  11   0  -1    0.49    0.07
 -11   0   1    0.43    0.07
  11   0   1    0.48    0.07
 -11   0  -1    0.43    0.07
 -11   0  -1    0.44    0.05
  11   0   1    0.36    0.05
  11   0  -1    0.39    0.06
  11   0  -2    4.90    0.20
 -11   0   2    4.35    0.16
  11   0   2    4.60    0.15
 -11   0   2    4.85    0.21
  11   0   2    4.99    0.21
 -11   0  -2    5.09    0.21
  11   0   2    4.99    0.20
  11   0  -2    4.81    0.16
 -11   0  -2    4.69    0.16
 -11   0   3    0.82    0.09
  11   0   3    0.72    0.10
 -11   0  -3    0.94    0.09
  11   0  -3    0.87    0.11
 -11   0   3    0.92    0.11
 -11   0  -3    0.64    0.10
  11   0   3    0.86    0.11
 -11   0   4    0.06    0.05
 -11   0   4    0.08    0.06
 -11   0  -4    0.05    0.05
  11   0   4    0.01    0.05
  11   0  -4    0.13    0.07
  11   0   4    0.08    0.06
 -11   0  -4    0.07    0.06
 -11   0   5    0.28    0.09
 -11   0   5    0.26    0.09
  11   0  -5    0.24    0.08
  11   0  -5    0.25    0.09
  11   0   5    0.31    0.09
 -11   0  -5    0.30    0.09
  11   0   5    0.22    0.09
  11   0  -6    4.01    0.23
  11   0   6    3.99    0.25
  11   0   6    3.84    0.22
 -11   0   6    4.02    0.23
 -11   0   6    3.86    0.24
  11   0  -6    4.19    0.24
 -11   0  -6    3.53    0.22
 -11   0   7   -0.03    0.08
 -11   0   7    0.03    0.08
 -11   0  -7    0.03    0.09
  11   0  -7    0.12    0.10
  11   0  -7   -0.02    0.08
  11   0   7    0.04    0.08
  11   0   7    0.07    0.09
  12   0   0    0.76    0.08
 -12   0   0    0.76    0.06
 -12   0   0    0.83    0.10
  12   0   0    0.79    0.09
  12   0   1    0.90    0.10
 -12   0   1    0.90    0.10
 -12   0   1    1.00    0.07
  12   0  -1    0.79    0.09
 -12   0  -1    1.12    0.11
  12   0   1    0.94    0.09
  12   0  -1    0.95    0.09
 -12   0  -1    0.94    0.07
  12   0  -2    0.31    0.07
  12   0  -2    0.27    0.05
 -12   0  -2    0.38    0.08
 -12   0   2    0.24    0.05
 -12   0   2    0.39    0.08
  12   0   2    0.32    0.07
  12   0   2    0.49    0.06
 -12   0  -2    0.38    0.06
  12   0   3    7.03    0.28
 -12   0  -3    7.14    0.24
 -12   0   3    7.63    0.29
 -12   0   3    7.41    0.25
  12   0   3    6.95    0.27
 -12   0  -3    8.04    0.29
  12   0  -3    6.92    0.27
 -12   0  -4    5.05    0.22
 -12   0   4    4.70    0.21
  12   0   4    4.85    0.24
  12   0  -4    4.52    0.23
 -12   0  -4    5.11    0.25
  12   0   4    4.49    0.22
 -12   0   4    4.42    0.23
  12   0  -5    2.64    0.19
 -12   0  -5    1.76    0.18
 -12   0   5    2.34    0.18
  12   0   5    2.59    0.19
 -12   0   5    2.26    0.17
 -12   0  -5    2.20    0.16
  12   0   5    2.49    0.18
  12   0  -5    2.29    0.17
 -12   0  -6    0.65    0.12
  12   0  -6    0.58    0.13
 -12   0   6    0.36    0.11
 -12   0   6    0.71    0.13
  12   0  -6    0.49    0.12
  12   0   6    0.62    0.13
  12   0   6    0.31    0.11
 -12   0  -7    0.02    0.08
 -12   0   7    0.13    0.09
  12   0  -7    0.01    0.09
  12   0   7    0.02    0.08
  12   0  -7    0.10    0.10
  12   0   7    0.02    0.08
 -12   0   7   -0.05    0.08
  13   0   0   -0.01    0.03
  13   0   0   -0.04    0.03
 -13   0   0    0.03    0.04
  13   0   1    1.76    0.11
 -13   0   1    1.77    0.13
  13   0  -1    1.65    0.12
  13   0  -1    1.37    0.10
  13   0   1    1.59    0.12
 -13   0  -1    1.65    0.13
 -13   0  -2    1.77    0.14
 -13   0   2    2.01    0.14
  13   0  -2    1.91    0.11
  13   0   2    1.77    0.14
 -13   0  -2    1.80    0.11
  13   0  -2    1.85    0.14
  13   0   3    1.76    0.14
  13   0   3    1.76    0.14
 -13   0  -3    1.83    0.12
 -13   0  -3    1.97    0.15
 -13   0   3    1.89    0.12
  13   0  -3    1.63    0.15
 -13   0   3    1.74    0.16
  13   0   4   -0.02    0.06
  13   0  -4   -0.09    0.05
 -13   0   4   -0.01    0.05
  13   0   4    0.05    0.07
 -13   0  -4    0.07    0.06
 -13   0   4   -0.04    0.06
 -13   0  -4    0.03    0.06
 -13   0  -5    2.91    0.21
  13   0   5    2.62    0.20
  13   0  -5    3.19    0.21
 -13   0   5    2.86    0.20
 -13   0  -5    3.38    0.20
  13   0   5    3.13    0.20
 -13   0  -6    0.86    0.14
 -13   0   6    0.94    0.15
  13   0  -6    1.07    0.16
  13   0   6    0.87    0.14
  13   0   6    0.97    0.15
 -13   0   7    0.03    0.10
  13   0  -7    0.05    0.10
  13   0   7   -0.01    0.09
  13   0   7   -0.08    0.08
  14   0   0    1.37    0.11
  14   0   0    1.29    0.12
 -14   0   0    1.26    0.13
  14   0  -1    6.31    0.22
  14   0   1    6.66    0.25
  14   0   1    6.76    0.23
 -14   0   1    6.64    0.26
 -14   0  -1    6.00    0.25
  14   0  -1    6.51    0.25
 -14   0   2    4.39    0.22
 -14   0  -2    4.34    0.22
  14   0  -2    4.40    0.21
  14   0   2    4.60    0.21
  14   0  -3    3.58    0.20
  14   0   3    3.67    0.21
 -14   0   3    3.60    0.21
  14   0   3    3.76    0.20
 -14   0  -3    3.65    0.21
  14   0   4    5.19    0.26
 -14   0   4    5.12    0.26
 -14   0  -4    5.03    0.26
  14   0   4    5.13    0.25
  14   0  -4    5.35    0.26
  14   0   5    0.89    0.13
  14   0   5    0.72    0.13
  14   0  -5    0.87    0.14
 -14   0   5    0.77    0.13
 -14   0  -5    0.76    0.13
 -14   0  -6    0.12    0.09
  14   0   6    0.36    0.11
 -14   0   6    0.29    0.10
  14   0  -6    0.24    0.10
  14   0   6    0.36    0.11
  15   0   0    0.02    0.04
  15   0   0    0.00    0.05
 -15   0   0   -0.02    0.05
  15   0   1    3.98    0.18
 -15   0   1    4.54    0.22
  15   0  -1    4.44    0.19
  15   0   1    4.17    0.21
 -15   0  -1    4.52    0.22
  15   0  -1    4.42    0.21
  15   0   2   -0.01    0.05
 -15   0  -2    0.03    0.06
  15   0  -2   -0.02    0.05
 -15   0   2    0.12    0.07
  15   0  -3    1.38    0.15
  15   0   3    1.23    0.14
 -15   0   3    1.13    0.14
 -15   0  -3    1.34    0.15
 -15   0  -4    1.16    0.15
 -15   0   4    1.27    0.16
  15   0   4    1.25    0.15
  15   0   4    1.16    0.15
  15   0  -4    1.41    0.16
 -15   0   5    3.39    0.22
  15   0   5    3.18    0.22
 -15   0  -5    3.30    0.23
  15   0  -5    3.32    0.22
  15   0   5    3.37    0.22
 -15   0  -6    1.23    0.18
  15   0   6    1.21    0.17
  15   0  -6    1.28    0.18
 -15   0   6    1.12    0.17
  15   0   6    1.36    0.18
  16   0   0    0.33    0.08
 -16   0   0    0.19    0.07
  16   0   0    0.32    0.08
  16   0  -1    0.38    0.08
  16   0   1    0.26    0.08
  16   0  -1    0.28    0.08
 -16   0  -1    0.29    0.08
  16   0   1    0.31    0.07
 -16   0   1    0.37    0.09
  16   0   2    4.35    0.23
 -16   0   2    4.69    0.24
  16   0  -2    4.77    0.23
 -16   0  -2    4.44    0.23
  16   0  -3    3.93    0.22
 -16   0  -3    3.77    0.22
 -16   0   3    3.61    0.22
  16   0   3    3.55    0.21
  16   0   4    7.97    0.35
 -16   0   4    8.15    0.35
  16   0  -4    8.64    0.35
  16   0   4    8.32    0.34
 -16   0   5    0.38    0.11
  16   0   5    0.39    0.11
 -16   0  -5    0.25    0.10
  16   0   5    0.37    0.11
  16   0  -5    0.25    0.10
 -16   0  -6    0.01    0.09
  16   0   6   -0.12    0.07
  16   0   6    0.05    0.09
 -16   0   6    0.05    0.10
  16   0  -6    0.10    0.11
  17   0   0    0.01    0.05
 -17   0   0   -0.02    0.06
  17   0   0    0.09    0.07
  17   0   1    0.07    0.07
 -17   0  -1    0.12    0.07
 -17   0   1   -0.08    0.05
  17   0  -1   -0.03    0.05
  17   0   1   -0.01    0.05
  17   0  -1    0.01    0.06
 -17   0  -2    0.91    0.13
  17   0   2    1.08    0.14
 -17   0   2    1.05    0.14
  17   0  -2    1.01    0.13
  17   0  -3    0.98    0.14
  17   0   3    0.94    0.13
 -17   0   3    1.26    0.16
 -17   0  -3    0.98    0.14
 -17   0  -4    6.04    0.31
  17   0   4    7.15    0.32
 -17   0   4    6.91    0.32
  17   0  -4    6.25    0.30
  17   0   5    0.00    0.08
 -17   0  -5    0.04    0.08
 -17   0   5   -0.01    0.08
  17   0   5    0.09    0.09
  17   0  -5    0.10    0.09
  18   0   0    8.63    0.32
  18   0   0    9.15    0.33
 -18   0   0    9.20    0.36
 -18   0  -1    4.43    0.24
  18   0  -1    4.60    0.23
 -18   0   1    4.66    0.25
  18   0  -1    4.39    0.21
  18   0   1    4.82    0.24
  18   0  -2    1.66    0.17
 -18   0   2    1.59    0.18
 -18   0  -2    1.60    0.18
  18   0   2    1.40    0.16
  18   0  -3    4.24    0.24
 -18   0   3    3.93    0.24
 -18   0  -3    4.12    0.25
  18   0   3    4.44    0.25
  18   0  -4    0.72    0.14
 -18   0   4    0.95    0.15
 -18   0  -4    0.87    0.15
  18   0   4    0.75    0.14
 -18   0  -5   -0.08    0.08
  18   0   5    0.08    0.08
 -18   0   5   -0.03    0.08
  18   0  -5    0.01    0.09
  18   0   5   -0.08    0.07
  19   0   0    0.02    0.06
 -19   0   0    0.07    0.07
  19   0   0    0.03    0.07
 -19   0   1    2.54    0.19
  19   0  -1    2.51    0.18
 -19   0  -1    2.32    0.19
  19   0   1    2.28    0.17
 -19   0   2    2.74    0.20
  19   0   2    2.64    0.19
  19   0  -2    2.67    0.19
 -19   0  -2    2.30    0.22
  19   0  -3    2.35    0.19
 -19   0  -3    2.60    0.21
 -19   0   3    2.55    0.20
  19   0   3    2.50    0.19
 -19   0  -4    0.00    0.08
  19   0  -4    0.04    0.08
 -19   0   4   -0.05    0.08
  19   0   4    0.01    0.07
 -20   0   0    0.00    0.08
  20   0   0    0.10    0.07
  20   0   0   -0.01    0.07
  20   0   1    0.38    0.10
 -20   0   1    0.33    0.10
 -20   0  -1    0.35    0.11
  20   0  -1    0.49    0.11
  20   0   2    0.04    0.07
  20   0  -2    0.13    0.09
 -20   0  -2   -0.10    0.07
 -20   0   2    0.02    0.08
 -20   0  -3    1.95    0.21
 -20   0   3    1.71    0.20
  20   0  -3    2.29    0.22
  20   0   3    2.00    0.21
 -20   0  -4    0.78    0.15
 -20   0   4    0.89    0.16
  20   0   4    0.71    0.14
  20   0  -4    1.03    0.17
 -21   0   0    0.05    0.08
  21   0   0    0.14    0.08
  21   0   1    3.01    0.21
  21   0  -1    3.16    0.21
 -21   0   1    3.09    0.22
 -21   0  -1    3.02    0.22
 -21   0   2    0.39    0.12
 -21   0  -2    0.68    0.14
  21   0  -2    0.70    0.13
  21   0   2    0.32    0.11
 -21   0   3    0.20    0.11
  21   0   3    0.09    0.09
  21   0  -3    0.01    0.09
 -21   0  -3    0.09    0.09
 -22   0   0    6.14    0.32
 -22   0   1    0.05    0.09
  22   0   1   -0.01    0.09
 -22   0  -1    0.16    0.10
  22   0  -1   -0.06    0.08
 -22   0   2    0.22    0.10
 -22   0  -2    0.12    0.10
  22   0   2    0.32    0.11
  22   0  -2    0.26    0.11
 -23   0   0   -0.02    0.09
  23   0   1    0.17    0.10
 -23   0   1    0.17    0.10
 -23   0  -1    0.19    0.11
  23   0  -1    0.44    0.12
   0  -1   0   -0.61    0.00
   0   1   0   -0.61    0.00
   0   1  -1    5.23    0.11
   0   1   1    5.13    0.12
   0   1   1    4.99    0.11
   0   1   1    5.16    0.13
   0  -1   1    5.24    0.13
   0   1   1    5.16    0.13
   0  -1  -1    5.11    0.12
   0   1  -1    5.14    0.13
   0  -1   1    4.93    0.12
   0  -1   1    5.07    0.13
   0  -1   2   72.88    1.41
   0  -1   2   74.71    1.42
   0   1  -2   73.15    1.37
   0   1   2   74.63    1.41
   0  -1   2   74.24    1.38
   0  -1  -2   75.09    1.38
   0   1   2   75.95    1.37
   0   1  -2   73.03    1.42
   0   1   2   74.85    1.42
   0  -1   3    2.79    0.10
   0  -1  -3    2.70    0.13
   0  -1   3    2.62    0.12
   0   1  -3    2.51    0.12
   0   1   3    2.72    0.13
   0   1   3    2.54    0.09
   0   1  -3    2.61    0.09
   0  -1  -3    2.80    0.10
   0   1   3    2.62    0.12
   0  -1   3    2.40    0.12
   0  -1  -4    0.53    0.06
   0  -1   4    0.65    0.09
   0  -1   4    0.69    0.06
   0   1   4    0.65    0.09
   0  -1  -4    0.54    0.08
   0   1   4    0.59    0.06
   0  -1   4    0.70    0.09
   0   1  -4    0.63    0.06
   0   1  -4    0.61    0.08
   0   1   4    0.57    0.08
   0   1  -5    2.91    0.13
   0   1  -5    3.16    0.18
   0  -1   5    2.85    0.17
   0   1   5    3.28    0.18
   0  -1  -5    3.04    0.18
   0  -1   5    3.63    0.19
   0  -1  -5    3.15    0.14
   0   1   5    3.29    0.18
   0   1  -6    0.41    0.10
   0   1   6    0.54    0.10
   0  -1  -6    0.49    0.10
   0  -1   6    0.41    0.10
   0   1   6    0.47    0.10
   0   1   7    1.14    0.15
   0   1   7    0.82    0.13
   0   1  -7    1.06    0.15
   0  -1  -7    1.14    0.15
   0  -1   7    1.18    0.16
   0   1   8    0.13    0.10
   0   1  -8    0.14    0.10
   0  -1   8    0.02    0.08
   0  -1  -8    0.07    0.10
  -1   1   0    2.64    0.07
  -1   1   0    3.07    0.07
  -1  -1   0    2.97    0.07
   1   1  -1   95.83    1.78
   1   1  -1   98.63    1.80
  -1   1   1   97.79    1.79
   1  -1   1   97.56    1.79
  -1   1   1   96.77    1.81
   1  -1   1   99.61    1.79
   1  -1  -1   99.30    1.83
  -1  -1   1   97.13    1.82
   1   1   1   99.74    1.83
   1   1   1   99.56    1.82
   1   1   1  101.73    1.85
  -1  -1   1  101.76    1.85
  -1   1  -1   98.84    1.85
  -1  -1   1  101.82    1.83
   1   1   1  100.14    1.83
   1  -1   2  163.80    2.97
  -1  -1  -2  161.15    2.91
   1  -1   2  161.25    2.94
  -1   1   2  156.33    2.96
   1  -1   2  160.78    2.93
   1   1  -2  158.11    2.96
  -1   1   2  157.09    2.94
  -1   1   2  161.11    2.90
   1   1  -2  159.18    2.92
   1   1   2  159.68    2.99
  -1  -1   2  161.04    2.94
   1   1   2  165.83    2.94
   1   1   2  163.11    2.95
  -1   1  -2  161.79    2.99
  -1  -1   2  160.98    2.99
  -1   1  -2  158.78    2.92
   1   1   2  158.53    2.97
   1  -1  -2  162.70    2.95
  -1  -1   2  160.82    2.97
   1  -1   3   10.17    0.29
   1   1  -3   10.18    0.25
   1  -1   3   10.96    0.29
  -1  -1  -3   10.69    0.25
   1  -1   3   10.45    0.25
  -1   1   3   10.39    0.29
   1   1  -3   10.83    0.29
  -1  -1  -3   10.78    0.29
  -1   1   3   10.31    0.28
   1   1   3   10.79    0.29
   1   1   3   10.57    0.29
   1   1   3   10.86    0.25
  -1  -1   3   10.20    0.29
  -1   1  -3   10.65    0.24
  -1  -1   3   10.51    0.24
   1  -1  -3   10.60    0.26
  -1   1  -3   10.24    0.29
  -1  -1   3   10.49    0.29
  -1  -1  -4   13.39    0.37
  -1   1   4   13.27    0.38
  -1   1   4   13.51    0.37
   1  -1   4   12.84    0.37
   1  -1   4   13.13    0.32
   1  -1   4   13.11    0.37
  -1  -1  -4   13.65    0.32
   1   1  -4   13.98    0.38
   1   1  -4   13.49    0.33
  -1  -1   4   13.38    0.38
   1   1   4   13.33    0.37
  -1   1  -4   13.27    0.31
   1   1   4   13.91    0.38
  -1   1  -4   13.16    0.37
   1   1   4   14.14    0.32
   1  -1  -4   12.97    0.33
  -1  -1   4   13.52    0.31
   1  -1  -4   13.76    0.38
  -1  -1   4   13.59    0.38
  -1   1   5    0.85    0.11
   1  -1   5    0.91    0.09
  -1   1   5    0.82    0.11
   1  -1   5    0.73    0.11
   1   1  -5    0.90    0.09
   1   1  -5    0.88    0.11
  -1  -1  -5    1.00    0.12
   1   1   5    0.93    0.12
   1   1   5    0.89    0.11
  -1  -1   5    0.86    0.11
  -1  -1   5    0.83    0.11
   1  -1  -5    0.72    0.10
   1  -1  -5    1.03    0.09
  -1   1  -5    0.76    0.11
   1   1   5    0.80    0.08
  -1   1   6    4.15    0.22
   1   1  -6    4.15    0.23
  -1  -1  -6    4.01    0.22
   1  -1   6    3.80    0.22
  -1   1   6    4.26    0.23
  -1  -1   6    3.69    0.21
   1  -1  -6    3.84    0.22
  -1  -1   6    3.93    0.22
   1   1   6    3.84    0.22
  -1   1  -6    3.64    0.22
   1   1   6    3.84    0.22
   1   1  -7    0.65    0.13
  -1   1   7    0.58    0.12
   1  -1   7    0.59    0.12
  -1   1   7    0.63    0.13
  -1  -1  -7    0.61    0.12
   1  -1  -7    0.56    0.12
  -1  -1   7    0.69    0.13
   1   1   7    0.48    0.12
  -1   1  -7    0.79    0.13
   1   1  -8    0.66    0.13
  -1   1   8    0.55    0.13
  -1  -1  -8    0.42    0.13
   1  -1   8    0.65    0.13
   1   1   8    0.63    0.14
  -1   1  -8    0.45    0.13
   1  -1  -8    0.65    0.14
  -1  -1   8    0.46    0.12
   2  -1   0    2.23    0.06
  -2   1   0    2.24    0.06
  -2   1   0    2.33    0.06
   2   1   0    2.39    0.06
   2  -1   0    2.41    0.06
   2   1   0    2.39    0.06
  -2   1   1  101.33    1.83
  -2  -1  -1   99.60    1.83
   2  -1   1   99.52    1.83
  -2   1   1  101.01    1.84
   2  -1   1   97.88    1.83
   2   1  -1   96.82    1.83
   2   1  -1   99.85    1.83
   2   1   1   99.15    1.81
   2  -1  -1   98.53    1.83
  -2  -1   1   99.85    1.84
  -2  -1   1   99.56    1.82
  -2  -1   1   99.93    1.83
   2   1   1  100.81    1.83
   2   1   1  101.44    1.84
   2   1   1   99.82    1.83
  -2   1  -1   97.95    1.84
  -2  -1  -2    2.93    0.11
   2   1  -2    2.98    0.11
   2   1  -2    2.95    0.10
   2  -1   2    3.10    0.10
  -2   1   2    3.08    0.12
  -2   1   2    3.31    0.12
   2  -1   2    3.23    0.12
  -2  -1   2    2.98    0.08
   2   1   2    3.04    0.10
  -2  -1   2    3.01    0.11
   2   1   2    3.16    0.12
   2   1   2    3.32    0.09
   2  -1  -2    3.55    0.11
   2   1   2    3.27    0.12
  -2  -1   2    2.94    0.11
  -2   1  -2    3.42    0.12
   2   1  -3   23.28    0.53
   2  -1   3   23.30    0.53
  -2   1   3   22.68    0.53
  -2  -1  -3   22.20    0.52
  -2   1   3   23.61    0.53
   2   1  -3   23.67    0.50
  -2  -1  -3   23.84    0.47
   2  -1   3   23.12    0.49
   2   1   3   24.22    0.54
   2   1   3   23.62    0.53
  -2  -1   3   23.92    0.54
   2  -1  -3   23.08    0.50
  -2  -1   3   23.14    0.53
   2   1   3   23.65    0.50
  -2   1  -3   22.76    0.46
  -2   1  -3   23.86    0.53
  -2  -1  -4    4.70    0.20
   2   1  -4    5.07    0.20
   2  -1   4    4.90    0.20
   2  -1   4    4.97    0.17
   2   1  -4    4.79    0.17
  -2  -1  -4    5.17    0.15
  -2   1   4    4.38    0.19
  -2   1   4    4.67    0.20
   2   1   4    4.77    0.16
  -2  -1   4    4.63    0.20
  -2  -1   4    5.13    0.20
   2  -1  -4    4.78    0.20
   2   1   4    4.99    0.20
  -2   1  -4    4.93    0.14
   2  -1  -4    4.79    0.17
   2   1   4    4.79    0.20
  -2   1  -4    4.98    0.20
  -2   1   5    5.00    0.22
  -2  -1  -5    4.82    0.22
   2   1  -5    5.25    0.19
   2  -1   5    5.25    0.19
   2   1  -5    5.20    0.23
   2  -1   5    4.94    0.22
  -2   1   5    5.04    0.23
  -2  -1   5    5.33    0.23
   2   1   5    5.22    0.23
   2  -1  -5    4.99    0.23
   2   1   5    5.11    0.23
   2   1   5    5.31    0.18
  -2  -1   5    4.99    0.23
   2  -1  -5    5.43    0.20
  -2   1  -5    4.56    0.22
  -2  -1  -6    0.48    0.10
  -2   1   6    0.54    0.11
   2   1  -6    0.54    0.11
  -2   1   6    0.52    0.11
   2  -1   6    0.73    0.12
  -2   1  -6    0.37    0.10
  -2  -1   6    0.73    0.12
  -2  -1   6    0.62    0.12
   2   1   6    0.39    0.09
   2  -1  -6    0.59    0.11
   2   1   6    0.55    0.11
  -2  -1  -7    0.25    0.09
   2   1  -7    0.20    0.09
   2  -1   7    0.26    0.09
  -2   1   7    0.28    0.09
  -2   1   7    0.31    0.10
   2   1   7    0.01    0.07
  -2   1  -7    0.19    0.08
   2  -1  -7    0.30    0.10
  -2  -1   7    0.17    0.09
   2   1  -8    0.68    0.14
  -2  -1  -8    0.49    0.12
  -2   1   8    0.52    0.13
   2  -1   8    0.34    0.11
  -2  -1   8    0.40    0.12
   2  -1  -8    0.53    0.13
   2   1   8    0.47    0.12
  -2   1  -8    0.52    0.13
  -3   1   0   10.09    0.21
   3   1   0    9.84    0.22
   3  -1   0   10.41    0.22
   3  -1   0   10.29    0.21
  -3   1   0   10.19    0.22
  -3  -1   0    9.79    0.22
   3   1   0    9.48    0.22
   3   1  -1   48.55    0.86
  -3   1   1   46.85    0.89
   3  -1   1   48.06    0.85
  -3   1   1   40.93    0.88
  -3  -1  -1   46.35    0.88
   3  -1   1   46.87    0.89
   3   1  -1   47.00    0.89
   3  -1   1   46.51    0.89
   3   1   1   48.83    0.92
  -3  -1   1   48.92    0.91
  -3   1  -1   48.09    0.92
   3  -1  -1   47.74    0.92
   3   1   1   47.93    0.89
   3  -1  -1   47.94    0.88
   3   1   1   48.25    0.92
  -3  -1   1   47.79    0.92
  -3   1   2    4.43    0.15
   3  -1   2    4.57    0.14
  -3  -1  -2    4.56    0.14
   3   1  -2    4.61    0.14
   3  -1   2    4.33    0.15
   3  -1  -2    4.56    0.14
  -3   1  -2    4.59    0.15
  -3  -1   2    4.80    0.15
   3   1   2    4.98    0.14
   3   1   2    4.70    0.11
   3   1   2    4.74    0.15
  -3  -1   2    4.54    0.15
   3   1   2    4.79    0.15
  -3  -1   2    4.69    0.11
   3  -1   3    8.21    0.22
   3   1  -3    7.96    0.22
   3  -1   3    8.15    0.24
  -3   1   3    8.18    0.24
  -3   1   3    7.85    0.24
  -3  -1  -3    7.40    0.23
  -3  -1  -3    7.77    0.19
   3   1  -3    7.81    0.24
   3   1   3    7.79    0.24
   3   1   3    7.90    0.22
  -3  -1   3    7.99    0.24
   3  -1  -3    8.07    0.22
  -3  -1   3    8.08    0.24
   3   1   3    8.21    0.24
  -3   1  -3    7.64    0.24
  -3   1   4    4.62    0.19
   3  -1   4    4.56    0.17
   3   1  -4    4.34    0.16
   3   1  -4    4.47    0.19
   3  -1   4    4.39    0.19
  -3   1   4    4.25    0.19
  -3  -1  -4    4.35    0.13
  -3  -1  -4    4.16    0.18
   3  -1  -4    4.07    0.16
   3   1   4    4.01    0.15
  -3  -1   4    4.42    0.19
   3  -1  -4    4.04    0.18
   3   1   4    4.20    0.18
  -3  -1   4    4.34    0.19
  -3   1  -4    4.16    0.12
   3   1   4    4.24    0.19
  -3   1  -4    4.15    0.18
   3   1  -5    0.89    0.11
   3   1  -5    0.94    0.10
  -3   1   5    0.73    0.11
   3  -1   5    1.01    0.10
  -3   1   5    0.83    0.11
  -3  -1  -5    0.90    0.11
   3  -1   5    0.90    0.11
   3   1   5    1.12    0.13
   3   1   5    1.09    0.10
   3  -1  -5    1.10    0.13
   3   1   5    0.90    0.11
  -3  -1   5    1.13    0.12
  -3   1  -5    0.96    0.12
   3  -1  -5    1.03    0.10
  -3  -1   5    0.98    0.12
  -3  -1  -6    3.93    0.22
  -3   1   6    3.90    0.22
   3  -1   6    3.53    0.21
   3   1  -6    3.34    0.20
  -3   1   6    4.02    0.22
  -3  -1   6    3.50    0.21
  -3  -1   6    3.50    0.21
   3   1   6    4.12    0.23
   3  -1  -6    4.21    0.20
  -3   1  -6    3.73    0.22
   3  -1  -6    3.41    0.21
  -3  -1  -7    3.21    0.22
   3   1  -7    2.63    0.20
   3  -1   7    3.67    0.23
  -3   1   7    3.36    0.22
  -3   1   7    2.89    0.21
   3  -1  -7    3.09    0.22
   3   1   7    2.50    0.20
  -3  -1   7    3.15    0.22
  -3   1  -7    2.90    0.21
  -3   1   8    0.37    0.12
   3   1  -8    0.27    0.11
  -3   1   8    0.11    0.09
  -3  -1  -8    0.14    0.09
   3  -1   8    0.19    0.10
  -3   1  -8    0.32    0.11
   3  -1  -8    0.30    0.12
   3   1   8    0.26    0.11
  -3  -1   8    0.15    0.10
  -4   1   0    0.11    0.03
  -4  -1   0    0.06    0.03
  -4   1   0    0.05    0.03
   4   1   0    0.01    0.02
   4  -1   0    0.05    0.02
   4  -1   0    0.08    0.03
  -4  -1   0    0.07    0.01
   4   1   0   -0.01    0.02
   4  -1   1   79.35    1.47
   4  -1   1   78.77    1.47
   4   1  -1   78.58    1.44
   4  -1   1   78.80    1.43
  -4   1   1   78.64    1.47
  -4  -1  -1   79.37    1.46
   4   1  -1   74.57    1.46
  -4  -1  -1   77.08    1.47
  -4   1   1   79.02    1.47
  -4  -1   1   78.16    1.48
   4   1   1   79.26    1.48
  -4   1  -1   79.70    1.48
   4   1   1   77.85    1.48
   4  -1  -1   78.07    1.48
  -4  -1   1   77.54    1.47
   4  -1  -1   81.20    1.45
   4   1   1   79.39    1.45
  -4  -1  -2   32.88    0.67
  -4   1   2   33.54    0.68
   4  -1   2   34.03    0.68
   4   1  -2   32.77    0.67
   4  -1   2   32.73    0.68
  -4   1   2   33.07    0.68
   4  -1  -2   32.48    0.66
  -4  -1   2   32.87    0.68
  -4  -1   2   32.15    0.62
   4   1   2   33.63    0.62
   4   1   2   31.64    0.67
  -4  -1   2   31.99    0.66
  -4   1  -2   32.16    0.67
   4   1   2   32.87    0.66
   4  -1   3   17.01    0.41
  -4  -1  -3   16.96    0.41
  -4   1   3   17.03    0.41
   4  -1   3   16.16    0.39
   4   1  -3   16.27    0.40
   4   1  -3   16.53    0.39
  -4   1   3   16.62    0.41
  -4  -1   3   17.36    0.42
   4  -1  -3   16.96    0.41
   4   1   3   16.92    0.42
  -4  -1   3   17.95    0.43
   4   1   3   17.22    0.42
   4   1   3   17.57    0.35
   4   1   3   16.71    0.40
  -4   1  -3   17.18    0.42
  -4  -1  -4    9.01    0.22
  -4  -1  -4    8.82    0.29
  -4   1   4    9.54    0.30
   4  -1   4    9.21    0.29
  -4   1   4    8.72    0.29
   4   1  -4    8.92    0.29
   4  -1   4    9.08    0.26
   4   1  -4    8.84    0.26
  -4  -1   4    9.39    0.30
  -4   1  -4    8.76    0.29
   4   1   4    8.94    0.29
   4   1   4    8.83    0.26
   4   1   4    9.13    0.29
   4  -1  -4    8.91    0.27
  -4  -1   4    9.03    0.29
   4  -1   5    2.85    0.17
  -4   1   5    2.73    0.17
   4   1  -5    2.96    0.17
   4  -1   5    2.67    0.14
  -4   1   5    2.70    0.17
  -4  -1  -5    3.04    0.17
   4   1  -5    2.80    0.15
  -4  -1   5    2.97    0.17
   4   1   5    2.74    0.14
   4   1   5    2.44    0.16
   4  -1  -5    3.09    0.16
   4  -1  -5    2.54    0.16
  -4   1  -5    2.63    0.16
  -4  -1   5    2.53    0.16
  -4  -1  -6    5.08    0.25
   4   1  -6    4.24    0.23
  -4   1   6    4.94    0.25
   4   1  -6    4.98    0.22
  -4   1   6    4.93    0.25
   4  -1   6    5.18    0.25
   4  -1  -6    5.07    0.23
   4   1   6    5.29    0.26
  -4  -1   6    4.71    0.24
  -4  -1   6    4.46    0.24
   4  -1  -6    4.74    0.25
  -4   1  -6    4.76    0.25
   4   1  -7    1.91    0.20
  -4  -1  -7    1.94    0.20
   4  -1   7    2.05    0.20
  -4   1   7    2.09    0.21
  -4   1   7    2.12    0.20
  -4  -1   7    2.07    0.20
  -4   1  -7    2.22    0.21
   4   1   7    1.78    0.19
  -4  -1   7    1.72    0.19
   4  -1  -7    1.98    0.20
   4  -1   8    0.06    0.09
  -4   1   8    0.18    0.10
  -4  -1  -8    0.04    0.09
  -4   1   8    0.13    0.09
   4   1  -8    0.27    0.11
  -4   1  -8    0.20    0.10
   4  -1  -8    0.15    0.10
  -4  -1   8   -0.03    0.09
   4   1   8    0.02    0.08
   5   1   0  141.00    2.58
   5  -1   0  136.82    2.58
  -5   1   0  136.51    2.58
  -5  -1   0  143.74    2.59
  -5   1   0  140.63    2.58
   5  -1   0  139.05    2.57
   5   1   0  142.37    2.58
  -5  -1   0  142.12    2.56
  -5  -1  -1   31.73    0.61
   5   1  -1   31.77    0.61
  -5  -1  -1   31.38    0.64
   5  -1   1   31.28    0.59
   5  -1   1   31.75    0.64
  -5   1   1   31.62    0.63
   5   1  -1   29.70    0.63
  -5   1   1   31.50    0.62
   5   1   1   30.81    0.64
   5  -1  -1   31.35    0.63
   5   1   1   32.35    0.61
  -5   1  -1   31.28    0.64
  -5  -1   1   31.15    0.64
   5  -1  -1   31.23    0.60
  -5  -1   1   31.55    0.61
  -5   1  -1   30.96    0.62
   5   1   1   32.72    0.64
   5  -1   2    1.45    0.09
   5  -1   2    1.43    0.08
  -5   1   2    1.68    0.09
   5   1  -2    1.59    0.06
   5   1  -2    1.57    0.09
  -5  -1  -2    1.79    0.08
  -5   1   2    1.72    0.09
   5  -1  -2    1.64    0.09
  -5  -1   2    1.78    0.09
   5   1   2    1.75    0.09
  -5  -1   2    1.75    0.10
  -5   1  -2    1.51    0.08
   5   1   2    1.82    0.10
   5   1   2    1.83    0.06
   5  -1   3    0.85    0.08
   5  -1   3    0.70    0.08
  -5   1   3    0.98    0.09
  -5   1   3    0.82    0.08
  -5  -1  -3    0.95    0.09
   5   1  -3    0.68    0.08
   5   1   3    0.76    0.08
  -5   1  -3    0.79    0.08
  -5  -1   3    1.08    0.09
   5   1   3    0.81    0.09
  -5  -1   3    0.87    0.09
   5  -1  -3    0.95    0.09
   5   1   3    0.85    0.05
  -5  -1   3    0.86    0.04
  -5   1   4    0.94    0.10
   5   1  -4    0.84    0.10
  -5  -1  -4    0.76    0.09
  -5   1   4    0.80    0.10
   5  -1   4    0.72    0.09
   5  -1   4    0.69    0.08
   5   1  -4    0.76    0.09
  -5   1  -4    0.83    0.10
   5  -1  -4    0.71    0.09
  -5  -1   4    0.68    0.09
   5   1   4    0.82    0.10
   5   1   4    0.69    0.08
  -5  -1   4    0.79    0.10
   5  -1   5    1.49    0.14
   5   1  -5    1.39    0.14
   5  -1   5    1.45    0.12
   5   1  -5    1.42    0.13
  -5   1   5    1.31    0.14
  -5   1   5    1.53    0.15
  -5  -1  -5    1.45    0.14
  -5   1  -5    1.39    0.14
   5  -1  -5    1.53    0.15
  -5  -1   5    1.33    0.14
   5   1   5    1.56    0.15
   5   1   5    1.48    0.11
   5  -1  -5    1.45    0.13
  -5  -1   5    1.69    0.13
   5   1  -6    1.79    0.16
  -5   1   6    1.90    0.18
   5  -1   6    1.94    0.18
  -5  -1  -6    1.75    0.17
   5  -1   6    2.08    0.14
   5   1  -6    1.81    0.18
  -5   1   6    1.85    0.18
   5  -1  -6    2.16    0.17
  -5  -1   6    1.80    0.18
   5   1   6    1.95    0.19
   5  -1  -6    1.93    0.17
  -5   1  -6    1.85    0.18
  -5  -1   6    1.74    0.18
   5  -1   7   -0.04    0.07
  -5   1   7    0.00    0.07
  -5  -1  -7    0.01    0.08
   5   1  -7   -0.03    0.07
  -5   1   7   -0.04    0.07
   5   1   7    0.01    0.08
   5  -1  -7    0.07    0.08
  -5  -1   7    0.00    0.08
  -5   1  -7    0.00    0.07
  -5  -1   7    0.06    0.08
   5  -1   8    0.30    0.11
  -5   1   8    0.38    0.12
  -5   1   8    0.52    0.13
  -5  -1  -8    0.78    0.15
   5   1  -8    0.34    0.12
   5   1   8    0.58    0.14
   5  -1  -8    0.49    0.13
  -5   1  -8    0.43    0.13
  -5  -1   8    0.48    0.14
  -6   1   0   17.82    0.39
  -6  -1   0   18.33    0.35
   6  -1   0   17.40    0.38
   6   1   0   18.41    0.39
   6  -1   0   17.10    0.38
   6   1   0   18.03    0.38
  -6   1   0   17.67    0.37
   6  -1   1    2.60    0.11
  -6   1   1    2.86    0.11
   6   1  -1    2.79    0.11
   6  -1   1    2.49    0.08
  -6  -1  -1    2.74    0.09
   6   1  -1    2.78    0.09
  -6   1   1    2.59    0.09
  -6  -1  -1    2.70    0.11
   6  -1   1    2.65    0.11
   6  -1  -1    2.70    0.09
  -6  -1   1    2.83    0.11
   6  -1  -1    2.84    0.11
   6   1   1    3.03    0.12
  -6   1  -1    2.84    0.10
  -6  -1   1    3.02    0.09
   6   1   1    2.82    0.09
   6   1   1    2.95    0.11
   6   1  -2    0.78    0.05
   6  -1   2    0.90    0.04
   6   1  -2    0.95    0.08
  -6   1   2    0.82    0.07
   6  -1   2    0.95    0.08
  -6   1   2    0.99    0.08
   6  -1   2    1.02    0.08
  -6  -1  -2    0.99    0.07
   6  -1  -2    0.95    0.04
   6   1   2    1.05    0.05
   6   1   2    0.95    0.09
  -6  -1   2    0.82    0.06
  -6  -1   2    0.99    0.09
  -6  -1   2    0.92    0.05
  -6   1  -2    1.08    0.08
   6  -1  -2    0.83    0.08
   6   1   2    1.12    0.08
  -6   1   3    6.72    0.22
   6   1  -3    6.70    0.22
   6  -1   3    6.38    0.21
  -6   1   3    6.77    0.23
   6  -1   3    6.24    0.22
  -6  -1  -3    6.74    0.22
   6  -1  -3    6.50    0.22
  -6  -1   3    7.05    0.22
  -6  -1   3    6.88    0.23
  -6   1  -3    6.61    0.22
   6   1   3    6.92    0.22
   6   1   3    7.15    0.16
   6   1   3    7.23    0.24
   6  -1   4    4.25    0.20
  -6  -1  -4    4.64    0.20
  -6   1   4    4.07    0.19
   6   1  -4    4.51    0.19
  -6   1   4    4.55    0.20
   6  -1   4    4.70    0.19
   6   1  -4    4.67    0.19
  -6  -1   4    4.63    0.20
  -6  -1   4    4.54    0.19
  -6   1  -4    4.53    0.20
   6  -1  -4    4.91    0.20
   6   1   4    4.60    0.20
   6   1   4    4.59    0.18
   6  -1   5    5.77    0.22
  -6   1   5    5.45    0.24
   6  -1   5    5.53    0.25
   6   1  -5    6.03    0.24
  -6  -1  -5    5.92    0.25
   6   1  -5    5.94    0.25
  -6   1   5    5.48    0.25
   6  -1  -5    5.91    0.25
   6  -1  -5    5.60    0.23
  -6  -1   5    5.57    0.24
  -6   1  -5    5.67    0.25
   6   1   5    6.06    0.26
   6   1   5    5.49    0.22
  -6  -1   5    5.78    0.25
  -6  -1  -6    0.36    0.10
   6  -1   6    0.42    0.09
   6  -1   6    0.53    0.11
   6   1  -6    0.52    0.11
  -6   1   6    0.50    0.10
  -6   1   6    0.37    0.10
   6   1  -6    0.52    0.10
   6  -1  -6    0.49    0.11
   6  -1  -6    0.38    0.10
  -6  -1   6    0.48    0.11
   6   1   6    0.45    0.09
   6   1   6    0.57    0.11
  -6  -1   6    0.43    0.10
  -6   1  -6    0.58    0.11
  -6   1   7    1.17    0.16
   6  -1   7    1.18    0.16
   6   1  -7    1.26    0.16
  -6  -1  -7    1.02    0.15
  -6   1   7    1.05    0.15
   6   1   7    1.13    0.16
  -6  -1   7    1.07    0.15
  -6  -1   7    1.25    0.16
   6  -1  -7    1.41    0.17
  -6   1  -7    1.38    0.17
  -6   1   8   -0.04    0.09
   6  -1   8    0.02    0.09
  -6   1   8    0.05    0.10
  -6  -1  -8    0.03    0.09
   6   1  -8    0.08    0.09
  -6   1  -8    0.07    0.09
  -6  -1   8   -0.03    0.09
   6  -1  -8   -0.06    0.08
   6   1   8    0.14    0.10
   7   1   0    1.53    0.08
  -7   1   0    1.64    0.09
   7  -1   0    1.44    0.08
  -7  -1   0    1.64    0.09
   7  -1   0    1.52    0.08
   7   1   0    1.57    0.08
  -7  -1   0    1.55    0.06
  -7   1   0    1.60    0.07
  -7   1   1   35.29    0.73
  -7   1   1   35.52    0.71
   7   1  -1   35.54    0.70
  -7  -1  -1   35.05    0.69
   7   1  -1   34.63    0.72
   7  -1   1   35.33    0.73
   7  -1   1   36.34    0.69
  -7  -1  -1   35.77    0.74
   7  -1   1   35.02    0.73
  -7   1  -1   35.76    0.72
  -7  -1   1   37.07    0.70
   7  -1  -1   35.56    0.70
   7   1   1   35.87    0.74
   7   1   1   36.20    0.71
  -7   1  -1   35.44    0.74
   7  -1  -1   35.94    0.73
  -7  -1   1   36.19    0.74
   7   1   1   35.57    0.75
   7  -1   2  115.57    2.11
   7  -1   2  116.09    2.19
  -7   1   2  115.83    2.18
  -7  -1  -2  115.06    2.20
  -7   1   2  115.98    2.19
   7   1  -2  115.36    2.13
   7   1  -2  114.74    2.19
  -7  -1  -2  115.72    2.17
   7  -1   2  114.81    2.19
   7   1   2  115.81    2.23
   7  -1  -2  116.19    2.15
  -7  -1   2  119.43    2.20
   7   1   2  119.16    2.23
   7  -1  -2  117.18    2.22
  -7  -1   2  116.17    2.22
  -7   1  -2  116.59    2.21
   7   1   2  117.42    2.16
  -7   1   3    0.89    0.09
   7  -1   3    0.84    0.09
  -7   1   3    0.83    0.09
  -7  -1  -3    0.88    0.09
   7  -1   3    0.99    0.10
   7   1  -3    1.04    0.10
   7   1   3    0.86    0.09
  -7   1  -3    0.84    0.09
  -7  -1   3    1.06    0.09
   7   1   3    1.02    0.10
   7   1   3    0.92    0.05
  -7  -1   3    1.00    0.10
   7  -1  -3    0.84    0.09
   7  -1   4    6.45    0.23
   7  -1   4    6.11    0.24
   7   1  -4    6.37    0.23
  -7  -1  -4    6.46    0.24
  -7   1   4    6.02    0.24
  -7   1   4    6.37    0.24
   7   1  -4    6.20    0.23
   7   1   4    6.31    0.25
  -7  -1   4    6.34    0.24
  -7  -1   4    6.00    0.24
   7   1   4    6.58    0.23
   7  -1  -4    6.48    0.24
  -7   1  -4    6.81    0.24
  -7   1   5    1.98    0.15
   7  -1   5    2.39    0.15
  -7   1   5    1.92    0.15
   7   1  -5    2.22    0.16
  -7  -1  -5    2.02    0.15
   7   1  -5    2.24    0.16
   7  -1   5    1.95    0.15
   7  -1  -5    1.88    0.15
  -7   1  -5    1.74    0.14
  -7  -1   5    2.18    0.15
   7   1   5    1.96    0.13
   7   1   5    1.92    0.15
  -7  -1   5    1.68    0.16
   7  -1  -5    1.99    0.16
   7   1  -6    1.69    0.17
  -7   1   6    1.45    0.16
   7  -1   6    1.46    0.16
   7   1  -6    1.62    0.16
   7  -1   6    1.72    0.15
  -7  -1  -6    1.52    0.16
  -7   1   6    1.54    0.17
  -7  -1   6    1.68    0.17
   7   1   6    1.54    0.15
   7   1   6    1.47    0.16
  -7   1  -6    1.59    0.17
   7  -1  -6    1.80    0.17
  -7  -1   6    1.67    0.17
   7  -1  -6    1.58    0.17
  -7   1   7    2.23    0.22
  -7   1   7    2.17    0.21
   7  -1   7    2.19    0.21
  -7  -1  -7    1.95    0.20
   7   1  -7    2.02    0.20
  -7  -1   7    2.13    0.21
  -7  -1   7    1.99    0.21
   7   1   7    1.79    0.20
   7  -1  -7    2.15    0.21
  -7   1  -7    2.44    0.22
   7   1  -8   -0.03    0.09
   7  -1   8    0.01    0.09
  -7   1   8   -0.05    0.09
  -7   1   8   -0.04    0.09
  -7  -1  -8   -0.01    0.09
   7   1   8    0.11    0.10
  -7   1  -8    0.02    0.09
   7  -1  -8    0.04    0.09
  -7  -1   8    0.06    0.10
  -8  -1   0    0.07    0.02
   8  -1   0    0.04    0.03
  -8   1   0    0.01    0.02
  -8   1   0    0.03    0.03
   8  -1   0    0.02    0.03
  -8  -1   0    0.07    0.03
   8   1   0    0.02    0.02
   8   1   0    0.09    0.03
  -8  -1  -1    0.79    0.08
   8  -1   1    0.87    0.08
   8   1  -1    0.61    0.07
   8   1  -1    0.67    0.06
  -8  -1  -1    0.66    0.05
  -8   1   1    0.74    0.08
  -8   1   1    0.85    0.06
  -8   1  -1    0.79    0.06
   8  -1  -1    0.77    0.07
  -8   1  -1    0.87    0.08
   8   1   1    0.69    0.07
  -8  -1   1    0.84    0.05
  -8  -1   1    0.81    0.08
   8  -1  -1    0.78    0.06
   8   1   1    0.74    0.06
  -8  -1  -2    0.16    0.05
   8  -1   2    0.24    0.06
  -8   1   2    0.15    0.05
   8   1  -2    0.15    0.05
  -8  -1  -2    0.17    0.04
   8   1  -2    0.19    0.04
   8  -1   2    0.36    0.06
  -8   1   2    0.22    0.05
   8  -1   2    0.18    0.03
   8   1   2    0.14    0.05
  -8   1  -2    0.12    0.05
   8  -1  -2    0.17    0.05
  -8  -1   2    0.15    0.04
  -8  -1   2    0.14    0.05
  -8   1  -2    0.15    0.04
   8  -1  -2    0.10    0.03
   8   1   2    0.20    0.04
   8   1   2    0.21    0.05
   8   1  -3    8.11    0.27
  -8  -1  -3    8.06    0.25
  -8   1   3    8.59    0.28
  -8   1   3    8.46    0.26
   8  -1   3    8.67    0.28
   8  -1   3    8.92    0.27
  -8  -1   3    8.14    0.25
   8  -1  -3    8.36    0.26
  -8  -1   3    8.16    0.27
   8   1   3    7.83    0.27
   8   1   3    7.95    0.26
   8   1   3    8.36    0.19
  -8   1  -3    7.92    0.25
   8   1  -4    2.69    0.15
  -8  -1  -4    2.58    0.15
  -8   1   4    2.84    0.16
   8  -1   4    2.47    0.16
  -8   1   4    2.95    0.16
   8  -1   4    2.80    0.15
   8   1  -4    2.56    0.15
  -8   1  -4    2.72    0.15
  -8  -1   4    2.60    0.16
   8  -1  -4    2.61    0.15
  -8  -1   4    2.55    0.15
   8   1   4    2.64    0.16
   8   1   4    2.48    0.15
  -8  -1  -5    3.56    0.19
   8   1  -5    3.40    0.19
  -8   1   5    3.31    0.20
   8  -1   5    3.34    0.20
  -8   1   5    3.36    0.19
   8  -1   5    3.31    0.18
   8   1  -5    3.63    0.20
   8  -1  -5    3.59    0.19
   8   1   5    3.32    0.18
  -8  -1   5    3.49    0.20
  -8   1  -5    3.19    0.19
   8   1   5    3.16    0.19
  -8  -1   5    3.24    0.19
  -8   1   6    2.54    0.19
   8   1  -6    2.41    0.18
   8  -1   6    2.20    0.18
   8   1  -6    2.26    0.18
   8  -1   6    2.13    0.15
  -8   1   6    2.17    0.17
  -8  -1  -6    2.01    0.19
   8   1   6    2.11    0.20
  -8  -1   6    2.12    0.20
   8  -1  -6    2.43    0.18
   8  -1  -6    2.23    0.18
   8   1   6    2.60    0.17
  -8   1  -6    2.30    0.18
  -8  -1   6    2.28    0.18
   8  -1   7    0.85    0.15
   8   1  -7    0.63    0.13
  -8   1   7    0.74    0.14
  -8  -1  -7    0.94    0.15
  -8   1   7    0.94    0.15
   8  -1  -7    1.06    0.16
  -8  -1   7    0.83    0.15
  -8   1  -7    0.82    0.14
  -8  -1   7    0.86    0.15
   8  -1  -7    0.89    0.14
   8   1   7    0.96    0.15
  -9  -1   0    3.04    0.09
   9   1   0    3.15    0.13
  -9   1   0    3.01    0.11
   9   1   0    2.94    0.12
  -9   1   0    3.32    0.14
   9  -1   0    2.80    0.12
  -9  -1   0    2.81    0.13
   9   1  -1   13.64    0.34
   9   1  -1   14.56    0.36
  -9   1   1   14.53    0.33
   9  -1   1   14.09    0.33
  -9  -1  -1   14.98    0.38
   9  -1   1   14.12    0.36
  -9  -1  -1   14.74    0.32
  -9   1   1   14.58    0.37
   9  -1  -1   14.61    0.34
   9   1   1   14.55    0.34
  -9  -1   1   15.08    0.33
   9  -1  -1   14.83    0.37
  -9   1  -1   15.02    0.34
  -9  -1   1   15.75    0.39
  -9   1  -1   14.67    0.38
   9   1   1   14.51    0.37
  -9  -1  -2    4.85    0.19
   9  -1   2    4.99    0.19
  -9  -1  -2    4.85    0.16
   9   1  -2    4.93    0.15
   9  -1   2    5.39    0.20
   9   1  -2    5.07    0.19
  -9   1   2    5.27    0.18
   9  -1   2    5.12    0.14
  -9   1   2    5.19    0.20
  -9   1  -2    5.01    0.19
  -9   1  -2    5.15    0.17
   9  -1  -2    5.06    0.19
  -9  -1   2    5.11    0.16
   9   1   2    4.77    0.15
   9   1   2    4.70    0.18
   9  -1  -2    5.03    0.14
  -9  -1   2    4.53    0.19
   9   1   2    4.75    0.19
   9  -1   3    4.72    0.19
   9   1  -3    4.63    0.19
  -9   1   3    4.44    0.18
   9  -1   3    4.80    0.20
  -9  -1  -3    4.33    0.17
  -9  -1  -3    4.20    0.20
  -9   1   3    4.91    0.20
  -9   1  -3    4.64    0.18
  -9  -1   3    4.25    0.17
   9   1   3    4.71    0.19
  -9  -1   3    4.40    0.19
   9   1   3    4.27    0.20
   9  -1  -3    4.60    0.20
   9   1  -4    8.39    0.28
  -9  -1  -4    7.87    0.27
  -9   1   4    7.80    0.29
   9  -1   4    7.81    0.29
   9   1  -4    7.93    0.29
   9  -1   4    8.33    0.28
  -9   1   4    7.92    0.28
  -9  -1   4    7.85    0.29
  -9   1  -4    7.94    0.28
  -9  -1   4    7.86    0.27
   9   1   4    7.83    0.30
   9   1   4    8.54    0.29
   9  -1  -4    8.44    0.30
  -9   1   5    2.24    0.17
   9   1  -5    2.55    0.17
  -9  -1  -5    2.44    0.16
  -9   1   5    2.55    0.17
   9  -1   5    2.65    0.16
   9   1  -5    2.81    0.17
   9  -1   5    2.37    0.17
   9  -1  -5    2.66    0.17
  -9  -1   5    2.28    0.16
   9   1   5    2.41    0.16
  -9   1  -5    2.56    0.17
   9   1   5    2.32    0.17
  -9  -1   5    2.39    0.17
  -9  -1  -6    0.90    0.13
  -9   1   6    0.88    0.14
  -9   1   6    1.09    0.15
   9  -1   6    0.74    0.12
   9   1  -6    1.12    0.14
   9   1  -6    1.06    0.14
   9  -1   6    0.90    0.12
   9   1   6    0.86    0.12
  -9  -1   6    0.90    0.13
  -9   1  -6    0.81    0.13
  -9  -1   6    0.88    0.13
   9  -1  -6    0.88    0.13
   9   1   6    0.66    0.12
   9  -1  -6    0.93    0.13
  -9   1   7    0.59    0.13
   9   1  -7    0.40    0.12
  -9   1   7    0.77    0.14
  -9  -1  -7    0.51    0.12
   9   1  -7    0.55    0.13
   9  -1   7    0.63    0.13
   9   1   7    0.50    0.12
   9  -1  -7    0.62    0.13
   9  -1  -7    0.66    0.14
  -9  -1   7    0.65    0.13
  -9  -1   7    0.52    0.13
  -9   1  -7    0.69    0.13
  10  -1   0    3.80    0.14
 -10  -1   0    3.86    0.11
  10  -1   0    3.84    0.15
 -10   1   0    3.61    0.13
  10   1   0    3.68    0.15
 -10   1   0    3.87    0.16
 -10  -1   0    3.70    0.16
  10   1   0    3.70    0.15
 -10   1   1    5.08    0.19
  10  -1   1    5.03    0.19
 -10  -1  -1    5.18    0.20
  10   1  -1    5.42    0.17
 -10  -1  -1    5.24    0.15
  10  -1   1    5.12    0.17
 -10   1   1    5.25    0.16
  10   1  -1    4.84    0.18
 -10  -1   1    5.34    0.15
 -10  -1   1    5.30    0.20
  10  -1  -1    5.50    0.17
  10   1   1    5.17    0.19
 -10   1  -1    5.42    0.17
 -10   1  -1    5.26    0.20
  10   1   1    5.04    0.17
  10  -1  -1    5.49    0.20
  10  -1   2    0.63    0.08
  10  -1   2    0.58    0.05
  10   1  -2    0.72    0.09
 -10  -1  -2    0.62    0.07
  10   1  -2    0.61    0.06
  10  -1   2    0.62    0.08
 -10   1   2    0.52    0.08
 -10   1   2    0.61    0.07
 -10  -1  -2    0.57    0.08
 -10   1  -2    0.68    0.07
 -10  -1   2    0.75    0.09
  10  -1  -2    0.59    0.08
  10  -1  -2    0.71    0.06
  10   1   2    0.67    0.09
  10   1   2    0.56    0.08
 -10   1  -2    0.57    0.08
 -10  -1   2    0.67    0.07
  10   1   2    0.70    0.06
 -10  -1  -3    0.48    0.07
  10   1  -3    0.31    0.07
 -10  -1  -3    0.37    0.08
 -10   1   3    0.47    0.07
  10  -1   3    0.39    0.08
  10  -1   3    0.42    0.08
 -10   1   3    0.38    0.08
  10   1   3    0.35    0.07
  10  -1  -3    0.45    0.08
 -10   1  -3    0.38    0.08
 -10   1  -3    0.39    0.07
  10   1   3    0.41    0.08
 -10  -1   3    0.38    0.06
 -10  -1   3    0.35    0.07
  10  -1   4    6.54    0.26
 -10   1   4    7.12    0.28
 -10  -1  -4    7.29    0.26
 -10   1   4    7.55    0.27
  10  -1   4    6.37    0.27
  10   1  -4    6.82    0.27
  10  -1  -4    7.34    0.28
 -10  -1   4    7.16    0.26
  10   1   4    7.00    0.27
 -10   1  -4    6.93    0.26
  10   1   4    6.67    0.27
 -10  -1   4    7.04    0.28
  10   1  -5    0.61    0.11
 -10   1   5    0.84    0.12
  10   1  -5    0.67    0.11
  10  -1   5    0.46    0.09
 -10  -1  -5    0.54    0.10
 -10   1   5    0.67    0.11
  10  -1   5    0.55    0.11
 -10  -1   5    0.49    0.10
 -10  -1   5    0.71    0.11
  10   1   5    0.63    0.11
 -10   1  -5    0.54    0.10
  10   1   5    0.56    0.10
  10  -1  -5    0.57    0.11
 -10   1   6    1.55    0.17
 -10   1   6    1.49    0.17
  10   1  -6    1.97    0.19
  10  -1   6    1.35    0.16
  10   1  -6    1.44    0.16
 -10  -1  -6    1.32    0.15
  10  -1   6    1.60    0.17
  10  -1  -6    1.50    0.17
  10   1   6    1.12    0.16
  10   1   6    1.78    0.17
  10  -1  -6    1.52    0.17
 -10   1  -6    1.48    0.16
 -10  -1   6    1.50    0.16
 -10  -1   6    1.59    0.18
  10   1  -7    0.15    0.09
 -10  -1  -7   -0.08    0.07
  10  -1   7    0.08    0.08
  10  -1   7    0.18    0.09
  10   1  -7   -0.03    0.07
 -10   1   7    0.03    0.08
 -10   1   7    0.06    0.09
 -10  -1   7    0.09    0.09
 -10   1  -7   -0.08    0.07
  10   1   7    0.14    0.10
  10  -1  -7    0.07    0.09
  10  -1  -7    0.26    0.11
 -10  -1   7    0.14    0.09
 -11   1   0    0.46    0.05
 -11   1   0    0.51    0.08
  11   1   0    0.66    0.07
  11   1   0    0.69    0.08
  11  -1   0    0.52    0.07
  11  -1   0    0.49    0.07
 -11  -1   0    0.61    0.05
 -11  -1   0    0.51    0.08
 -11   1   1   19.33    0.49
 -11  -1  -1   19.74    0.42
  11   1  -1   19.05    0.47
 -11  -1  -1   19.31    0.49
 -11   1   1   19.66    0.44
  11  -1   1   19.56    0.44
  11  -1   1   19.50    0.48
  11   1  -1   19.80    0.45
 -11  -1   1   20.49    0.50
 -11   1  -1   19.59    0.44
  11  -1  -1   18.76    0.44
 -11  -1   1   18.47    0.42
 -11   1  -1   19.57    0.49
  11   1   1   19.86    0.45
  11  -1  -1   20.11    0.48
  11   1   1   19.31    0.48
  11   1  -2    3.88    0.18
 -11   1   2    3.68    0.15
 -11   1   2    3.71    0.18
  11   1  -2    3.66    0.14
  11  -1   2    4.01    0.13
  11  -1   2    3.82    0.17
  11  -1   2    3.66    0.18
 -11  -1  -2    3.67    0.14
 -11  -1  -2    3.55    0.18
  11   1   2    3.42    0.17
  11   1   2    3.77    0.18
  11  -1  -2    3.76    0.13
 -11   1  -2    3.42    0.14
 -11  -1   2    3.86    0.18
 -11   1  -2    3.79    0.18
 -11  -1   2    3.86    0.14
  11  -1  -2    3.95    0.18
  11   1   2    3.78    0.14
 -11   1   3    1.34    0.10
 -11  -1  -3    1.13    0.12
  11   1  -3    1.27    0.13
 -11   1   3    1.22    0.13
  11  -1   3    1.36    0.13
 -11  -1  -3    1.28    0.10
  11  -1   3    1.32    0.13
  11  -1  -3    1.20    0.12
 -11   1  -3    1.33    0.13
  11   1   3    1.30    0.13
 -11  -1   3    1.25    0.13
 -11   1  -3    1.37    0.11
 -11  -1   3    1.22    0.10
  11   1   3    1.39    0.14
 -11  -1  -4    0.22    0.08
 -11  -1  -4    0.12    0.06
 -11   1   4    0.17    0.07
  11   1  -4    0.20    0.07
  11  -1   4    0.09    0.06
  11  -1   4    0.23    0.07
 -11   1   4    0.20    0.07
 -11  -1   4    0.21    0.06
 -11   1  -4    0.16    0.06
 -11  -1   4    0.20    0.07
  11   1   4    0.19    0.07
 -11   1  -4    0.19    0.07
  11  -1  -4    0.13    0.07
  11   1   4    0.32    0.08
  11  -1   5   11.28    0.38
  11   1  -5   11.98    0.39
 -11  -1  -5   12.19    0.39
  11   1  -5   11.28    0.39
  11  -1   5   12.26    0.42
 -11   1   5   11.11    0.38
 -11   1   5   10.94    0.40
  11  -1  -5   11.50    0.40
  11   1   5   11.13    0.41
 -11   1  -5   12.15    0.39
 -11  -1   5   12.01    0.39
  11   1   5   11.44    0.39
 -11  -1   5   11.70    0.41
 -11   1   6    0.49    0.11
  11  -1   6    0.24    0.09
 -11  -1  -6    0.28    0.09
  11   1  -6    0.39    0.10
 -11   1   6    0.27    0.10
  11   1  -6    0.10    0.09
  11  -1   6    0.36    0.11
  11  -1  -6    0.18    0.10
  11   1   6    0.27    0.10
 -11  -1   6    0.22    0.09
  11   1   6    0.20    0.09
  11  -1  -6    0.32    0.10
 -11   1  -6    0.28    0.10
 -11  -1   6    0.28    0.09
  11  -1   7    0.47    0.12
  11  -1   7    0.41    0.13
 -11   1   7    0.34    0.12
 -11   1   7    0.43    0.12
  11   1  -7    0.50    0.11
 -11  -1  -7    0.10    0.09
  11   1  -7    0.46    0.12
 -11  -1   7    0.64    0.13
  11   1   7    0.79    0.15
 -11  -1   7    0.68    0.14
  11  -1  -7    0.41    0.12
 -11   1  -7    0.38    0.12
  11   1   7    0.50    0.11
  11  -1  -7    0.50    0.13
  12   1   0    3.21    0.14
 -12   1   0    3.08    0.12
  12   1   0    3.26    0.15
 -12  -1   0    2.96    0.16
 -12   1   0    3.20    0.16
 -12  -1   0    3.09    0.11
  12  -1   0    3.25    0.15
  12  -1   0    2.95    0.14
 -12  -1  -1    5.74    0.17
  12   1  -1    6.13    0.20
 -12   1   1    5.74    0.18
 -12  -1  -1    5.96    0.23
 -12   1   1    5.52    0.22
  12  -1   1    5.76    0.19
  12   1  -1    5.98    0.22
  12  -1   1    5.95    0.22
  12   1   1    5.67    0.19
  12  -1  -1    5.72    0.21
  12  -1  -1    6.15    0.20
  12   1   1    5.60    0.22
 -12   1  -1    5.84    0.23
 -12  -1   1    6.14    0.23
 -12   1  -1    5.42    0.18
  12  -1   2    0.05    0.05
 -12   1   2    0.03    0.05
  12   1  -2   -0.01    0.04
 -12  -1  -2   -0.02    0.04
  12  -1   2   -0.02    0.03
 -12  -1  -2    0.04    0.03
 -12   1   2   -0.04    0.03
  12   1  -2    0.02    0.03
  12   1   2    0.01    0.03
 -12  -1   2    0.03    0.04
  12  -1  -2    0.01    0.03
  12  -1  -2    0.06    0.05
 -12  -1   2    0.02    0.04
  12   1   2   -0.04    0.04
 -12   1  -2    0.03    0.04
 -12   1  -2    0.02    0.03
 -12   1   3    2.05    0.13
 -12  -1  -3    2.15    0.13
 -12   1   3    2.08    0.15
 -12  -1  -3    1.84    0.14
  12  -1   3    1.94    0.15
  12   1  -3    1.99    0.15
  12  -1   3    2.12    0.15
 -12  -1   3    1.90    0.12
 -12  -1   3    1.99    0.15
 -12   1  -3    2.29    0.13
  12   1   3    2.02    0.15
  12  -1  -3    1.91    0.15
  12   1   3    2.13    0.15
 -12   1  -3    1.99    0.15
 -12   1   4    2.89    0.17
 -12   1   4    3.09    0.19
  12  -1   4    2.84    0.18
 -12  -1  -4    3.01    0.16
 -12  -1  -4    2.85    0.19
  12   1  -4    3.15    0.19
  12  -1   4    3.17    0.19
  12   1   4    2.80    0.19
 -12   1  -4    3.07    0.19
  12   1   4    2.93    0.18
 -12  -1   4    3.11    0.19
 -12  -1   4    2.86    0.16
 -12   1  -4    3.16    0.17
  12  -1  -4    2.93    0.19
 -12  -1  -5    1.15    0.15
 -12   1   5    1.21    0.14
 -12  -1  -5    1.07    0.13
  12  -1   5    1.18    0.15
  12   1  -5    0.98    0.14
 -12   1   5    0.95    0.14
  12   1  -5    1.10    0.14
  12  -1   5    1.14    0.14
  12   1   5    1.05    0.14
 -12   1  -5    1.06    0.14
 -12  -1   5    1.24    0.15
  12   1   5    1.05    0.14
  12  -1  -5    1.08    0.14
 -12   1  -5    1.05    0.13
 -12  -1   5    1.33    0.14
  12  -1   6    2.82    0.22
  12   1  -6    2.97    0.22
 -12  -1  -6    2.69    0.19
  12  -1   6    2.86    0.20
  12   1  -6    3.22    0.21
 -12   1   6    3.22    0.21
 -12   1   6    2.53    0.20
  12   1   6    2.29    0.22
  12   1   6    3.14    0.21
 -12  -1   6    2.95    0.21
  12  -1  -6    3.04    0.22
  12  -1  -6    2.73    0.20
 -12  -1   6    2.26    0.22
 -12   1  -6    2.86    0.20
  12   1  -7   -0.02    0.09
  12  -1   7    0.22    0.10
 -12   1   7    0.05    0.09
 -12  -1  -7    0.15    0.10
 -12   1   7    0.23    0.10
  12  -1   7    0.10    0.10
 -12  -1   7    0.21    0.11
  12   1   7    0.18    0.10
 -12   1  -7    0.02    0.08
  12  -1  -7    0.27    0.11
  12  -1  -7    0.22    0.11
  12   1   7    0.13    0.09
  13  -1   0    1.17    0.09
  13  -1   0    1.03    0.10
 -13  -1   0    1.06    0.12
 -13   1   0    1.01    0.11
  13   1   0    1.07    0.10
  13   1   0    1.12    0.11
 -13   1   0    1.12    0.08
 -13   1   1    0.28    0.07
  13  -1   1    0.13    0.05
  13  -1   1    0.11    0.04
 -13  -1  -1    0.18    0.06
  13   1  -1    0.18    0.06
  13   1  -1    0.13    0.05
 -13   1   1    0.15    0.04
  13   1   1    0.28    0.07
  13  -1  -1    0.19    0.05
 -13   1  -1    0.19    0.05
  13  -1  -1    0.24    0.06
 -13  -1   1    0.22    0.07
 -13   1  -1    0.14    0.06
  13   1   1    0.29    0.06
  13   1  -2    6.56    0.21
 -13   1   2    6.45    0.26
  13   1  -2    6.25    0.25
 -13   1   2    6.09    0.21
 -13  -1  -2    6.43    0.26
  13  -1   2    6.19    0.25
  13  -1  -2    5.99    0.20
 -13   1  -2    6.32    0.25
 -13  -1   2    6.06    0.25
 -13   1  -2    6.20    0.21
  13  -1  -2    6.29    0.25
  13   1   2    6.55    0.20
  13   1   2    6.52    0.25
 -13   1   3    1.43    0.14
  13   1  -3    1.38    0.14
 -13  -1  -3    1.62    0.16
  13  -1   3    1.54    0.15
 -13   1   3    1.31    0.12
  13  -1   3    1.64    0.15
  13  -1  -3    1.35    0.14
  13   1   3    1.54    0.15
  13   1   3    1.84    0.15
 -13  -1   3    1.57    0.16
 -13   1  -3    1.65    0.12
 -13   1  -3    1.54    0.15
  13   1  -4    0.07    0.06
 -13   1   4    0.09    0.06
 -13   1   4    0.13    0.07
  13  -1   4    0.13    0.07
 -13  -1  -4    0.17    0.08
  13  -1   4    0.11    0.07
 -13   1  -4    0.26    0.08
 -13   1  -4    0.16    0.07
  13   1   4    0.19    0.08
  13  -1  -4    0.23    0.08
 -13  -1   4    0.25    0.08
  13   1   4    0.09    0.06
 -13   1   5    2.02    0.16
  13   1  -5    2.03    0.19
  13  -1   5    1.97    0.19
  13  -1   5    1.58    0.18
 -13  -1  -5    2.23    0.18
 -13   1   5    1.86    0.19
 -13   1  -5    1.61    0.18
 -13  -1   5    1.85    0.19
  13   1   5    1.76    0.17
  13  -1  -5    2.06    0.19
  13   1   5    1.61    0.18
 -13   1  -5    1.66    0.16
 -13  -1  -6    0.01    0.08
 -13   1   6    0.00    0.08
 -13   1   6    0.06    0.07
  13   1  -6    0.04    0.08
  13  -1   6    0.02    0.07
  13  -1   6   -0.05    0.07
  13  -1  -6    0.00    0.07
  13  -1  -6    0.02    0.08
 -13   1  -6   -0.01    0.07
 -13   1  -6    0.08    0.07
 -13  -1   6    0.08    0.08
  13   1   6   -0.02    0.07
  13   1   6   -0.02    0.08
 -13   1   7    1.69    0.21
  13  -1   7    1.52    0.20
  13  -1   7    1.79    0.20
  13   1  -7    1.75    0.20
  13  -1  -7    1.38    0.20
 -13  -1   7    1.62    0.21
  13   1   7    2.07    0.21
  13   1   7    1.55    0.21
 -13   1  -7    2.09    0.21
 -14   1   0    4.66    0.21
 -14  -1   0    4.52    0.21
  14  -1   0    4.52    0.19
  14  -1   0    4.57    0.19
  14   1   0    4.63    0.19
  14   1   0    4.64    0.19
  14   1  -1    2.27    0.13
  14   1  -1    2.39    0.15
 -14   1   1    2.26    0.15
  14  -1   1    2.48    0.13
  14  -1   1    2.10    0.14
 -14  -1  -1    1.90    0.15
  14   1   1    2.17    0.14
  14   1   1    2.02    0.13
  14  -1  -1    2.08    0.14
 -14  -1   1    2.29    0.15
  14  -1  -1    2.16    0.12
 -14   1  -1    2.22    0.15
  14  -1   2    0.58    0.10
 -14   1   2    0.61    0.10
  14   1  -2    0.42    0.08
 -14  -1  -2    0.63    0.10
  14   1  -2    0.53    0.07
 -14   1  -2    0.53    0.10
 -14  -1   2    0.72    0.11
  14   1   2    0.74    0.11
  14  -1  -2    0.60    0.10
  14  -1   3    9.80    0.35
  14   1  -3    9.75    0.34
  14  -1   3    9.61    0.34
 -14   1   3   10.08    0.35
 -14  -1  -3    9.34    0.35
  14   1   3   10.14    0.35
 -14  -1   3    9.38    0.35
  14   1   3    9.95    0.36
 -14   1  -3    9.64    0.35
  14  -1  -3    9.88    0.35
 -14   1   4    1.84    0.18
  14  -1   4    2.06    0.16
 -14  -1  -4    1.87    0.19
  14  -1   4    2.21    0.17
  14   1  -4    1.86    0.18
 -14  -1   4    1.74    0.18
  14   1   4    1.93    0.19
 -14   1  -4    2.24    0.17
  14   1   4    1.82    0.18
  14  -1  -4    2.12    0.17
  14  -1   5    0.71    0.13
 -14   1   5    1.21    0.16
  14   1  -5    1.14    0.15
 -14  -1  -5    0.83    0.14
  14  -1   5    1.01    0.14
  14   1   5    0.95    0.15
 -14   1  -5    0.55    0.12
  14   1   5    0.83    0.13
  14  -1  -5    1.05    0.15
 -14  -1   5    0.88    0.14
 -14   1   6    0.28    0.11
  14   1  -6    0.63    0.14
 -14  -1  -6    0.65    0.14
  14  -1   6    0.33    0.11
  14  -1   6    0.47    0.12
 -14  -1   6    0.31    0.11
 -14   1  -6    0.49    0.12
  14  -1  -6    0.64    0.13
  14   1   6    0.27    0.10
  14   1   6    0.66    0.13
  15  -1   0    0.13    0.06
  15   1   0    0.20    0.06
 -15   1   0    0.10    0.06
  15  -1   0    0.14    0.06
  15   1   0    0.13    0.06
 -15  -1   0    0.21    0.07
 -15   1   1   12.10    0.39
  15  -1   1   11.47    0.37
  15   1  -1   12.37    0.36
 -15  -1  -1   12.35    0.40
  15  -1   1   12.68    0.35
  15   1  -1   12.82    0.38
  15   1   1   12.42    0.39
 -15   1  -1   12.55    0.40
  15   1   1   12.64    0.36
 -15  -1   1   12.79    0.41
  15  -1  -1   12.65    0.36
  15  -1  -1   12.35    0.38
  15   1  -2    0.39    0.09
 -15  -1  -2    0.28    0.09
  15  -1   2    0.34    0.08
 -15   1   2    0.48    0.10
 -15   1  -2    0.33    0.09
  15  -1  -2    0.43    0.09
 -15  -1   2    0.24    0.08
  15   1   2    0.33    0.08
 -15  -1  -3    0.57    0.11
  15  -1   3    0.89    0.12
  15   1  -3    0.68    0.11
 -15   1   3    0.59    0.11
 -15  -1   3    0.66    0.12
  15  -1  -3    0.70    0.12
 -15   1  -3    0.68    0.11
  15   1   3    0.82    0.12
  15   1  -4    1.26    0.15
 -15  -1  -4    1.21    0.15
 -15   1   4    1.11    0.15
  15  -1   4    1.08    0.15
  15  -1   4    1.07    0.14
  15  -1  -4    1.22    0.15
 -15  -1   4    1.18    0.15
 -15   1  -4    1.47    0.17
  15   1   4    1.30    0.16
  15   1   4    1.12    0.14
 -15   1   5    0.46    0.12
  15   1  -5    0.54    0.12
  15  -1   5    0.28    0.10
  15  -1   5    0.54    0.12
 -15  -1  -5    0.67    0.13
 -15   1  -5    0.63    0.13
  15   1   5    0.40    0.11
  15  -1  -5    0.41    0.12
  15   1   5    0.53    0.12
 -15  -1   5    0.69    0.13
 -15   1   6   -0.01    0.08
  15  -1   6    0.05    0.07
  15  -1   6    0.05    0.09
 -15  -1  -6    0.11    0.10
  15   1  -6   -0.06    0.08
  15   1   6   -0.06    0.08
  15  -1  -6    0.09    0.10
  15   1   6    0.07    0.08
 -15   1  -6    0.03    0.09
 -15  -1   6   -0.01    0.08
  16  -1   0    0.31    0.08
  16  -1   0    0.39    0.08
  16   1   0    0.39    0.08
 -16  -1   0    0.21    0.08
 -16   1   0    0.39    0.09
  16   1   0    0.30    0.08
  16  -1   1    1.69    0.12
 -16  -1  -1    1.88    0.15
 -16   1   1    1.88    0.17
  16  -1   1    1.74    0.16
  16   1  -1    1.90    0.13
  16   1  -1    1.59    0.15
  16   1   1    1.86    0.13
 -16   1  -1    1.90    0.17
  16  -1  -1    1.65    0.14
  16   1   1    1.82    0.14
  16  -1  -1    1.68    0.12
 -16  -1   1    1.81    0.17
 -16  -1  -2    0.20    0.08
  16  -1   2    0.29    0.08
 -16   1   2    0.24    0.08
  16   1  -2    0.35    0.09
 -16  -1   2    0.31    0.09
  16   1   2    0.24    0.08
  16  -1  -2    0.30    0.09
 -16   1  -2    0.20    0.08
  16   1  -3    0.12    0.08
  16  -1   3    0.14    0.08
 -16  -1  -3    0.23    0.08
 -16   1   3    0.17    0.08
 -16  -1   3    0.30    0.10
 -16   1  -3    0.22    0.09
  16  -1  -3    0.21    0.08
  16   1   3    0.28    0.09
  16  -1   4    0.08    0.07
  16   1  -4    0.00    0.07
 -16  -1  -4    0.19    0.09
  16  -1   4    0.02    0.07
 -16   1   4    0.08    0.08
  16  -1  -4    0.03    0.07
 -16  -1   4    0.03    0.08
  16   1   4    0.04    0.07
 -16   1  -4    0.01    0.07
  16   1   4    0.07    0.07
  16   1  -5    0.61    0.13
  16  -1   5    0.85    0.15
 -16  -1  -5    0.87    0.15
  16  -1   5    0.66    0.13
 -16   1   5    0.72    0.14
  16   1   5    0.71    0.14
 -16  -1   5    0.83    0.14
 -16   1  -5    0.74    0.14
  16  -1  -5    0.73    0.14
  16   1   5    0.61    0.13
  16  -1   6    1.38    0.19
  16  -1   6    1.18    0.17
 -16  -1  -6    1.26    0.18
 -16   1   6    1.03    0.17
  16   1  -6    1.33    0.19
 -16  -1   6    1.08    0.17
  16   1   6    1.26    0.17
  16   1   6    1.54    0.20
  16  -1  -6    1.02    0.16
 -16   1  -6    1.14    0.17
  17   1   0    3.08    0.18
  17   1   0    3.22    0.18
 -17   1   0    3.59    0.21
  17  -1   0    3.14    0.18
  17  -1   0    3.67    0.19
 -17  -1   0    3.39    0.21
  17   1  -1    0.99    0.12
 -17   1   1    1.24    0.15
  17  -1   1    1.11    0.13
  17   1  -1    1.15    0.12
 -17  -1  -1    1.26    0.15
  17  -1  -1    1.00    0.11
 -17   1  -1    1.08    0.14
  17   1   1    1.11    0.12
  17   1   1    1.18    0.13
  17  -1  -1    1.18    0.14
 -17  -1   1    1.34    0.15
  17  -1   2    0.11    0.07
 -17   1   2    0.20    0.08
 -17  -1  -2    0.14    0.08
  17   1  -2    0.18    0.08
  17  -1  -2    0.07    0.07
  17   1   2    0.04    0.06
 -17   1  -2    0.11    0.08
 -17  -1   2    0.03    0.07
  17  -1   3    0.59    0.12
 -17  -1  -3    0.66    0.13
 -17   1   3    0.79    0.13
  17   1  -3    1.00    0.14
  17   1   3    0.57    0.11
 -17  -1   3    0.75    0.13
  17  -1  -3    0.67    0.12
 -17   1  -3    0.82    0.14
  17   1  -4    0.12    0.08
 -17  -1  -4    0.10    0.09
  17  -1   4    0.12    0.08
 -17   1   4   -0.02    0.07
 -17  -1   4    0.15    0.09
 -17   1  -4    0.06    0.08
  17  -1  -4    0.01    0.08
  17   1   4   -0.03    0.08
  17  -1   5    0.03    0.08
  17  -1   5   -0.02    0.07
 -17   1   5    0.08    0.09
 -17  -1  -5   -0.05    0.07
  17   1  -5    0.04    0.08
 -17  -1   5    0.05    0.08
  17   1   5    0.03    0.08
 -17   1  -5   -0.03    0.08
  17  -1  -5    0.00    0.08
  17   1   5   -0.01    0.08
  18  -1   0    0.68    0.11
  18   1   0    0.59    0.11
  18   1   0    0.71    0.11
 -18  -1   0    0.75    0.12
  18  -1   0    0.84    0.12
 -18   1   0    0.73    0.12
 -18  -1  -1    1.78    0.18
  18  -1   1    2.20    0.17
  18   1  -1    2.32    0.16
 -18   1   1    2.15    0.17
  18   1  -1    2.59    0.18
  18  -1  -1    2.28    0.17
 -18   1  -1    2.38    0.18
  18   1   1    2.29    0.17
 -18  -1   1    2.03    0.19
  18  -1   2    3.77    0.22
  18   1  -2    4.35    0.23
 -18   1   2    3.90    0.23
 -18  -1  -2    3.68    0.23
 -18  -1   2    3.70    0.23
  18   1   2    3.76    0.22
 -18   1  -2    3.90    0.23
  18  -1  -2    3.70    0.22
  18   1  -3    1.34    0.17
 -18  -1  -3    1.24    0.16
 -18   1   3    1.31    0.17
  18  -1   3    1.27    0.16
  18  -1  -3    1.18    0.15
 -18  -1   3    1.06    0.15
 -18   1  -3    1.06    0.15
  18   1   3    1.36    0.17
  18  -1   4    1.13    0.15
  18   1  -4    1.46    0.18
 -18   1   4    0.98    0.16
 -18  -1  -4    1.04    0.16
 -18   1  -4    1.06    0.16
 -18  -1   4    1.19    0.17
  18   1   4    1.29    0.17
  18  -1  -4    1.11    0.15
  18  -1   5   -0.03    0.08
  18  -1   5    0.01    0.08
 -18  -1  -5    0.03    0.09
  18   1  -5    0.21    0.10
 -18   1   5   -0.11    0.08
 -18   1  -5    0.00    0.09
  18   1   5    0.00    0.08
 -18  -1   5   -0.06    0.07
  18  -1  -5    0.10    0.09
  18   1   5   -0.03    0.09
  19  -1   0    0.81    0.12
  19   1   0    0.90    0.12
 -19  -1   0    0.63    0.13
 -19   1   0    0.83    0.14
  19  -1   0    0.76    0.12
  19   1   0    0.85    0.12
  19  -1   1    4.45    0.23
 -19  -1  -1    4.29    0.25
  19   1  -1    4.40    0.23
 -19   1   1    4.29    0.24
  19   1   1    4.62    0.24
 -19  -1   1    4.99    0.27
 -19   1  -1    4.41    0.25
  19  -1  -1    5.03    0.25
  19  -1   2    1.12    0.15
  19   1  -2    1.39    0.17
 -19  -1  -2    1.28    0.17
 -19   1   2    1.26    0.16
  19  -1  -2    1.13    0.15
 -19   1  -2    1.56    0.18
 -19  -1   2    0.90    0.14
  19   1   2    1.01    0.14
  19   1  -3    0.05    0.08
 -19   1   3    0.08    0.08
 -19  -1  -3    0.15    0.09
  19  -1   3    0.05    0.08
  19  -1  -3    0.05    0.09
  19   1   3    0.09    0.08
 -19  -1   3    0.26    0.10
 -19   1  -3    0.20    0.10
  19  -1   4    0.00    0.08
 -19   1   4   -0.04    0.08
 -19  -1  -4    0.10    0.09
  19   1  -4    0.14    0.09
  19  -1  -4    0.05    0.08
 -19  -1   4   -0.02    0.08
  19   1   4    0.09    0.08
 -19   1  -4    0.14    0.09
  20   1   0    0.05    0.07
  20  -1   0    0.10    0.08
 -20  -1   0    0.01    0.07
  20   1   0    0.03    0.07
  20  -1   0    0.13    0.07
 -20   1   0    0.07    0.09
 -20   1   1    1.60    0.18
 -20  -1  -1    1.49    0.18
  20   1  -1    1.83    0.18
  20  -1   1    1.52    0.17
 -20  -1   1    1.60    0.18
 -20   1  -1    1.58    0.18
  20  -1  -1    1.98    0.19
  20   1   1    1.39    0.16
  20  -1   2    0.19    0.09
 -20   1   2    0.13    0.09
 -20  -1  -2    0.17    0.09
  20   1  -2    0.13    0.09
  20   1   2    0.25    0.10
  20  -1  -2    0.28    0.10
 -20  -1   2    0.10    0.09
 -20   1  -2   -0.04    0.07
 -20   1   3    0.47    0.12
  20  -1   3    0.47    0.12
 -20  -1  -3    0.40    0.12
  20   1  -3    0.43    0.12
 -20   1  -3    0.65    0.13
  20   1   3    0.51    0.12
  20  -1  -3    0.51    0.13
 -20  -1   3    0.57    0.13
  20  -1   4    0.45    0.12
 -20  -1  -4    0.63    0.14
 -20   1   4    0.53    0.13
  20   1  -4    0.56    0.13
  20   1   4    0.50    0.12
 -20  -1   4    0.31    0.12
 -20   1  -4    0.44    0.13
  20  -1  -4    0.36    0.12
  21   1   0    0.07    0.07
 -21  -1   0    0.25    0.10
  21   1   0    0.24    0.09
 -21   1   0    0.11    0.09
  21  -1   0    0.11    0.08
 -21   1   1    0.72    0.14
 -21  -1  -1    0.86    0.15
  21  -1   1    0.81    0.14
  21   1  -1    0.61    0.13
 -21   1  -1    0.77    0.14
  21   1   1    0.89    0.14
 -21  -1   1    0.72    0.13
  21  -1  -1    0.62    0.12
 -21   1   2    0.40    0.12
  21  -1   2    0.62    0.13
  21   1  -2    0.42    0.11
 -21  -1  -2    0.30    0.11
  21   1   2    0.61    0.12
 -21   1  -2    0.70    0.14
 -21  -1   2    0.44    0.12
  21  -1  -2    0.62    0.13
 -21   1   3    0.11    0.10
 -21  -1  -3   -0.08    0.08
  21   1  -3    0.16    0.09
  21  -1   3   -0.02    0.08
 -21   1  -3   -0.01    0.09
 -21  -1   3    0.00    0.08
  21   1   3    0.06    0.09
  21  -1  -3    0.00    0.08
  22   1   0    0.15    0.09
 -22   1   0    0.21    0.11
 -22  -1   0    0.05    0.09
 -22   1   1    0.70    0.14
 -22  -1  -1    0.69    0.14
  22  -1   1    0.63    0.13
  22   1  -1    0.87    0.14
 -22   1  -1    0.76    0.14
 -22  -1   1    0.64    0.15
  22   1   1    0.80    0.14
  22  -1  -1    0.87    0.14
  22   1  -2    0.30    0.11
 -22   1   2    0.20    0.11
  22  -1   2    0.11    0.10
 -22  -1  -2    0.22    0.11
 -22   1  -2    0.20    0.10
  22   1   2    0.27    0.11
 -22  -1   2    0.22    0.11
  22  -1  -2    0.26    0.11
 -23  -1   0   -0.03    0.08
 -23   1   0    0.00    0.08
 -23  -1  -1    0.38    0.12
  23  -1   1    0.37    0.11
 -23   1   1    0.44    0.13
  23   1  -1    0.47    0.12
 -23  -1   1    0.33    0.12
  23  -1  -1    0.47    0.12
 -23   1  -1    0.47    0.13
  23   1   1    0.54    0.13
   0  -2   0  396.54    7.44
   0   2   0  404.32    7.46
   0   2   0  420.17    7.43
   0   2   1   25.49    0.49
   0  -2   1   25.93    0.50
   0   2   1   25.71    0.49
   0  -2   1   24.84    0.49
   0   2  -1   24.80    0.48
   0   2  -1   25.25    0.50
   0   2   1   25.42    0.48
   0   2   1   26.18    0.50
   0   2  -2    0.07    0.02
   0  -2   2    0.11    0.03
   0   2   2    0.04    0.03
   0   2   2    0.07    0.03
   0   2   2    0.15    0.03
   0  -2   2    0.05    0.03
   0   2  -2    0.09    0.03
   0   2   2    0.13    0.02
   0  -2  -2    0.14    0.03
   0   2  -3   12.31    0.33
   0  -2   3   12.98    0.33
   0   2   3   12.46    0.28
   0  -2   3   12.40    0.29
   0   2  -3   12.67    0.28
   0   2   3   13.03    0.33
   0   2   3   12.27    0.33
   0  -2  -3   12.81    0.30
   0   2   4   15.95    0.42
   0  -2   4   15.05    0.35
   0   2  -4   15.22    0.41
   0   2   4   15.46    0.34
   0   2   4   15.63    0.41
   0   2  -4   15.17    0.35
   0  -2   4   15.41    0.41
   0  -2  -4   15.28    0.41
   0  -2  -4   15.09    0.36
   0   2   5   13.53    0.40
   0  -2   5   12.59    0.39
   0  -2   5   12.84    0.33
   0  -2  -5   13.46    0.34
   0  -2  -5   12.67    0.40
   0   2   5   13.19    0.40
   0   2  -5   13.19    0.40
   0   2  -6    2.55    0.18
   0  -2  -6    2.36    0.17
   0   2   6    2.76    0.18
   0   2   6    2.53    0.18
   0  -2   6    2.64    0.18
   0   2   7    0.11    0.08
   0   2   7    0.20    0.09
   0  -2  -7    0.04    0.08
   0   2  -7    0.17    0.09
   0  -2   7    0.23    0.09
   0  -2  -8    0.12    0.09
   0   2   8    0.05    0.09
   0   2  -8    0.10    0.09
   0  -2   8    0.13    0.09
  -1  -2   0   43.75    0.82
   1   2   0   44.51    0.82
  -1   2   0   45.39    0.83
  -1  -2   0   43.96    0.81
   1   2   0   43.94    0.82
  -1   2   0   42.11    0.81
   1   2   0   45.23    0.81
   1  -2   0   43.88    0.82
   1   2  -1    2.03    0.07
  -1   2   1    1.84    0.07
   1  -2   1    1.79    0.07
  -1   2   1    2.02    0.07
  -1   2   1    1.76    0.06
   1   2  -1    1.85    0.06
  -1   2   1    1.88    0.05
   1  -2   1    2.02    0.07
  -1  -2   1    2.06    0.07
   1  -2  -1    1.96    0.07
   1   2   1    2.01    0.07
   1   2   1    2.07    0.07
  -1  -2   1    2.03    0.07
  -1   2  -1    1.92    0.05
   1   2   1    2.13    0.07
   1   2   1    2.06    0.07
  -1  -2  -2    4.17    0.12
  -1   2   2    4.53    0.14
   1   2  -2    4.51    0.14
   1   2  -2    4.27    0.12
  -1   2   2    4.24    0.14
  -1   2   2    4.25    0.10
   1  -2   2    4.30    0.14
   1  -2   2    4.24    0.12
   1  -2  -2    4.36    0.13
   1   2   2    4.31    0.14
   1   2   2    4.02    0.12
  -1   2  -2    4.23    0.10
   1   2   2    4.21    0.14
  -1  -2   2    4.67    0.15
  -1  -2   2    4.52    0.12
   1   2   2    4.12    0.12
  -1  -2   2    4.49    0.14
  -1  -2  -3    2.43    0.10
   1   2  -3    2.28    0.11
  -1  -2  -3    2.41    0.12
   1  -2   3    2.34    0.10
   1   2  -3    2.46    0.10
   1  -2   3    2.35    0.12
  -1   2   3    2.49    0.12
  -1   2   3    2.31    0.12
  -1   2   3    2.34    0.08
   1   2   3    2.80    0.13
  -1  -2   3    2.49    0.09
  -1  -2   3    2.29    0.12
  -1  -2   3    2.43    0.12
   1   2   3    2.75    0.10
  -1   2  -3    2.55    0.12
   1   2   3    2.55    0.12
  -1   2  -3    2.26    0.08
   1  -2  -3    2.56    0.11
  -1   2   4    5.49    0.21
   1  -2   4    5.71    0.22
  -1  -2  -4    5.56    0.17
   1   2  -4    5.42    0.21
  -1   2   4    5.06    0.21
  -1  -2  -4    5.45    0.21
   1   2  -4    5.55    0.17
   1  -2   4    5.47    0.18
   1   2   4    6.13    0.22
  -1  -2   4    5.56    0.22
  -1  -2   4    5.66    0.17
   1  -2  -4    5.44    0.21
   1   2   4    5.63    0.22
  -1   2  -4    5.74    0.22
  -1   2  -4    5.51    0.16
   1  -2  -4    5.52    0.18
  -1  -2   4    5.79    0.22
   1   2   4    5.77    0.17
   1  -2   5    3.04    0.18
  -1   2   5    3.07    0.18
   1  -2   5    2.96    0.14
  -1   2   5    3.23    0.18
   1   2  -5    3.07    0.18
  -1  -2  -5    3.31    0.18
  -1  -2  -5    3.14    0.13
   1   2  -5    3.03    0.14
  -1   2  -5    2.81    0.17
  -1  -2   5    3.05    0.18
   1  -2  -5    3.16    0.15
   1   2   5    3.20    0.18
   1   2   5    3.28    0.18
   1  -2  -5    3.01    0.18
   1  -2   6    3.02    0.19
  -1   2   6    2.90    0.20
   1   2  -6    3.04    0.20
  -1  -2  -6    3.19    0.20
  -1   2   6    3.31    0.20
  -1  -2   6    2.78    0.18
   1  -2  -6    2.88    0.19
   1   2   6    3.04    0.19
  -1   2  -6    2.71    0.19
   1   2   6    2.92    0.19
  -1   2   7    0.48    0.11
   1   2  -7    0.59    0.12
   1  -2   7    0.51    0.11
  -1  -2  -7    0.28    0.10
  -1   2   7    0.39    0.11
   1   2   7    0.30    0.10
   1   2   7    0.32    0.10
  -1  -2   7    0.38    0.11
   1  -2  -7    0.44    0.11
  -1   2  -7    0.24    0.09
   1   2  -8    0.07    0.09
   1  -2   8    0.30    0.10
  -1   2   8    0.21    0.11
  -1  -2  -8    0.12    0.09
  -1   2   8    0.17    0.10
   1  -2  -8    0.24    0.10
  -1   2  -8    0.14    0.10
  -1  -2   8    0.16    0.10
   1   2   8    0.06    0.09
  -2   2   0   25.32    0.47
   2  -2   0   24.71    0.48
   2   2   0   24.49    0.48
   2  -2   0   25.02    0.48
  -2   2   0   25.25    0.48
  -2   2   0   24.78    0.48
  -2  -2   0   25.01    0.48
   2   2   0   24.84    0.48
   2  -2   1   65.23    1.23
  -2   2   1   67.03    1.23
   2   2  -1   67.00    1.24
  -2   2   1   66.02    1.25
   2   2  -1   67.39    1.24
   2  -2   1   65.77    1.24
   2   2   1   69.02    1.28
   2   2   1   69.15    1.28
   2   2   1   68.83    1.26
  -2  -2   1   70.11    1.27
   2  -2  -1   66.65    1.25
  -2  -2   1   68.21    1.28
   2  -2  -1   68.02    1.28
   2   2   1   68.31    1.28
   2  -2   2    3.43    0.12
  -2   2   2    3.55    0.13
  -2   2   2    3.39    0.13
   2   2  -2    3.78    0.12
   2  -2   2    3.47    0.13
   2   2  -2    3.79    0.13
  -2   2  -2    3.39    0.08
  -2  -2   2    3.36    0.10
  -2  -2   2    3.49    0.12
  -2  -2   2    3.58    0.13
   2   2   2    3.21    0.12
   2   2   2    3.18    0.12
  -2   2  -2    3.45    0.12
   2  -2  -2    3.49    0.12
   2   2   2    3.43    0.11
   2   2   2    3.47    0.10
  -2  -2  -3   12.47    0.28
  -2   2   3   12.30    0.33
  -2   2   3   12.26    0.32
   2  -2   3   12.77    0.30
   2   2  -3   12.04    0.29
   2  -2   3   12.99    0.33
  -2  -2  -3   12.37    0.32
   2   2  -3   12.12    0.32
   2   2   3   12.70    0.30
  -2   2  -3   12.66    0.26
   2   2   3   12.17    0.33
   2  -2  -3   12.67    0.31
   2   2   3   12.58    0.33
  -2  -2   3   12.84    0.28
   2   2   3   12.85    0.29
  -2  -2   3   12.62    0.33
  -2   2  -3   12.66    0.33
  -2  -2   3   12.34    0.33
  -2  -2  -4    2.38    0.14
  -2   2   4    2.33    0.14
   2  -2   4    2.36    0.14
   2   2  -4    2.66    0.14
   2  -2   4    2.61    0.12
   2   2  -4    2.52    0.12
  -2  -2  -4    2.35    0.10
  -2   2   4    2.51    0.14
   2  -2  -4    2.42    0.12
  -2  -2   4    2.02    0.09
  -2   2  -4    2.31    0.14
  -2  -2   4    2.32    0.14
   2   2   4    2.11    0.13
  -2  -2   4    2.21    0.13
   2   2   4    2.29    0.11
   2   2   4    2.20    0.13
  -2   2  -4    2.36    0.09
  -2   2   5    0.58    0.10
   2   2  -5    0.45    0.07
   2  -2   5    0.54    0.09
   2   2  -5    0.76    0.11
   2  -2   5    0.60    0.08
  -2   2   5    0.58    0.10
  -2  -2  -5    0.55    0.10
  -2   2  -5    0.59    0.10
  -2  -2   5    0.59    0.10
   2   2   5    0.54    0.09
   2  -2  -5    0.51    0.09
  -2  -2   5    0.53    0.09
   2   2   5    0.69    0.11
   2   2   5    0.58    0.07
   2  -2  -5    0.72    0.09
   2  -2   6    1.98    0.18
  -2  -2  -6    2.20    0.17
   2   2  -6    2.04    0.18
  -2   2   6    2.10    0.17
  -2   2   6    1.96    0.18
   2  -2  -6    2.38    0.18
   2   2   6    2.04    0.19
  -2  -2   6    2.00    0.16
   2   2   6    2.07    0.16
  -2   2  -6    1.93    0.18
   2  -2   7    0.66    0.12
  -2  -2  -7    0.52    0.12
   2   2  -7    0.45    0.12
  -2   2   7    0.65    0.13
  -2   2   7    0.51    0.12
  -2  -2   7    0.61    0.13
  -2   2  -7    0.80    0.13
   2  -2  -7    0.53    0.12
   2   2   7    0.71    0.13
  -2  -2  -8    0.33    0.12
   2  -2   8    0.52    0.13
  -2   2   8    0.55    0.13
  -2   2   8    0.46    0.12
   2   2  -8    0.52    0.13
   2  -2  -8    0.48    0.13
   2   2   8    0.58    0.13
  -2   2  -8    0.41    0.12
  -2  -2   8    0.55    0.13
   3   2   0  136.21    2.45
   3   2   0  134.08    2.45
  -3   2   0  130.54    2.46
  -3   2   0  133.38    2.43
   3  -2   0  133.77    2.45
   3  -2   0  133.67    2.44
  -3  -2   0  134.98    2.44
   3  -2   1   53.10    1.04
   3   2  -1   53.49    1.02
   3  -2   1   53.90    1.03
   3   2  -1   54.19    1.03
  -3   2   1   54.58    1.03
  -3  -2  -1   55.63    1.02
   3  -2   1   55.92    0.99
  -3   2   1   55.21    1.04
   3   2  -1   54.74    1.02
  -3  -2   1   55.99    1.04
   3   2   1   55.33    1.05
   3  -2  -1   55.85    1.05
  -3   2  -1   55.44    1.06
   3   2   1   56.29    1.04
   3  -2  -1   55.46    1.02
   3   2   1   55.78    1.05
   3   2   1   55.40    1.03
  -3  -2   1   54.56    1.05
  -3  -2   1   54.35    1.04
   3  -2   2   26.85    0.56
   3  -2   2   26.66    0.55
   3   2  -2   26.23    0.55
  -3   2   2   27.05    0.56
  -3   2   2   27.01    0.56
  -3  -2  -2   25.79    0.55
   3   2  -2   26.27    0.54
  -3  -2   2   25.02    0.55
   3   2   2   25.97    0.51
  -3  -2   2   26.05    0.51
  -3  -2   2   25.46    0.54
   3   2   2   26.08    0.55
   3  -2  -2   27.68    0.55
  -3   2  -2   26.43    0.55
   3   2   2   25.88    0.54
   3   2   2   26.22    0.55
   3  -2   3    3.71    0.15
   3   2  -3    3.96    0.14
  -3   2   3    3.92    0.16
  -3   2   3    3.95    0.16
   3   2  -3    3.99    0.15
   3  -2   3    3.79    0.14
  -3  -2  -3    3.71    0.12
  -3  -2  -3    3.96    0.15
   3   2   3    3.93    0.16
  -3  -2   3    4.18    0.16
   3   2   3    3.86    0.16
  -3  -2   3    4.01    0.16
   3  -2  -3    4.02    0.15
  -3  -2   3    3.82    0.11
  -3   2  -3    4.02    0.09
   3   2   3    4.03    0.14
   3   2   3    3.93    0.12
  -3   2  -3    4.12    0.16
  -3   2   4    2.77    0.15
   3  -2   4    2.70    0.15
  -3   2   4    2.74    0.15
   3   2  -4    2.76    0.13
  -3  -2  -4    2.37    0.14
   3   2  -4    2.37    0.14
   3  -2   4    2.41    0.12
  -3  -2  -4    2.59    0.10
   3   2   4    2.45    0.14
   3   2   4    2.63    0.15
  -3  -2   4    2.54    0.14
   3  -2  -4    2.79    0.13
   3   2   4    2.56    0.12
  -3  -2   4    2.58    0.14
  -3   2  -4    2.98    0.15
   3   2  -5    2.00    0.12
   3   2  -5    1.95    0.14
  -3   2   5    1.95    0.14
   3  -2   5    1.82    0.12
   3  -2   5    1.83    0.14
  -3   2   5    2.01    0.14
  -3  -2  -5    1.94    0.14
   3   2   5    1.96    0.14
   3  -2  -5    1.66    0.13
   3   2   5    1.98    0.11
  -3   2  -5    1.72    0.14
   3  -2  -5    1.73    0.12
   3   2   5    1.97    0.14
  -3  -2   5    2.22    0.15
  -3  -2   5    1.90    0.14
   3   2  -6    0.13    0.07
  -3  -2  -6    0.04    0.06
  -3   2   6    0.10    0.07
  -3   2   6    0.01    0.07
   3  -2   6    0.08    0.07
   3   2   6    0.06    0.07
   3   2   6   -0.02    0.06
   3  -2  -6    0.10    0.06
  -3  -2   6    0.15    0.08
   3  -2  -6    0.00    0.06
  -3  -2   6    0.08    0.06
  -3   2  -6    0.05    0.07
  -3   2   7    0.79    0.14
   3   2  -7    0.95    0.15
   3  -2   7    0.77    0.13
  -3  -2  -7    0.80    0.14
  -3   2   7    0.82    0.14
  -3   2  -7    1.02    0.15
  -3  -2   7    0.67    0.13
   3   2   7    0.91    0.14
   3  -2  -7    0.91    0.15
   3   2  -8    0.56    0.13
  -3  -2  -8    0.43    0.13
  -3   2   8    0.41    0.13
  -3   2   8    0.46    0.13
   3  -2   8    0.29    0.11
  -3   2  -8    0.26    0.11
  -3  -2   8    0.22    0.11
   3   2   8    0.51    0.13
   3  -2  -8    0.32    0.12
   4   2   0    2.81    0.09
  -4   2   0    2.59    0.09
  -4   2   0    2.70    0.09
   4   2   0    2.96    0.09
   4  -2   0    2.56    0.09
   4  -2   0    2.65    0.09
   4   2  -1  128.55    2.40
  -4   2   1  131.65    2.41
  -4  -2  -1  129.78    2.40
  -4   2   1  130.24    2.39
   4   2  -1  131.22    2.39
   4  -2   1  129.86    2.36
   4   2  -1  125.23    2.39
  -4  -2  -1  130.45    2.39
   4  -2   1  131.81    2.41
   4  -2   1  133.60    2.40
   4   2   1  128.70    2.40
  -4  -2   1  128.18    2.38
   4   2   1  128.45    2.37
  -4   2  -1  129.75    2.40
   4   2   1  133.32    2.38
   4  -2  -1  130.87    2.39
  -4  -2   1  128.36    2.39
   4   2   1  129.18    2.39
   4  -2  -1  130.11    2.36
  -4  -2  -2    9.96    0.25
   4  -2   2   10.28    0.26
  -4   2   2   10.29    0.26
  -4   2   2   10.04    0.26
   4   2  -2    9.99    0.25
   4  -2   2   10.12    0.26
   4   2  -2    9.69    0.25
  -4  -2   2    9.77    0.22
   4   2   2   10.15    0.26
   4   2   2    9.85    0.22
   4   2   2   10.19    0.25
   4   2   2    9.81    0.25
   4  -2  -2    9.33    0.25
  -4   2  -2    9.86    0.26
  -4  -2   2   10.09    0.25
  -4  -2   2   10.31    0.27
   4  -2   3   19.59    0.47
   4   2  -3   20.33    0.45
  -4   2   3   18.22    0.46
   4   2  -3   19.50    0.46
   4  -2   3   18.98    0.44
  -4  -2  -3   18.93    0.45
  -4   2   3   20.25    0.47
  -4  -2   3   19.45    0.46
   4   2   3   20.13    0.41
  -4  -2   3   19.11    0.47
   4  -2  -3   20.24    0.46
   4   2   3   19.70    0.47
   4   2   3   19.13    0.46
   4   2   3   19.80    0.45
  -4   2  -3   19.71    0.47
  -4   2   4    7.91    0.27
   4  -2   4    7.03    0.26
   4  -2   4    7.70    0.24
  -4   2   4    7.65    0.26
   4   2  -4    7.72    0.24
  -4  -2  -4    7.61    0.26
   4   2  -4    7.56    0.26
  -4   2  -4    7.32    0.26
   4   2   4    7.89    0.24
   4  -2  -4    7.32    0.24
   4   2   4    8.19    0.27
   4   2   4    8.04    0.27
  -4  -2   4    7.67    0.26
  -4  -2   4    7.75    0.27
  -4   2   5    1.74    0.13
   4   2  -5    1.67    0.12
   4   2  -5    1.81    0.14
   4  -2   5    1.71    0.16
  -4  -2  -5    1.69    0.14
   4  -2   5    1.65    0.12
  -4   2   5    1.86    0.14
   4  -2  -5    1.72    0.13
  -4   2  -5    1.52    0.14
   4   2   5    1.81    0.14
   4   2   5    1.58    0.11
  -4  -2   5    1.48    0.14
  -4  -2   5    1.54    0.14
   4   2   5    1.56    0.15
   4  -2  -5    1.51    0.12
  -4   2   6    2.59    0.19
  -4  -2  -6    2.63    0.19
   4  -2   6    2.46    0.18
   4   2  -6    2.63    0.18
   4  -2   6    2.54    0.16
  -4   2   6    2.54    0.18
   4  -2  -6    2.31    0.16
  -4   2  -6    2.81    0.19
  -4  -2   6    2.66    0.19
  -4  -2   6    2.61    0.19
   4  -2  -6    2.29    0.18
   4   2   6    2.75    0.19
   4  -2   7    2.22    0.21
   4   2  -7    2.03    0.20
  -4   2   7    1.84    0.20
  -4  -2  -7    2.50    0.20
  -4   2   7    2.41    0.20
   4   2   7    2.26    0.21
  -4   2  -7    2.36    0.19
   4  -2  -7    2.11    0.21
  -4  -2   7    1.98    0.20
   4   2  -8    0.71    0.14
  -4   2   8    0.79    0.15
   4  -2   8    0.75    0.15
  -4   2   8    0.56    0.13
  -4  -2  -8    0.48    0.13
   4   2   8    0.65    0.14
   4  -2  -8    0.76    0.15
  -4  -2   8    0.58    0.14
  -4   2  -8    0.89    0.16
  -5   2   0   62.63    1.17
  -5   2   0   64.14    1.17
   5   2   0   59.36    1.17
   5   2   0   61.70    1.17
  -5  -2   0   60.90    1.18
   5  -2   0   61.70    1.17
   5  -2   0   60.99    1.16
   5   2  -1    2.33    0.10
  -5   2   1    2.59    0.09
  -5  -2  -1    2.71    0.10
   5  -2   1    2.53    0.07
  -5   2   1    2.59    0.10
   5   2  -1    2.38    0.09
   5  -2   1    2.53    0.10
  -5  -2  -1    2.55    0.08
   5   2   1    2.50    0.09
   5  -2  -1    2.35    0.10
  -5  -2   1    2.37    0.10
   5  -2  -1    2.37    0.07
  -5   2  -1    2.37    0.09
  -5   2  -1    2.43    0.10
  -5  -2   1    2.37    0.08
   5   2   1    2.36    0.10
   5   2   1    2.33    0.10
   5   2  -2    9.30    0.21
  -5  -2  -2    9.46    0.24
   5   2  -2    9.52    0.24
  -5   2   2    9.14    0.25
   5  -2   2    8.80    0.25
   5  -2   2    9.33    0.25
  -5   2   2    9.19    0.25
   5   2  -2    9.36    0.25
   5  -2  -2    8.91    0.24
  -5   2  -2    9.11    0.24
  -5  -2   2    9.38    0.21
   5   2   2    8.75    0.25
   5   2   2    8.84    0.21
  -5  -2   2    9.12    0.23
   5   2   2    8.86    0.23
   5   2   2    8.73    0.24
   5   2  -3    4.76    0.17
   5  -2   3    4.73    0.17
  -5  -2  -3    4.30    0.17
   5   2  -3    4.59    0.17
  -5   2   3    4.70    0.18
   5  -2   3    4.56    0.18
  -5   2   3    4.74    0.18
   5   2   3    4.58    0.17
  -5   2  -3    4.63    0.18
  -5  -2   3    4.48    0.17
   5   2   3    4.52    0.17
   5   2   3    4.68    0.13
   5  -2  -3    4.79    0.17
   5   2   3    4.71    0.18
  -5   2   4   20.66    0.52
   5  -2   4   19.69    0.51
   5   2  -4   19.90    0.48
   5  -2   4   20.30    0.49
  -5   2   4   20.60    0.52
  -5  -2  -4   19.64    0.50
   5   2  -4   20.58    0.51
  -5  -2   4   20.24    0.51
   5   2   4   19.86    0.51
  -5   2  -4   19.59    0.50
   5  -2  -4   19.63    0.48
   5   2   4   19.37    0.50
  -5  -2   4   19.24    0.50
   5   2   4   20.05    0.47
   5  -2   5    0.77    0.11
   5  -2   5    0.77    0.10
   5   2  -5    0.99    0.11
  -5  -2  -5    1.00    0.12
   5   2  -5    0.76    0.11
  -5   2   5    0.75    0.11
  -5   2   5    0.88    0.11
   5  -2  -5    0.72    0.10
  -5  -2   5    0.74    0.10
  -5   2  -5    0.83    0.11
   5   2   5    0.75    0.11
  -5  -2   5    0.99    0.12
   5   2   5    1.08    0.10
  -5  -2  -6    1.40    0.16
   5  -2   6    1.59    0.14
  -5   2   6    1.26    0.15
   5   2  -6    1.47    0.14
   5  -2   6    1.65    0.17
  -5   2   6    1.66    0.17
   5   2  -6    1.65    0.17
  -5   2  -6    1.39    0.16
   5   2   6    1.58    0.17
   5  -2  -6    1.48    0.16
  -5  -2   6    1.46    0.16
   5  -2  -6    1.45    0.15
  -5  -2   6    1.37    0.16
  -5   2   7    2.16    0.21
   5  -2   7    2.21    0.21
  -5  -2  -7    2.46    0.20
  -5   2   7    2.26    0.22
   5   2  -7    2.63    0.20
  -5   2  -7    2.16    0.21
   5   2   7    1.99    0.20
  -5  -2   7    2.03    0.20
   5  -2  -7    2.28    0.22
   5  -2   8    0.35    0.11
  -5  -2  -8    0.36    0.12
  -5   2   8    0.28    0.12
   5   2  -8    0.33    0.12
  -5   2   8    0.59    0.14
   5   2   8    0.30    0.12
  -5  -2   8    0.27    0.11
   5  -2  -8    0.62    0.14
  -5   2  -8    0.48    0.13
  -6   2   0  125.44    2.28
  -6  -2   0  121.96    2.28
   6  -2   0  124.40    2.28
  -6  -2   0  123.79    2.23
   6   2   0  122.70    2.28
   6  -2   0  118.17    2.26
  -6   2   0  128.52    2.28
   6   2   0  116.45    2.28
   6  -2   1   42.57    0.80
   6  -2   1   41.97    0.84
   6  -2   1   42.55    0.84
  -6   2   1   41.99    0.83
  -6  -2  -1   41.01    0.84
   6   2  -1   41.74    0.84
   6   2  -1   42.26    0.82
  -6   2   1   42.59    0.84
  -6  -2  -1   42.13    0.80
   6   2   1   43.46    0.82
  -6  -2   1   43.50    0.81
   6  -2  -1   42.18    0.85
  -6   2  -1   43.19    0.84
  -6  -2   1   42.07    0.85
   6   2   1   41.90    0.85
   6   2   1   41.83    0.85
  -6   2  -1   42.03    0.84
   6  -2  -1   42.27    0.81
  -6   2   2   51.17    1.00
  -6   2   2   49.43    1.00
  -6  -2  -2   51.26    0.98
   6   2  -2   47.99    1.00
   6  -2   2   49.83    1.00
   6   2  -2   48.92    0.95
   6  -2   2   50.81    1.00
  -6  -2   2   49.51    0.95
  -6   2  -2   49.88    0.99
  -6  -2   2   48.36    1.00
   6  -2  -2   50.51    1.00
  -6  -2   2   48.99    0.98
   6   2   2   50.30    1.01
   6   2   2   50.51    0.95
   6   2   2   50.50    1.00
   6  -2  -2   49.31    0.92
  -6   2   3    2.82    0.14
  -6   2   3    2.91    0.14
   6  -2   3    2.80    0.14
   6  -2   3    2.86    0.14
   6   2  -3    2.64    0.13
  -6  -2  -3    2.99    0.14
   6   2  -3    2.92    0.14
  -6   2  -3    2.81    0.13
  -6  -2   3    2.63    0.13
   6   2   3    2.79    0.14
   6   2   3    2.62    0.13
  -6  -2   3    2.72    0.14
   6  -2  -3    2.53    0.13
   6   2   3    2.72    0.09
  -6   2   4    2.46    0.15
   6   2  -4    2.43    0.14
   6  -2   4    2.59    0.15
   6  -2   4    2.40    0.13
   6   2  -4    2.11    0.13
  -6  -2  -4    2.28    0.14
  -6   2   4    2.46    0.15
   6   2   4    2.39    0.13
  -6   2  -4    2.41    0.14
   6  -2  -4    2.16    0.13
  -6  -2   4    2.31    0.14
  -6  -2   4    2.24    0.14
   6   2   4    2.26    0.14
   6   2  -5    2.52    0.16
   6  -2   5    2.44    0.15
   6  -2   5    2.40    0.17
  -6   2   5    2.56    0.17
   6   2  -5    2.70    0.17
  -6  -2  -5    2.44    0.16
  -6   2   5    2.85    0.17
   6   2   5    2.80    0.18
   6  -2  -5    2.75    0.16
  -6  -2   5    2.29    0.16
   6   2   5    3.21    0.16
  -6   2  -5    2.65    0.17
  -6  -2   5    2.66    0.17
  -6   2   6    2.10    0.17
  -6   2   6    2.17    0.17
   6  -2   6    2.26    0.17
   6   2  -6    2.60    0.18
   6  -2   6    2.27    0.16
  -6  -2  -6    2.09    0.19
   6   2  -6    2.63    0.17
  -6  -2   6    2.27    0.17
  -6   2  -6    2.20    0.17
   6  -2  -6    2.32    0.18
  -6  -2   6    2.56    0.18
   6   2   6    2.32    0.15
   6   2   6    2.24    0.18
   6  -2  -6    2.40    0.17
  -6   2   7    2.03    0.21
   6   2  -7    2.40    0.22
   6  -2   7    2.33    0.22
  -6  -2  -7    2.82    0.21
  -6   2   7    2.32    0.22
  -6   2  -7    2.18    0.21
  -6  -2   7    1.96    0.20
   6   2   7    2.02    0.20
   6  -2  -7    2.08    0.21
   6   2  -8    0.32    0.12
  -6  -2  -8    0.24    0.12
  -6   2   8    0.46    0.13
  -6   2   8    0.28    0.12
   6  -2   8    0.33    0.12
  -6   2  -8    0.14    0.10
   6   2   8    0.24    0.12
   6  -2  -8    0.34    0.12
  -6  -2   8    0.51    0.14
  -7   2   0   19.50    0.41
  -7  -2   0   19.61    0.37
   7  -2   0   18.90    0.41
   7   2   0   18.86    0.42
   7   2   0   19.29    0.42
   7  -2   0   18.91    0.42
  -7   2   0   19.42    0.43
  -7  -2   0   19.21    0.44
  -7   2   1    2.81    0.12
   7   2  -1    2.56    0.12
  -7  -2  -1    2.66    0.08
  -7   2   1    2.73    0.11
   7  -2   1    2.61    0.11
   7  -2   1    2.66    0.12
   7   2  -1    2.53    0.10
  -7  -2  -1    2.78    0.12
   7  -2   1    2.82    0.09
   7  -2  -1    2.37    0.11
   7  -2  -1    2.63    0.09
   7   2   1    2.60    0.12
  -7  -2   1    2.56    0.08
  -7   2  -1    2.48    0.10
  -7   2  -1    2.50    0.11
   7   2   1    2.61    0.10
   7   2   1    2.76    0.12
  -7  -2   1    2.40    0.11
   7  -2   2   26.77    0.60
  -7  -2  -2   27.88    0.57
   7  -2   2   26.61    0.52
   7  -2   2   27.63    0.60
   7   2  -2   27.37    0.55
  -7   2   2   27.36    0.60
  -7   2   2   26.35    0.59
   7   2  -2   27.22    0.60
  -7  -2  -2   26.98    0.61
   7   2   2   26.57    0.59
   7  -2  -2   26.54    0.60
  -7   2  -2   27.18    0.59
  -7  -2   2   26.90    0.55
   7  -2  -2   27.50    0.53
  -7  -2   2   27.75    0.57
  -7  -2   2   27.77    0.61
   7   2   2   27.61    0.55
   7   2   2   26.72    0.60
  -7  -2  -3    3.07    0.14
  -7   2   3    2.74    0.14
   7  -2   3    3.32    0.15
   7   2  -3    2.97    0.14
   7  -2   3    2.58    0.14
  -7   2   3    2.93    0.14
   7   2  -3    2.78    0.14
   7  -2  -3    3.31    0.15
   7   2   3    3.34    0.15
   7   2   3    3.01    0.10
  -7  -2   3    2.82    0.14
  -7  -2   3    2.73    0.14
  -7   2  -3    3.12    0.14
   7   2   3    3.50    0.16
   7  -2   4    2.08    0.14
   7   2  -4    2.50    0.14
  -7  -2  -4    2.30    0.14
   7   2  -4    2.30    0.14
  -7   2   4    2.34    0.14
  -7   2   4    2.43    0.15
   7  -2   4    2.05    0.13
   7  -2  -4    1.90    0.13
  -7  -2   4    2.08    0.14
  -7  -2   4    1.94    0.13
   7   2   4    2.21    0.13
   7   2   4    1.91    0.14
  -7   2  -4    2.10    0.14
   7   2  -5   12.10    0.37
   7   2  -5   12.04    0.38
  -7   2   5   12.18    0.39
   7  -2   5   12.43    0.40
  -7  -2  -5   11.45    0.38
  -7   2   5   11.79    0.39
   7  -2   5   12.08    0.37
  -7   2  -5   11.86    0.38
  -7  -2   5   11.31    0.38
   7  -2  -5   12.05    0.37
   7   2   5   11.93    0.39
   7   2   5   11.58    0.35
  -7  -2   5   12.09    0.40
  -7   2   6    0.52    0.11
   7  -2   6    0.40    0.10
  -7   2   6    0.41    0.10
  -7  -2  -6    0.45    0.10
   7  -2   6    0.35    0.09
   7   2  -6    0.36    0.09
   7   2  -6    0.35    0.09
   7  -2  -6    0.42    0.10
   7   2   6    0.27    0.08
  -7  -2   6    0.25    0.09
   7  -2  -6    0.54    0.10
  -7  -2   6    0.49    0.11
   7   2   6    0.40    0.10
  -7   2  -6    0.45    0.10
   7  -2   7    2.17    0.21
   7   2  -7    1.68    0.19
  -7   2   7    2.08    0.21
  -7   2   7    2.10    0.21
  -7  -2  -7    2.41    0.20
  -7  -2   7    2.05    0.20
   7  -2  -7    2.32    0.22
   7  -2  -7    2.09    0.20
   7   2   7    1.95    0.20
  -7   2  -7    1.98    0.20
  -7  -2   7    2.13    0.21
  -7   2   8    1.13    0.18
   7  -2   8    0.89    0.16
  -7   2   8    0.82    0.15
   7   2  -8    0.73    0.15
  -7  -2  -8    0.97    0.16
  -7   2  -8    0.84    0.15
   7   2   8    0.72    0.15
  -7  -2   8    1.17    0.18
  -8  -2   0   17.67    0.41
   8  -2   0   16.89    0.39
   8  -2   0   16.71    0.39
  -8  -2   0   17.20    0.34
  -8   2   0   17.38    0.38
  -8   2   0   17.48    0.41
   8   2   0   17.73    0.40
   8   2   0   16.98    0.40
   8  -2   1    4.47    0.16
   8   2  -1    4.34    0.14
  -8   2   1    4.60    0.15
   8  -2   1    4.30    0.13
  -8  -2  -1    4.16    0.16
   8   2  -1    4.58    0.16
  -8   2   1    4.39    0.16
  -8  -2  -1    4.38    0.12
  -8   2  -1    4.39    0.14
   8  -2  -1    4.14    0.15
   8  -2  -1    4.08    0.13
  -8  -2   1    4.22    0.12
  -8   2  -1    4.14    0.16
   8   2   1    4.28    0.16
   8   2   1    4.14    0.14
  -8  -2   1    4.19    0.16
  -8  -2  -2   30.19    0.63
  -8   2   2   30.33    0.66
   8  -2   2   31.30    0.59
   8   2  -2   29.59    0.62
   8  -2   2   31.46    0.67
  -8   2   2   30.55    0.67
  -8  -2  -2   30.84    0.68
   8  -2   2   31.34    0.68
   8   2  -2   29.74    0.67
   8   2   2   31.19    0.69
  -8  -2   2   30.41    0.64
  -8   2  -2   31.32    0.66
   8   2   2   30.83    0.62
   8  -2  -2   31.23    0.68
   8   2   2   31.57    0.68
  -8   2  -2   31.21    0.68
   8  -2  -2   30.71    0.60
  -8  -2   2   29.83    0.68
  -8  -2  -3    0.71    0.08
   8   2  -3    0.66    0.08
  -8   2   3    0.65    0.09
   8  -2   3    0.87    0.10
   8  -2   3    0.78    0.09
   8   2  -3    0.68    0.08
  -8   2   3    0.70    0.08
  -8  -2   3    0.72    0.05
  -8  -2   3    0.68    0.08
   8   2   3    0.74    0.09
   8   2   3    0.92    0.10
  -8  -2   3    0.81    0.10
   8  -2  -3    0.87    0.10
   8   2   3    0.76    0.06
  -8   2  -3    0.83    0.09
  -8  -2  -4    2.76    0.15
   8  -2   4    2.84    0.15
  -8   2   4    2.88    0.16
   8   2  -4    2.84    0.15
   8   2  -4    3.13    0.16
  -8   2   4    2.80    0.16
   8  -2   4    2.94    0.17
  -8  -2   4    2.92    0.15
   8  -2  -4    2.69    0.16
  -8  -2   4    2.92    0.17
   8   2   4    2.76    0.16
   8   2   4    2.79    0.15
  -8   2  -4    3.17    0.17
   8  -2   5    0.62    0.10
   8   2  -5    0.54    0.10
   8   2  -5    0.39    0.09
  -8  -2  -5    0.37    0.09
   8  -2   5    0.45    0.09
  -8   2   5    0.43    0.10
  -8   2   5    0.60    0.10
   8  -2  -5    0.57    0.10
  -8  -2   5    0.33    0.08
   8   2   5    0.64    0.11
   8   2   5    0.39    0.08
  -8  -2   5    0.38    0.09
  -8   2  -5    0.52    0.10
   8  -2   6    1.98    0.19
   8   2  -6    1.75    0.17
   8   2  -6    1.76    0.17
  -8  -2  -6    1.60    0.17
   8  -2   6    1.60    0.16
  -8   2   6    1.43    0.17
  -8   2   6    1.60    0.17
  -8  -2   6    1.96    0.19
   8   2   6    1.61    0.15
   8  -2  -6    1.58    0.17
   8  -2  -6    1.64    0.17
   8   2   6    1.25    0.16
  -8   2  -6    1.56    0.17
  -8  -2   6    1.57    0.17
  -8  -2  -7    0.78    0.14
  -8   2   7    0.76    0.14
   8  -2   7    0.49    0.12
  -8   2   7    0.56    0.12
   8   2  -7    0.80    0.14
  -8   2  -7    0.84    0.14
   8  -2  -7    0.80    0.14
   8   2   7    0.60    0.13
  -8  -2   7    0.52    0.12
  -8  -2   7    0.69    0.13
   8  -2  -7    0.74    0.14
  -9  -2   0    0.05    0.02
   9   2   0    0.08    0.03
  -9   2   0    0.07    0.04
   9  -2   0    0.01    0.03
  -9   2   0    0.06    0.03
   9   2   0    0.08    0.03
  -9  -2   0    0.00    0.03
   9  -2   0    0.06    0.03
   9   2  -1   10.73    0.29
  -9   2   1   10.60    0.29
  -9   2   1   10.93    0.27
   9  -2   1   10.58    0.26
   9  -2   1   10.33    0.29
  -9  -2  -1   10.58    0.24
   9   2  -1   10.28    0.27
  -9  -2  -1   10.77    0.30
   9  -2  -1   10.02    0.28
  -9   2  -1   10.58    0.27
   9  -2  -1   10.09    0.26
   9   2   1    9.99    0.29
  -9  -2   1   11.04    0.30
  -9  -2   1   10.65    0.24
   9   2   1   10.38    0.27
  -9   2  -1    9.91    0.29
   9   2  -2    0.95    0.09
   9  -2   2    1.13    0.10
  -9   2   2    1.12    0.10
  -9  -2  -2    0.98    0.07
   9   2  -2    0.99    0.07
   9  -2   2    1.17    0.09
  -9  -2  -2    0.92    0.10
  -9   2   2    1.04    0.08
   9  -2   2    1.06    0.06
  -9   2  -2    1.04    0.08
   9   2   2    1.02    0.10
  -9  -2   2    0.75    0.09
   9  -2  -2    1.04    0.10
  -9  -2   2    1.00    0.07
   9  -2  -2    0.97    0.06
   9   2   2    1.03    0.10
  -9   2  -2    1.08    0.10
   9   2   2    0.97    0.07
  -9  -2  -3    3.61    0.15
  -9   2   3    3.53    0.16
   9   2  -3    3.61    0.12
   9   2  -3    3.78    0.17
   9  -2   3    4.10    0.18
  -9  -2  -3    3.74    0.18
  -9   2   3    3.67    0.17
   9  -2   3    3.59    0.18
  -9  -2   3    3.41    0.17
   9  -2  -3    3.50    0.17
  -9  -2   3    3.69    0.15
   9   2   3    3.41    0.17
   9   2   3    3.44    0.12
  -9   2  -3    3.88    0.16
   9   2   3    3.78    0.17
   9  -2   4    2.38    0.15
  -9   2   4    2.15    0.14
  -9  -2  -4    2.04    0.14
  -9   2   4    1.97    0.14
   9  -2   4    2.33    0.15
   9   2  -4    1.88    0.13
   9   2  -4    2.13    0.15
   9   2   4    2.08    0.15
   9   2   4    2.31    0.14
  -9   2  -4    1.80    0.13
  -9  -2   4    2.30    0.14
  -9  -2   4    2.02    0.15
   9  -2  -4    2.28    0.15
   9  -2   5    1.05    0.13
   9   2  -5    1.29    0.14
   9  -2   5    1.27    0.14
  -9   2   5    1.58    0.16
   9   2  -5    1.31    0.14
  -9   2   5    1.47    0.15
  -9  -2  -5    1.37    0.14
   9   2   5    1.23    0.14
  -9  -2   5    1.25    0.14
  -9   2  -5    1.22    0.14
   9   2   5    1.24    0.13
  -9  -2   5    1.33    0.15
   9  -2  -5    1.05    0.13
   9  -2   6    2.23    0.17
   9   2  -6    1.82    0.17
  -9   2   6    1.54    0.17
  -9   2   6    1.66    0.18
   9  -2   6    1.62    0.18
   9   2  -6    2.11    0.19
  -9  -2  -6    1.91    0.18
   9  -2  -6    1.79    0.18
   9   2   6    1.75    0.18
   9   2   6    1.70    0.16
  -9  -2   6    1.67    0.18
  -9  -2   6    1.87    0.18
   9  -2  -6    1.78    0.18
  -9   2  -6    1.93    0.18
  -9   2   7    1.24    0.17
   9   2  -7    0.99    0.15
  -9   2   7    1.12    0.16
  -9  -2  -7    0.99    0.15
   9   2  -7    1.49    0.18
   9  -2   7    1.02    0.16
   9  -2  -7    1.16    0.16
   9  -2  -7    1.14    0.17
  -9  -2   7    0.66    0.13
  -9  -2   7    0.87    0.15
  -9   2  -7    0.92    0.15
   9   2   7    1.19    0.17
  10  -2   0    1.10    0.09
  10   2   0    1.21    0.09
 -10  -2   0    1.12    0.10
 -10  -2   0    1.05    0.05
  10  -2   0    1.16    0.09
  10   2   0    1.22    0.09
 -10   2   0    1.05    0.10
 -10   2   0    1.14    0.08
  10   2  -1   27.71    0.62
 -10  -2  -1   27.11    0.55
 -10   2   1   28.00    0.62
  10  -2   1   27.22    0.57
  10   2  -1   26.62    0.59
 -10  -2  -1   26.97    0.62
 -10   2   1   26.90    0.59
  10  -2   1   28.78    0.62
  10   2   1   27.13    0.58
  10  -2  -1   27.14    0.61
 -10   2  -1   26.53    0.61
 -10  -2   1   27.59    0.55
 -10   2  -1   26.91    0.58
  10   2   1   27.34    0.61
  10  -2  -1   27.53    0.58
 -10  -2   1   26.98    0.62
  10  -2   2    0.23    0.04
  10   2  -2    0.27    0.05
  10  -2   2    0.33    0.07
  10  -2   2    0.32    0.06
 -10  -2  -2    0.28    0.06
 -10   2   2    0.30    0.06
 -10   2   2    0.30    0.06
  10   2  -2    0.35    0.06
 -10  -2  -2    0.42    0.05
 -10   2  -2    0.32    0.06
  10   2   2    0.28    0.05
 -10  -2   2    0.33    0.05
  10  -2  -2    0.27    0.06
  10   2   2    0.27    0.06
  10   2   2    0.25    0.06
 -10   2  -2    0.26    0.06
 -10  -2   2    0.24    0.06
  10  -2  -2    0.24    0.04
 -10  -2  -3    5.45    0.19
  10   2  -3    5.91    0.23
 -10   2   3    5.28    0.21
  10  -2   3    5.14    0.22
  10  -2   3    5.31    0.22
 -10  -2  -3    5.46    0.23
 -10   2   3    4.90    0.21
 -10   2  -3    5.49    0.21
  10   2   3    5.99    0.23
 -10   2  -3    5.72    0.23
  10   2   3    6.22    0.24
 -10  -2   3    5.35    0.22
 -10  -2   3    5.70    0.20
  10  -2  -3    5.51    0.22
 -10   2   4   -0.06    0.04
 -10  -2  -4   -0.04    0.04
  10  -2   4    0.06    0.06
  10   2  -4   -0.05    0.05
 -10   2   4    0.08    0.06
  10   2  -4   -0.04    0.04
  10  -2   4   -0.05    0.05
  10  -2  -4    0.00    0.06
  10   2   4   -0.01    0.05
 -10  -2   4    0.07    0.06
  10   2   4    0.00    0.05
 -10   2  -4    0.00    0.05
 -10  -2   4   -0.02    0.04
  10  -2   5    1.21    0.14
  10  -2   5    1.20    0.15
 -10  -2  -5    1.38    0.14
 -10   2   5    1.47    0.15
 -10   2   5    1.31    0.15
  10   2  -5    1.10    0.14
  10   2  -5    1.28    0.14
  10  -2  -5    1.39    0.15
 -10  -2   5    1.22    0.15
 -10  -2   5    0.95    0.12
  10   2   5    1.03    0.14
  10   2   5    1.34    0.14
 -10   2  -5    1.36    0.15
  10  -2   6    0.26    0.09
 -10   2   6    0.28    0.09
 -10   2   6    0.58    0.12
  10  -2   6    0.50    0.10
  10   2  -6    0.35    0.10
 -10  -2  -6    0.36    0.10
  10   2  -6    0.44    0.10
 -10  -2   6    0.45    0.11
  10  -2  -6    0.16    0.08
  10  -2  -6    0.39    0.11
  10   2   6    0.32    0.10
  10   2   6    0.36    0.10
 -10  -2   6    0.65    0.12
 -10   2  -6    0.24    0.09
 -10   2   7    1.69    0.19
 -10  -2  -7    1.62    0.18
  10   2  -7    1.44    0.18
 -10   2   7    1.46    0.19
  10   2  -7    1.62    0.18
  10  -2   7    1.32    0.18
  10  -2   7    1.69    0.18
 -10  -2   7    1.10    0.16
 -10   2  -7    1.51    0.18
  10  -2  -7    1.42    0.18
  10  -2  -7    1.41    0.18
 -10  -2   7    1.05    0.17
  10   2   7    1.31    0.18
 -11  -2   0    1.19    0.06
  11   2   0    1.40    0.10
 -11   2   0    1.33    0.08
 -11  -2   0    1.40    0.11
  11   2   0    1.44    0.10
  11  -2   0    1.20    0.09
  11  -2   0    1.25    0.09
 -11   2   0    1.26    0.10
  11  -2   1    1.64    0.09
 -11   2   1    1.78    0.10
  11  -2   1    1.59    0.11
  11   2  -1    1.67    0.10
 -11  -2  -1    2.02    0.13
  11   2  -1    1.68    0.11
 -11   2   1    1.66    0.11
 -11  -2  -1    1.64    0.07
 -11  -2   1    1.74    0.12
  11  -2  -1    1.50    0.09
  11  -2  -1    1.47    0.11
 -11   2  -1    1.77    0.10
  11   2   1    1.75    0.10
 -11  -2   1    1.84    0.08
 -11   2  -1    2.01    0.12
  11   2   1    1.96    0.12
 -11  -2  -2    2.31    0.10
 -11  -2  -2    2.21    0.14
  11   2  -2    2.41    0.11
 -11   2   2    2.43    0.14
  11  -2   2    2.30    0.14
 -11   2   2    2.08    0.12
  11  -2   2    2.16    0.10
  11   2  -2    2.02    0.13
  11  -2   2    2.40    0.14
  11   2   2    2.32    0.11
 -11   2  -2    2.44    0.14
  11  -2  -2    2.33    0.10
 -11  -2   2    2.46    0.15
  11   2   2    2.26    0.14
  11  -2  -2    2.32    0.14
 -11  -2   2    2.28    0.11
  11   2   2    2.32    0.14
 -11   2  -2    2.39    0.12
 -11  -2  -3    4.01    0.16
  11   2  -3    3.90    0.19
 -11   2   3    3.92    0.19
 -11  -2  -3    4.06    0.20
  11  -2   3    4.29    0.20
 -11   2   3    4.06    0.18
  11  -2   3    3.77    0.19
 -11  -2   3    3.84    0.16
  11  -2  -3    4.13    0.20
  11   2   3    4.22    0.20
 -11   2  -3    4.34    0.18
 -11  -2   3    4.23    0.20
 -11   2  -3    4.24    0.20
  11   2   3    4.11    0.20
  11  -2   4    6.61    0.26
 -11  -2  -4    6.28    0.24
  11  -2   4    6.54    0.28
 -11   2   4    6.55    0.26
 -11  -2  -4    6.04    0.27
  11   2  -4    6.70    0.27
  11   2  -4    7.05    0.25
 -11   2   4    6.45    0.27
  11  -2  -4    6.73    0.27
  11   2   4    6.87    0.28
  11   2   4    6.30    0.26
 -11  -2   4    6.35    0.27
 -11   2  -4    6.32    0.25
 -11  -2   4    6.08    0.24
  11  -2   5    0.13    0.07
  11   2  -5    0.02    0.07
 -11   2   5    0.23    0.08
 -11   2   5    0.23    0.08
  11   2  -5    0.07    0.07
 -11  -2  -5    0.13    0.07
  11  -2   5    0.28    0.09
 -11  -2   5    0.18    0.08
 -11  -2   5    0.19    0.08
  11   2   5    0.15    0.08
  11   2   5    0.03    0.07
  11  -2  -5    0.28    0.09
 -11   2  -5    0.19    0.08
  11  -2   6    2.14    0.21
 -11   2   6    2.36    0.19
 -11  -2  -6    2.67    0.19
 -11   2   6    2.30    0.21
  11   2  -6    2.36    0.18
  11  -2   6    2.26    0.18
  11   2  -6    2.27    0.21
 -11   2  -6    2.21    0.18
 -11  -2   6    2.50    0.19
  11   2   6    1.92    0.20
  11  -2  -6    2.23    0.20
 -11  -2   6    2.21    0.21
  11  -2  -6    2.27    0.21
  11   2   6    1.81    0.18
  11  -2   7    0.13    0.09
  11   2  -7    0.20    0.10
 -11   2   7    0.12    0.10
  11  -2   7    0.11    0.10
 -11  -2  -7    0.20    0.09
 -11   2   7    0.11    0.09
  11   2  -7    0.26    0.10
 -11   2  -7    0.25    0.10
  11  -2  -7    0.14    0.10
 -11  -2   7    0.28    0.11
 -11  -2   7    0.19    0.11
  11  -2  -7    0.15    0.10
  11   2   7    0.16    0.10
 -12   2   0    0.64    0.09
  12   2   0    0.54    0.07
  12   2   0    0.39    0.07
  12  -2   0    0.61    0.07
 -12   2   0    0.69    0.07
  12  -2   0    0.43    0.07
 -12  -2   0    0.65    0.09
 -12  -2  -1    4.22    0.19
  12   2  -1    4.51    0.17
  12   2  -1    4.16    0.18
  12  -2   1    3.97    0.18
  12  -2   1    3.99    0.15
 -12   2   1    4.45    0.19
 -12   2   1    4.17    0.16
 -12   2  -1    4.31    0.16
  12  -2  -1    4.29    0.16
  12  -2  -1    4.16    0.18
  12   2   1    4.22    0.17
  12   2   1    3.94    0.18
 -12   2  -1    4.43    0.19
 -12  -2   1    3.83    0.19
  12  -2   2    2.31    0.14
  12   2  -2    2.43    0.12
 -12   2   2    2.57    0.13
 -12  -2  -2    2.21    0.14
  12   2  -2    2.77    0.16
 -12   2   2    2.47    0.15
  12   2   2    2.21    0.11
 -12  -2   2    2.64    0.16
 -12   2  -2    2.38    0.15
 -12   2  -2    2.40    0.12
  12  -2  -2    2.32    0.11
  12  -2  -2    2.40    0.15
  12   2   2    2.74    0.15
 -12   2   3   13.94    0.42
 -12  -2  -3   13.87    0.42
 -12   2   3   13.75    0.39
  12   2  -3   13.87    0.41
  12  -2   3   13.99    0.41
  12  -2   3   14.43    0.43
 -12  -2  -3   13.85    0.36
  12  -2  -3   13.06    0.41
  12   2   3   13.05    0.42
  12   2   3   13.77    0.41
 -12   2  -3   14.01    0.42
 -12  -2   3   13.94    0.42
 -12   2  -3   14.24    0.38
 -12  -2  -4    2.87    0.16
  12  -2   4    2.23    0.17
 -12  -2  -4    2.99    0.19
 -12   2   4    2.70    0.18
 -12   2   4    3.04    0.17
  12   2  -4    2.74    0.16
  12   2  -4    3.13    0.19
  12  -2   4    2.95    0.18
 -12   2  -4    2.65    0.16
  12  -2  -4    3.06    0.19
  12   2   4    2.80    0.18
  12   2   4    2.47    0.17
 -12   2  -4    2.48    0.17
 -12  -2   4    2.48    0.18
 -12  -2  -5    0.42    0.09
 -12  -2  -5    0.36    0.10
  12   2  -5    0.44    0.10
 -12   2   5    0.44    0.09
  12  -2   5    0.56    0.12
  12  -2   5    0.35    0.10
 -12   2   5    0.41    0.10
  12   2  -5    0.47    0.09
 -12   2  -5    0.42    0.10
 -12  -2   5    0.43    0.10
 -12   2  -5    0.42    0.10
  12   2   5    0.36    0.09
  12  -2  -5    0.44    0.11
  12   2   5    0.52    0.11
  12  -2   6    0.26    0.10
 -12   2   6    0.44    0.11
 -12   2   6    0.24    0.10
  12   2  -6    0.17    0.09
 -12  -2  -6    0.26    0.09
  12  -2   6    0.27    0.10
  12  -2  -6    0.41    0.11
  12   2   6    0.17    0.09
  12   2   6    0.22    0.10
 -12   2  -6    0.22    0.09
 -12  -2   6    0.20    0.09
  12  -2  -6    0.12    0.09
  12   2  -7    0.60    0.14
 -12   2   7    0.61    0.14
 -12   2   7    0.38    0.12
  12  -2   7    0.59    0.12
  12  -2   7    0.52    0.13
  12  -2  -7    0.20    0.11
  12   2   7    0.56    0.12
 -12   2  -7    0.10    0.09
  12  -2  -7    0.98    0.16
 -12  -2   7    0.56    0.13
  12   2   7    0.42    0.13
 -13   2   0    2.40    0.15
 -13   2   0    2.37    0.12
  13  -2   0    2.18    0.13
  13   2   0    2.51    0.14
  13  -2   0    2.31    0.13
  13   2   0    2.48    0.14
 -13  -2   0    2.54    0.15
  13  -2   1    0.61    0.09
  13  -2   1    0.52    0.07
  13   2  -1    0.82    0.09
 -13   2   1    0.79    0.08
  13   2  -1    0.68    0.09
 -13  -2  -1    0.59    0.09
 -13   2   1    0.69    0.10
  13  -2  -1    0.75    0.08
  13   2   1    0.86    0.10
 -13  -2   1    0.87    0.11
 -13   2  -1    0.74    0.10
  13   2   1    0.95    0.09
  13  -2  -1    0.72    0.09
 -13   2  -1    0.69    0.07
  13   2  -2    4.04    0.16
 -13   2   2    3.98    0.17
  13   2  -2    4.19    0.20
 -13  -2  -2    4.31    0.21
  13  -2   2    4.43    0.20
 -13   2   2    4.28    0.21
  13   2   2    3.87    0.20
  13  -2  -2    4.09    0.20
 -13  -2   2    4.13    0.21
 -13   2  -2    4.51    0.18
  13   2   2    4.30    0.16
 -13   2  -2    4.45    0.21
  13  -2   3    2.79    0.17
 -13  -2  -3    3.24    0.19
  13   2  -3    3.10    0.18
 -13   2   3    2.88    0.16
  13  -2   3    3.50    0.19
 -13   2   3    3.07    0.18
  13  -2  -3    3.48    0.19
  13   2   3    3.29    0.19
 -13  -2   3    3.12    0.19
  13   2   3    2.92    0.18
 -13   2  -3    2.98    0.18
 -13   2  -3    3.32    0.16
 -13   2   4    0.36    0.08
  13  -2   4    0.13    0.07
  13  -2   4    0.40    0.09
  13   2  -4    0.16    0.08
 -13   2   4    0.03    0.06
 -13  -2  -4    0.12    0.07
 -13  -2   4    0.01    0.06
  13   2   4    0.21    0.08
  13  -2  -4    0.06    0.07
 -13   2  -4    0.15    0.07
  13   2   4    0.22    0.08
 -13   2  -4    0.19    0.07
 -13   2   5    1.24    0.15
  13   2  -5    1.15    0.15
  13  -2   5    1.34    0.16
  13  -2   5    1.35    0.16
 -13   2   5    1.46    0.16
 -13  -2  -5    1.11    0.15
  13  -2  -5    1.27    0.16
  13   2   5    1.38    0.16
 -13  -2   5    1.43    0.17
  13   2   5    1.14    0.15
 -13   2  -5    0.88    0.13
 -13   2  -5    1.17    0.15
 -13   2   6    0.15    0.10
 -13   2   6    0.42    0.11
  13  -2   6    0.41    0.11
  13  -2   6    0.38    0.11
  13   2  -6    0.28    0.11
 -13  -2  -6    0.15    0.09
  13  -2  -6    0.39    0.11
 -13   2  -6    0.14    0.09
  13  -2  -6    0.36    0.11
 -13  -2   6    0.29    0.10
 -13   2  -6    0.27    0.10
  13   2   6    0.36    0.11
  13   2   6    0.30    0.10
  13  -2   7    0.18    0.11
 -13   2   7    0.27    0.12
 -13   2   7    0.19    0.11
  13   2   7    0.26    0.11
 -13  -2   7    0.16    0.10
  14  -2   0    0.02    0.04
  14  -2   0    0.06    0.04
  14   2   0    0.01    0.04
 -14   2   0    0.04    0.04
 -14  -2   0    0.01    0.05
  14   2   0   -0.02    0.04
 -14   2   0    0.01    0.05
  14   2  -1    3.52    0.17
  14  -2   1    4.02    0.19
 -14   2   1    3.89    0.19
 -14  -2  -1    3.74    0.20
  14   2  -1    3.52    0.18
 -14   2   1    3.76    0.16
  14  -2   1    3.80    0.16
  14  -2  -1    3.81    0.17
 -14   2  -1    3.68    0.19
  14   2   1    3.56    0.18
  14   2   1    3.37    0.16
 -14  -2   1    3.58    0.19
  14  -2  -1    4.22    0.19
 -14   2  -1    3.84    0.15
  14  -2   2    1.79    0.14
  14   2  -2    1.76    0.14
 -14  -2  -2    1.66    0.16
 -14   2   2    1.87    0.12
  14   2  -2    1.96    0.12
 -14   2   2    2.41    0.16
  14   2   2    1.68    0.14
  14  -2  -2    1.83    0.16
 -14  -2   2    1.80    0.14
 -14   2  -2    1.84    0.15
 -14   2  -2    1.89    0.12
 -14   2   3    0.48    0.10
  14  -2   3    0.36    0.09
  14   2  -3    0.15    0.08
 -14  -2  -3    0.23    0.08
 -14   2   3    0.25    0.07
  14  -2   3    0.19    0.07
  14   2   3    0.23    0.08
 -14   2  -3    0.29    0.08
 -14   2  -3    0.35    0.07
 -14  -2   3    0.28    0.09
  14   2   3    0.14    0.07
  14  -2  -3    0.21    0.08
 -14   2   4    0.27    0.09
  14  -2   4    0.35    0.09
  14   2  -4    0.46    0.10
 -14   2   4    0.15    0.07
 -14  -2  -4    0.28    0.09
  14  -2   4    0.36    0.10
 -14   2  -4    0.37    0.10
  14   2   4    0.47    0.10
  14  -2  -4    0.04    0.07
  14   2   4    0.43    0.10
 -14   2  -4    0.08    0.06
 -14  -2   4    0.32    0.09
  14  -2   5    0.09    0.08
  14  -2   5    0.15    0.08
 -14  -2  -5    0.21    0.09
  14   2  -5    0.06    0.08
 -14   2   5    0.16    0.08
  14  -2  -5    0.14    0.08
  14   2   5    0.23    0.09
 -14   2  -5    0.08    0.07
  14   2   5    0.00    0.07
 -14  -2   5    0.24    0.09
 -14   2  -5    0.12    0.08
 -14  -2  -6    0.62    0.13
  14  -2   6    0.58    0.12
 -14   2   6    0.57    0.13
  14  -2   6    0.45    0.12
  14   2  -6    0.28    0.12
  14   2   6    0.37    0.10
 -14   2  -6    0.32    0.11
  14  -2  -6    0.36    0.11
 -14  -2   6    0.33    0.11
  14   2   6    0.33    0.10
 -15  -2   0    5.22    0.24
  15   2   0    4.54    0.21
  15  -2   0    4.77    0.20
  15  -2   0    4.74    0.21
  15   2   0    4.49    0.20
 -15   2   0    4.80    0.22
 -15  -2  -1    4.82    0.23
  15  -2   1    4.94    0.19
  15  -2   1    4.78    0.22
  15   2  -1    5.05    0.20
 -15   2   1    4.17    0.21
  15   2  -1    4.38    0.21
  15  -2  -1    5.13    0.23
  15   2   1    4.83    0.22
 -15  -2   1    4.81    0.23
 -15   2  -1    5.00    0.23
  15  -2  -1    4.78    0.19
  15   2   1    4.88    0.20
  15   2  -2    1.01    0.12
 -15  -2  -2    0.79    0.12
  15  -2   2    0.83    0.11
 -15   2   2    0.86    0.12
  15   2   2    1.08    0.13
 -15  -2   2    0.85    0.12
  15  -2  -2    0.99    0.13
 -15   2  -2    0.70    0.11
  15  -2   3    0.10    0.07
 -15  -2  -3    0.19    0.08
  15   2  -3    0.26    0.08
 -15   2   3    0.29    0.09
  15  -2  -3    0.27    0.09
  15   2   3    0.26    0.08
 -15  -2   3    0.26    0.09
 -15   2  -3    0.10    0.07
  15   2  -4    0.33    0.09
 -15  -2  -4    0.27    0.09
 -15   2   4    0.41    0.10
  15  -2   4    0.15    0.08
  15  -2   4    0.14    0.08
 -15  -2   4    0.37    0.10
  15  -2  -4    0.45    0.10
  15   2   4    0.28    0.09
 -15   2  -4    0.27    0.09
  15   2   4    0.10    0.07
 -15   2   5    2.64    0.20
  15   2  -5    2.61    0.20
  15  -2   5    2.90    0.22
  15  -2   5    2.55    0.20
 -15  -2  -5    2.60    0.21
  15  -2  -5    2.53    0.20
  15   2   5    2.32    0.22
  15   2   5    2.57    0.19
 -15   2  -5    2.15    0.21
 -15  -2   5    2.66    0.20
 -15   2   6    0.53    0.13
  15  -2   6    0.25    0.10
 -15  -2  -6    0.32    0.11
  15  -2   6    0.39    0.12
  15   2  -6    0.35    0.12
  15   2   6    0.42    0.12
 -15   2  -6    0.32    0.11
  15   2   6    0.39    0.11
  15  -2  -6    0.47    0.12
 -15  -2   6    0.45    0.12
  16   2   0    3.35    0.18
 -16  -2   0    2.98    0.19
  16  -2   0    3.40    0.18
 -16   2   0    3.49    0.20
  16  -2   0    3.23    0.17
  16   2   0    3.28    0.18
  16  -2   1    5.09    0.21
  16   2  -1    5.35    0.24
 -16   2   1    4.62    0.23
  16  -2   1    5.06    0.23
 -16  -2  -1    5.14    0.25
  16   2  -1    5.01    0.22
  16  -2  -1    5.23    0.23
 -16   2  -1    4.78    0.24
  16  -2  -1    4.76    0.20
  16   2   1    5.27    0.22
  16   2   1    4.58    0.22
 -16  -2   1    5.25    0.25
 -16   2   2    4.05    0.22
  16  -2   2    4.02    0.21
  16   2  -2    3.70    0.21
 -16  -2  -2    4.09    0.22
 -16  -2   2    3.95    0.22
  16  -2  -2    4.26    0.22
 -16   2  -2    4.17    0.22
  16   2   2    3.88    0.21
  16   2  -3    4.67    0.24
  16  -2   3    4.13    0.23
 -16  -2  -3    4.23    0.24
 -16   2   3    4.08    0.23
  16   2   3    3.92    0.22
 -16  -2   3    4.03    0.23
  16  -2  -3    4.42    0.23
 -16   2  -3    3.87    0.23
  16  -2   4    1.65    0.18
 -16   2   4    1.64    0.18
 -16  -2  -4    1.56    0.18
  16  -2   4    1.66    0.18
  16   2  -4    1.71    0.18
  16   2   4    1.60    0.18
 -16   2  -4    1.68    0.18
 -16  -2   4    1.66    0.18
  16   2   4    1.45    0.17
  16  -2  -4    1.69    0.18
 -16  -2  -5    0.08    0.08
  16  -2   5    0.08    0.08
 -16   2   5    0.14    0.09
  16   2  -5    0.08    0.09
  16  -2   5    0.20    0.10
  16   2   5    0.11    0.08
  16   2   5    0.09    0.08
 -16   2  -5   -0.02    0.08
 -16  -2   5    0.19    0.10
  16  -2  -5   -0.01    0.08
 -16   2   6    0.76    0.15
 -16  -2  -6    0.49    0.14
  16   2  -6    0.97    0.17
  16  -2   6    1.08    0.17
  16  -2   6    0.70    0.15
 -16   2  -6    0.75    0.15
  16  -2  -6    1.06    0.17
 -16  -2   6    0.54    0.14
  16   2   6    0.87    0.16
  16   2   6    0.77    0.16
 -17  -2   0    0.98    0.13
  17   2   0    0.75    0.11
 -17   2   0    0.77    0.12
  17   2   0    0.64    0.10
  17  -2   0    0.91    0.12
  17  -2   0    1.12    0.12
 -17   2   1    0.26    0.08
  17  -2   1    0.31    0.08
  17   2  -1    0.27    0.08
  17   2  -1    0.36    0.08
 -17  -2  -1    0.35    0.09
 -17   2  -1    0.27    0.09
 -17  -2   1    0.14    0.08
  17  -2  -1    0.23    0.07
  17  -2  -1    0.18    0.08
  17   2   1    0.19    0.08
  17   2   1    0.26    0.07
  17  -2   2    2.62    0.19
 -17   2   2    2.67    0.19
 -17  -2  -2    2.63    0.19
  17   2  -2    3.10    0.19
 -17   2  -2    2.65    0.19
  17  -2  -2    2.57    0.18
 -17  -2   2    2.41    0.18
  17   2   2    2.56    0.18
 -17   2   3    1.01    0.14
  17  -2   3    0.85    0.13
  17   2  -3    0.97    0.14
 -17  -2  -3    1.00    0.14
  17   2   3    1.00    0.14
  17  -2  -3    0.88    0.13
 -17   2  -3    0.84    0.14
 -17  -2   3    0.95    0.14
  17   2  -4    1.75    0.19
  17  -2   4    1.99    0.20
 -17   2   4    2.08    0.20
 -17  -2  -4    2.22    0.21
 -17   2  -4    2.01    0.21
  17   2   4    1.96    0.20
  17  -2  -4    2.14    0.20
 -17  -2   4    1.85    0.20
 -17  -2  -5    0.66    0.14
  17   2  -5    0.46    0.12
 -17   2   5    0.57    0.13
  17  -2   5    0.33    0.11
  17  -2   5    0.74    0.14
  17   2   5    0.55    0.13
  17   2   5    0.43    0.12
 -17   2  -5    0.55    0.13
  17  -2  -5    0.48    0.12
 -17  -2   5    0.59    0.13
  18  -2   0    5.74    0.25
  18   2   0    5.73    0.25
  18  -2   0    5.50    0.24
 -18   2   0    5.38    0.27
 -18  -2   0    5.33    0.27
  18   2   0    5.23    0.24
  18   2  -1    3.52    0.21
  18  -2   1    3.82    0.21
  18   2  -1    3.74    0.20
 -18   2   1    3.36    0.22
 -18  -2  -1    3.48    0.22
  18   2   1    3.61    0.19
  18  -2  -1    3.93    0.22
 -18   2  -1    3.92    0.22
 -18  -2   1    3.83    0.23
  18   2   1    3.32    0.20
  18   2  -2    0.86    0.13
 -18  -2  -2    0.62    0.12
  18  -2   2    0.51    0.11
 -18   2   2    0.78    0.13
 -18   2  -2    0.74    0.13
 -18  -2   2    0.83    0.13
  18   2   2    0.78    0.13
  18  -2  -2    0.43    0.10
  18  -2   3    1.34    0.16
 -18   2   3    1.44    0.17
 -18  -2  -3    1.53    0.18
  18   2  -3    1.40    0.17
  18  -2  -3    1.66    0.18
 -18  -2   3    1.60    0.18
 -18   2  -3    1.66    0.18
  18   2   3    1.39    0.17
 -18   2   4    0.55    0.12
  18  -2   4    0.70    0.13
  18   2  -4    0.52    0.12
 -18  -2  -4    0.45    0.12
 -18  -2   4    0.36    0.11
 -18   2  -4    0.49    0.13
  18   2   4    0.56    0.12
  18  -2  -4    0.32    0.11
  18  -2   5    0.17    0.10
  18   2  -5    0.11    0.10
  18  -2   5    0.28    0.11
 -18   2   5    0.23    0.11
 -18  -2  -5    0.17    0.10
  18  -2  -5    0.12    0.09
  18   2   5    0.10    0.10
 -18   2  -5    0.24    0.12
 -18  -2   5    0.21    0.10
  18   2   5    0.14    0.10
 -19   2   0   -0.02    0.07
  19   2   0    0.10    0.07
  19  -2   0    0.18    0.08
  19   2   0    0.04    0.06
 -19  -2   0    0.00    0.07
  19  -2   0    0.14    0.07
  19   2  -1    1.15    0.15
  19  -2   1    1.01    0.14
 -19  -2  -1    1.28    0.16
 -19   2   1    1.10    0.15
  19  -2  -1    1.11    0.14
 -19  -2   1    1.29    0.16
 -19   2  -1    1.07    0.15
  19   2   1    0.91    0.13
  19  -2   2    2.49    0.19
 -19   2   2    3.02    0.22
  19   2  -2    2.77    0.20
 -19  -2  -2    2.46    0.22
 -19   2  -2    2.50    0.20
  19   2   2    2.51    0.19
  19  -2  -2    2.68    0.19
 -19  -2   2    2.24    0.21
 -19   2   3    0.69    0.14
  19  -2   3    0.79    0.13
 -19  -2  -3    0.77    0.14
  19   2  -3    0.62    0.12
  19  -2  -3    0.70    0.13
 -19  -2   3    0.89    0.15
  19   2   3    0.53    0.12
 -19   2  -3    0.73    0.13
  19   2  -4    0.25    0.10
 -19  -2  -4    0.31    0.11
 -19   2   4    0.33    0.11
  19  -2   4    0.32    0.11
 -19  -2   4    0.29    0.11
  19  -2  -4    0.30    0.11
  19   2   4    0.21    0.10
 -19   2  -4    0.25    0.11
  20   2   0    1.06    0.14
  20  -2   0    0.78    0.12
  20  -2   0    0.93    0.13
 -20   2   0    1.00    0.15
  20   2   0    0.85    0.13
 -20  -2   0    0.87    0.14
  20  -2   1    2.13    0.20
 -20  -2  -1    2.01    0.20
 -20   2   1    1.83    0.19
  20   2  -1    2.24    0.20
 -20   2  -1    2.07    0.21
  20  -2  -1    2.34    0.21
  20   2   1    2.30    0.19
 -20  -2   1    2.35    0.22
 -20  -2  -2   -0.14    0.06
 -20   2   2    0.02    0.08
  20   2  -2   -0.05    0.06
  20  -2   2    0.14    0.09
 -20   2  -2    0.13    0.09
  20   2   2    0.02    0.08
  20  -2  -2    0.01    0.08
 -20  -2   2    0.03    0.09
  20  -2   3    1.54    0.18
  20   2  -3    1.54    0.18
 -20   2   3    1.45    0.18
 -20  -2  -3    1.45    0.19
 -20   2  -3    1.40    0.18
  20  -2  -3    1.56    0.18
 -20  -2   3    1.38    0.18
  20   2   3    1.54    0.18
  20  -2   4    1.19    0.17
 -20  -2  -4    1.04    0.17
  20   2  -4    1.08    0.17
 -20   2   4    1.20    0.18
  20  -2  -4    1.29    0.18
  20   2   4    1.31    0.18
 -20  -2   4    1.00    0.17
 -20   2  -4    1.41    0.19
  21   2   0    0.27    0.10
 -21  -2   0    0.14    0.09
  21   2   0    0.19    0.09
  21  -2   0    0.20    0.09
 -21   2   0    0.34    0.11
  21  -2   1    0.95    0.14
 -21  -2  -1    0.91    0.15
  21   2  -1    0.71    0.13
 -21   2   1    0.72    0.14
  21  -2  -1    0.76    0.14
 -21   2  -1    0.71    0.14
  21   2   1    0.81    0.14
 -21  -2   1    0.69    0.14
  21  -2   2    0.45    0.11
  21   2  -2    0.49    0.12
 -21  -2  -2    0.38    0.11
 -21   2   2    0.42    0.12
 -21   2  -2    0.46    0.12
  21  -2  -2    0.51    0.12
  21   2   2    0.35    0.11
 -21  -2   2    0.35    0.12
  21  -2   3    0.27    0.11
 -21   2   3    0.26    0.11
  21   2  -3    0.03    0.09
 -21  -2  -3    0.08    0.10
 -21   2  -3    0.05    0.10
  21  -2  -3    0.22    0.11
 -21  -2   3    0.10    0.09
  21   2   3    0.19    0.10
 -22   2   0    2.11    0.22
 -22  -2   0    1.94    0.21
  22   2   0    2.11    0.20
  22   2  -1    0.85    0.14
 -22  -2  -1    0.76    0.14
  22  -2   1    0.70    0.13
 -22   2   1    0.45    0.13
 -22  -2   1    0.88    0.16
  22  -2  -1    0.93    0.14
  22   2   1    0.71    0.14
 -22  -2  -2    0.19    0.11
  22   2  -2    0.13    0.10
  22  -2   2    0.28    0.10
 -22   2   2    0.21    0.11
  22  -2  -2    0.28    0.12
  22   2   2    0.31    0.11
 -22  -2   2    0.27    0.11
 -22   2  -2    0.56    0.13
 -23  -2   0    0.22    0.10
 -23   2   0    0.12    0.11
  23  -2   1    0.51    0.13
  23   2  -1    0.48    0.12
 -23   2   1    0.55    0.14
 -23  -2  -1    0.50    0.13
  23   2   1    0.40    0.12
 -23   2  -1    0.72    0.15
 -23  -2   1    0.51    0.14
  23  -2  -1    0.68    0.13
   0   3   0    0.01    0.01
   0   3   0   -0.02    0.01
   0  -3   0   -0.01    0.01
   0   3   1  461.41    8.35
   0   3  -1  425.80    8.30
   0   3   1  456.88    8.31
   0   3   1  459.85    8.39
   0  -3   1  454.98    8.29
   0  -3   1  457.89    8.36
   0   3   1  465.00    8.31
   0   3  -1  458.58    8.43
   0  -3   2   22.17    0.47
   0   3   2   22.04    0.46
   0   3   2   21.85    0.48
   0  -3   2   22.32    0.46
   0   3  -2   21.97    0.48
   0   3   2   22.68    0.47
   0   3   2   22.36    0.44
   0  -3  -2   21.79    0.46
   0   3  -2   22.03    0.44
   0  -3   3   44.14    0.88
   0   3  -3   44.79    0.92
   0  -3  -3   44.17    0.88
   0   3   3   44.09    0.92
   0  -3   3   44.31    0.91
   0   3   3   45.03    0.91
   0   3  -3   45.01    0.86
   0   3   3   45.60    0.86
   0   3  -4   14.62    0.34
   0   3  -4   14.71    0.40
   0   3   4   14.65    0.40
   0   3   4   14.72    0.40
   0  -3  -4   15.23    0.36
   0  -3   4   14.75    0.40
   0  -3   4   14.87    0.35
   0   3   4   14.24    0.33
   0   3  -5    1.23    0.13
   0   3   5    1.44    0.14
   0  -3  -5    1.29    0.10
   0  -3  -5    1.45    0.14
   0  -3   5    1.37    0.10
   0   3   5    1.11    0.13
   0  -3   5    1.18    0.13
   0  -3   6    4.27    0.23
   0   3   6    4.53    0.24
   0   3   6    4.47    0.24
   0  -3  -6    4.58    0.24
   0   3  -6    4.46    0.24
   0   3  -7    5.88    0.29
   0  -3  -7    5.64    0.29
   0  -3   7    5.91    0.30
   0   3   7    6.08    0.30
   0   3   7    6.22    0.31
   0  -3   8    0.13    0.09
   0   3   8    0.03    0.08
   0   3   8   -0.06    0.08
   0  -3  -8   -0.05    0.08
   0   3  -8    0.01    0.08
   1   3   0    0.07    0.01
   1   3   0    0.02    0.01
  -1   3   0    0.03    0.01
  -1  -3   0    0.04    0.01
   1  -3   0    0.06    0.01
   1   3   0    0.05    0.01
  -1  -3   0    0.05    0.01
  -1   3   0    0.06    0.02
   1   3  -1   71.47    1.35
  -1   3   1   73.47    1.35
  -1   3   1   74.86    1.36
   1  -3   1   73.04    1.35
   1  -3   1   71.43    1.36
  -1   3   1   74.70    1.37
   1   3  -1   72.42    1.36
  -1   3   1   73.32    1.34
  -1   3  -1   72.02    1.33
   1   3   1   73.37    1.35
   1  -3  -1   72.46    1.34
   1   3   1   72.31    1.35
  -1   3  -1   71.96    1.37
   1   3   1   74.93    1.36
   1   3   1   74.14    1.35
  -1  -3   1   71.22    1.35
  -1  -3   1   73.73    1.35
   1  -3  -1   71.12    1.35
   1  -3   2  101.98    1.92
  -1   3   2  102.12    1.94
   1  -3   2  100.21    1.92
  -1   3   2  104.47    1.92
  -1   3   2  102.45    1.91
   1   3  -2  100.82    1.90
  -1   3   2  103.84    1.88
   1   3  -2  106.66    1.94
   1   3   2  104.02    1.95
   1   3   2  104.94    1.92
   1   3   2  105.57    1.92
   1   3   2  103.59    1.94
  -1   3  -2  103.89    1.90
  -1  -3   2  103.47    1.92
   1  -3  -2  101.52    1.93
  -1   3  -2  105.37    1.96
  -1  -3   2  100.72    1.94
  -1   3   3   15.57    0.39
  -1   3   3   15.87    0.39
  -1  -3  -3   16.11    0.36
   1  -3   3   15.12    0.36
  -1   3   3   15.43    0.32
   1  -3   3   15.52    0.39
   1   3  -3   15.89    0.35
   1   3  -3   16.19    0.39
   1   3   3   16.20    0.36
  -1   3  -3   15.66    0.33
  -1   3  -3   15.69    0.39
   1   3   3   16.03    0.39
   1  -3  -3   15.31    0.37
   1   3   3   16.75    0.40
   1   3   3   16.09    0.35
  -1  -3   3   15.84    0.35
  -1  -3   3   16.29    0.39
   1  -3   4    3.35    0.13
   1   3  -4    3.29    0.13
  -1  -3  -4    3.21    0.13
  -1   3   4    3.28    0.16
  -1   3   4    3.26    0.16
  -1  -3  -4    3.68    0.17
   1   3  -4    3.02    0.15
   1  -3   4    2.89    0.15
  -1  -3   4    3.59    0.17
   1  -3  -4    3.43    0.14
  -1   3  -4    3.22    0.11
   1   3   4    3.65    0.17
   1   3   4    3.58    0.13
  -1   3  -4    3.29    0.16
  -1  -3   4    3.44    0.13
   1   3   4    3.20    0.16
   1  -3   5    1.14    0.10
   1   3  -5    1.17    0.13
  -1  -3  -5    0.90    0.12
  -1   3   5    1.03    0.12
   1   3  -5    1.20    0.09
  -1  -3  -5    0.99    0.09
   1  -3   5    1.19    0.13
  -1   3   5    1.16    0.13
  -1   3  -5    1.30    0.14
   1   3   5    1.29    0.13
   1  -3  -5    1.12    0.13
  -1  -3   5    1.27    0.13
   1   3   5    1.15    0.13
   1  -3  -5    1.22    0.10
   1  -3   6    1.12    0.14
  -1  -3  -6    1.32    0.15
  -1   3   6    1.22    0.15
  -1   3   6    1.11    0.14
   1   3  -6    1.17    0.15
   1   3   6    1.16    0.15
   1   3   6    1.31    0.15
  -1   3  -6    1.25    0.15
   1  -3  -6    1.32    0.15
  -1  -3   6    1.33    0.15
  -1   3   7    1.50    0.18
  -1  -3  -7    1.12    0.15
  -1   3   7    1.37    0.17
   1   3  -7    1.21    0.16
   1  -3   7    1.47    0.17
  -1   3  -7    1.44    0.17
  -1  -3   7    1.28    0.16
   1   3   7    1.24    0.16
   1  -3  -7    1.48    0.17
   1   3   7    1.29    0.16
  -1   3   8    0.21    0.10
   1   3  -8    0.17    0.10
  -1  -3  -8    0.25    0.10
   1  -3   8    0.38    0.12
  -1   3   8    0.35    0.11
   1  -3  -8    0.29    0.11
   1   3   8    0.37    0.12
  -1  -3   8    0.31    0.11
  -1   3  -8    0.07    0.09
  -2   3   0   37.09    0.69
  -2   3   0   35.77    0.66
   2   3   0   35.64    0.66
  -2   3   0   35.53    0.67
   2  -3   0   35.20    0.67
   2  -3   0   34.88    0.68
   2   3   0   35.10    0.68
   2   3   0   35.37    0.68
  -2  -3   0   35.02    0.67
  -2   3   1  122.83    2.25
   2  -3   1  121.84    2.27
  -2   3   1  121.11    2.27
   2   3  -1  124.43    2.27
   2   3  -1  121.75    2.26
  -2   3   1  121.27    2.28
   2  -3   1  128.77    2.25
  -2   3  -1  120.45    2.25
   2   3   1  125.70    2.24
   2   3   1  123.62    2.23
   2  -3  -1  117.56    2.21
  -2   3  -1  119.79    2.20
  -2  -3   1  120.75    2.23
   2   3   1  123.56    2.24
  -2  -3   1  122.27    2.23
   2   3   1  121.46    2.23
   2  -3  -1  119.22    2.24
   2  -3   2   17.44    0.38
   2   3  -2   16.70    0.38
   2  -3   2   17.67    0.39
  -2   3   2   16.83    0.39
   2   3  -2   17.30    0.37
  -2   3   2   17.61    0.38
  -2   3   2   17.31    0.33
  -2  -3   2   17.46    0.37
   2   3   2   17.69    0.40
   2   3   2   17.75    0.40
  -2  -3   2   18.12    0.40
  -2   3  -2   17.81    0.34
   2  -3  -2   18.14    0.39
   2   3   2   18.44    0.38
   2   3   2   17.65    0.37
   2   3  -3    9.02    0.26
  -2   3   3    8.70    0.25
  -2  -3  -3    8.76    0.22
   2  -3   3    8.45    0.25
   2  -3   3    8.57    0.24
   2   3  -3    8.83    0.23
  -2   3   3    8.53    0.19
  -2   3   3    8.99    0.27
   2   3   3    8.77    0.26
  -2  -3   3    9.28    0.26
   2   3   3    8.96    0.23
   2  -3  -3    8.62    0.24
   2   3   3    8.86    0.22
  -2  -3   3    8.91    0.22
  -2   3  -3    8.77    0.19
   2   3   3    9.10    0.26
  -2  -3  -4    5.27    0.21
  -2   3   4    4.89    0.20
   2  -3   4    5.06    0.20
   2  -3   4    4.90    0.17
   2   3  -4    5.01    0.17
  -2   3   4    5.15    0.21
  -2  -3  -4    4.92    0.16
   2   3  -4    4.93    0.20
  -2   3  -4    4.94    0.14
   2  -3  -4    4.94    0.18
  -2  -3   4    5.03    0.15
   2   3   4    5.02    0.20
  -2  -3   4    4.88    0.20
   2   3   4    4.69    0.20
   2   3   4    4.62    0.16
  -2   3  -4    4.79    0.20
   2  -3   5    1.73    0.12
   2  -3   5    1.74    0.14
   2   3  -5    1.76    0.11
  -2  -3  -5    2.02    0.15
   2   3  -5    1.90    0.14
  -2   3   5    1.75    0.14
  -2   3   5    1.71    0.14
   2  -3  -5    1.59    0.12
  -2  -3   5    1.97    0.14
   2   3   5    1.71    0.14
   2   3   5    1.63    0.15
   2   3   5    1.75    0.10
   2  -3  -5    1.72    0.14
  -2   3  -5    1.76    0.14
  -2   3   6    0.65    0.11
  -2   3   6    0.71    0.12
  -2  -3  -6    0.97    0.14
   2  -3   6    0.55    0.11
   2   3  -6    0.63    0.12
  -2  -3   6    0.66    0.12
   2   3   6    0.91    0.13
   2  -3  -6    0.89    0.11
   2  -3  -6    0.63    0.11
  -2   3  -6    0.79    0.12
   2   3   6    0.79    0.12
   2   3  -7    1.77    0.19
  -2  -3  -7    2.21    0.21
   2  -3   7    2.16    0.20
  -2   3   7    2.04    0.20
  -2   3   7    1.89    0.19
  -2  -3   7    2.14    0.21
   2   3   7    2.41    0.19
   2  -3  -7    2.00    0.20
   2   3   7    1.97    0.20
  -2   3  -7    2.44    0.19
  -2   3   8    1.41    0.18
  -2  -3  -8    1.37    0.18
  -2   3   8    1.13    0.17
   2  -3   8    1.22    0.18
   2   3  -8    0.78    0.15
  -2   3  -8    1.12    0.17
  -2  -3   8    0.85    0.15
   2   3   8    1.03    0.16
   2  -3  -8    1.22    0.18
  -3  -3   0   95.97    1.79
   3  -3   0   94.66    1.80
   3   3   0   97.61    1.81
  -3   3   0  101.09    1.79
   3   3   0   98.77    1.80
   3  -3   0   98.30    1.79
   3   3   0   99.13    1.77
  -3   3   0   96.43    1.78
  -3   3   0   95.52    1.81
   3   3  -1   84.70    1.59
   3   3  -1   83.97    1.58
  -3   3   1   86.01    1.58
  -3   3   1   86.87    1.61
   3  -3   1   86.75    1.60
   3  -3   1   85.21    1.59
   3   3  -1   85.84    1.60
   3  -3   1   85.28    1.56
   3  -3  -1   82.68    1.61
  -3   3  -1   86.50    1.58
   3   3   1   87.63    1.60
  -3  -3   1   87.41    1.61
   3   3   1   88.87    1.62
   3   3   1   87.70    1.61
   3  -3  -1   85.16    1.59
   3   3   1   85.20    1.60
  -3  -3   1   88.26    1.61
   3  -3   2   35.62    0.74
   3  -3   2   37.04    0.74
  -3   3   2   36.28    0.75
  -3   3   2   37.07    0.74
   3   3  -2   36.60    0.73
   3   3  -2   36.36    0.73
   3   3   2   37.90    0.76
   3   3   2   37.39    0.73
  -3  -3   2   37.22    0.73
  -3   3  -2   37.75    0.77
   3  -3  -2   37.25    0.75
   3   3   2   37.35    0.75
  -3  -3   2   37.69    0.76
   3   3   2   37.97    0.75
  -3  -3   2   36.68    0.75
   3  -3   3    4.71    0.16
  -3   3   3    4.65    0.18
   3   3  -3    5.08    0.16
   3  -3   3    4.66    0.18
  -3  -3  -3    4.79    0.14
  -3  -3  -3    4.96    0.18
  -3   3   3    4.92    0.18
   3   3  -3    4.90    0.18
   3   3   3    4.69    0.17
  -3   3  -3    5.21    0.19
  -3  -3   3    4.98    0.18
   3   3   3    4.72    0.16
   3   3   3    4.63    0.18
  -3  -3   3    4.84    0.14
   3  -3  -3    4.89    0.17
   3   3   3    4.82    0.15
  -3  -3   3    5.13    0.18
  -3   3   4    1.14    0.11
   3  -3   4    0.98    0.10
  -3   3   4    1.14    0.11
   3  -3   4    1.09    0.09
  -3  -3  -4    1.03    0.07
  -3  -3  -4    1.01    0.11
   3   3  -4    1.10    0.09
   3   3  -4    1.02    0.11
   3  -3  -4    1.19    0.09
  -3  -3   4    1.03    0.07
  -3  -3   4    1.40    0.11
  -3   3  -4    1.14    0.11
   3   3   4    1.00    0.10
  -3  -3   4    1.05    0.11
   3   3   4    1.19    0.11
   3   3   4    1.10    0.08
   3   3   4    1.06    0.07
  -3  -3  -5    2.06    0.15
   3  -3   5    2.12    0.13
   3   3  -5    2.34    0.13
   3  -3   5    2.06    0.15
   3   3  -5    2.23    0.15
  -3   3   5    2.31    0.16
  -3   3   5    2.26    0.15
   3   3   5    1.93    0.11
   3  -3  -5    2.05    0.13
   3   3   5    1.77    0.14
   3   3   5    1.78    0.14
  -3  -3   5    1.93    0.15
  -3   3  -5    2.00    0.15
   3   3  -6    3.72    0.22
  -3   3   6    3.03    0.20
  -3   3   6    3.07    0.20
   3  -3   6    3.26    0.20
  -3  -3  -6    3.40    0.21
   3  -3  -6    2.98    0.20
  -3   3  -6    3.43    0.21
  -3  -3   6    3.22    0.21
   3   3   6    3.40    0.21
   3  -3  -6    3.47    0.19
   3   3   6    3.76    0.22
   3  -3   7    0.86    0.14
  -3  -3  -7    0.76    0.13
  -3   3   7    0.82    0.14
  -3   3   7    0.68    0.13
   3   3  -7    0.88    0.14
   3   3   7    0.68    0.13
  -3  -3   7    0.78    0.14
   3  -3  -7    0.71    0.13
  -3   3  -7    0.72    0.13
   3   3   7    0.98    0.14
   3   3  -8    0.33    0.12
  -3  -3  -8    0.19    0.11
  -3   3   8    0.32    0.11
  -3   3   8    0.30    0.11
   3  -3   8    0.08    0.10
   3  -3  -8    0.38    0.12
  -3  -3   8    0.32    0.11
  -3   3  -8    0.13    0.10
   3   3   8    0.38    0.12
  -4  -3   0  300.63    5.67
   4   3   0  317.64    5.63
   4   3   0  316.00    5.69
   4  -3   0  308.60    5.72
   4  -3   0  309.87    5.66
  -4   3   0  307.62    5.66
  -4   3   0  309.74    5.66
   4   3  -1   71.86    1.30
   4  -3   1   68.94    1.33
  -4  -3  -1   68.37    1.33
   4  -3   1   69.71    1.32
   4  -3   1   71.62    1.29
  -4  -3  -1   68.81    1.30
   4   3  -1   70.11    1.33
  -4   3   1   69.70    1.34
   4   3  -1   70.92    1.32
  -4   3   1   70.83    1.31
   4   3   1   68.56    1.31
   4  -3  -1   69.06    1.32
   4   3   1   69.93    1.32
  -4  -3   1   69.28    1.31
   4   3   1   71.42    1.29
  -4  -3   1   69.03    1.30
   4   3   1   68.95    1.30
   4  -3  -1   68.73    1.28
  -4   3  -1   69.56    1.32
   4   3  -2  101.06    1.87
   4  -3   2   99.84    1.88
  -4  -3  -2   98.05    1.87
  -4   3   2  101.36    1.87
  -4   3   2   97.20    1.89
   4   3  -2  100.19    1.87
   4  -3   2   96.84    1.87
  -4  -3   2   99.99    1.85
   4   3   2  100.77    1.88
   4   3   2   98.94    1.88
  -4  -3   2   97.98    1.88
   4   3   2  101.02    1.89
  -4   3  -2   99.38    1.90
   4  -3  -2  100.28    1.89
   4   3   2   99.57    1.85
  -4  -3   2   99.96    1.89
   4  -3   3   21.94    0.49
  -4  -3  -3   21.79    0.50
   4  -3   3   21.10    0.50
  -4   3   3   21.24    0.51
  -4   3   3   20.74    0.50
   4   3  -3   21.52    0.48
   4   3  -3   21.98    0.50
   4   3   3   22.22    0.52
   4  -3  -3   21.89    0.51
   4   3   3   22.53    0.50
  -4   3  -3   22.37    0.52
   4   3   3   21.97    0.46
  -4  -3   3   23.46    0.52
  -4  -3   3   22.61    0.52
   4   3   3   21.86    0.51
  -4  -3   3   21.70    0.46
  -4  -3  -4    1.54    0.12
   4   3  -4    1.66    0.11
  -4   3   4    1.73    0.12
   4   3  -4    1.55    0.12
  -4   3   4    1.66    0.12
  -4  -3  -4    1.62    0.09
   4  -3   4    1.82    0.13
   4  -3   4    1.62    0.11
   4  -3  -4    1.45    0.11
  -4   3  -4    1.42    0.12
  -4  -3   4    1.76    0.08
   4   3   4    1.82    0.13
  -4  -3   4    1.61    0.12
   4   3   4    1.75    0.10
  -4  -3   4    1.70    0.12
   4   3   4    1.78    0.09
   4   3   4    1.63    0.12
  -4   3   5    1.50    0.15
  -4   3   5    1.57    0.15
   4   3  -5    1.43    0.14
  -4  -3  -5    1.42    0.14
   4   3  -5    1.30    0.11
   4  -3   5    1.35    0.11
   4  -3   5    1.58    0.15
  -4   3  -5    1.22    0.13
   4   3   5    1.61    0.11
   4  -3  -5    1.34    0.12
  -4  -3   5    1.48    0.15
   4   3   5    1.47    0.14
  -4  -3   5    1.26    0.13
   4   3   5    1.35    0.14
   4  -3   6    6.95    0.25
   4  -3   6    5.65    0.27
  -4   3   6    6.38    0.29
  -4   3   6    6.34    0.28
  -4  -3  -6    6.21    0.28
   4   3  -6    6.20    0.28
   4   3   6    6.33    0.28
   4   3   6    5.61    0.27
   4  -3  -6    6.66    0.26
   4  -3  -6    6.13    0.28
  -4   3  -6    5.98    0.28
  -4  -3   6    5.97    0.28
  -4   3   7    0.54    0.12
  -4   3   7    0.71    0.13
   4   3  -7    0.45    0.11
  -4  -3  -7    0.42    0.11
   4  -3   7    0.54    0.12
   4  -3  -7    0.49    0.11
   4   3   7    0.21    0.09
  -4   3  -7    0.37    0.10
  -4  -3   7    0.48    0.11
  -4   3   8    0.11    0.09
  -4  -3  -8   -0.06    0.08
  -4   3   8    0.03    0.09
   4   3  -8    0.05    0.09
   4  -3   8    0.06    0.10
  -4   3  -8    0.10    0.10
   4   3   8    0.09    0.09
  -4  -3   8    0.03    0.09
   4  -3  -8    0.14    0.09
   5   3   0   99.11    1.86
  -5   3   0  100.63    1.85
  -5   3   0  100.96    1.87
   5   3   0   99.10    1.86
  -5  -3   0  101.28    1.86
   5  -3   0  100.12    1.85
   5  -3   0   96.65    1.85
   5   3  -1    2.22    0.10
  -5  -3  -1    2.23    0.10
  -5   3   1    2.20    0.09
  -5   3   1    2.15    0.09
   5  -3   1    2.01    0.09
   5   3  -1    2.17    0.09
   5   3  -1    2.27    0.07
  -5  -3  -1    2.29    0.07
   5  -3   1    2.18    0.09
   5  -3   1    2.03    0.07
   5   3   1    2.28    0.10
   5   3   1    2.10    0.09
   5  -3  -1    2.01    0.07
  -5  -3   1    2.18    0.07
  -5   3  -1    2.08    0.09
  -5   3  -1    1.84    0.09
   5   3   1    2.09    0.08
   5  -3  -1    1.93    0.09
  -5  -3   1    2.12    0.09
   5   3   1    2.05    0.07
   5  -3   2    3.79    0.14
   5   3  -2    3.71    0.13
   5  -3   2    3.53    0.14
  -5   3   2    3.55    0.14
   5   3  -2    3.58    0.14
  -5  -3  -2    3.58    0.13
  -5   3   2    3.73    0.14
  -5  -3   2    4.08    0.15
   5   3   2    3.73    0.12
  -5   3  -2    3.93    0.14
   5   3   2    3.75    0.14
  -5  -3   2    3.99    0.12
   5   3   2    3.68    0.14
   5   3   2    4.07    0.13
  -5  -3   2    3.97    0.13
   5  -3  -2    3.70    0.14
   5  -3   3   17.08    0.41
  -5   3   3   15.55    0.41
  -5  -3  -3   15.67    0.39
   5  -3   3   15.73    0.40
   5   3  -3   16.12    0.39
  -5   3   3   16.12    0.41
   5   3  -3   16.87    0.40
   5   3   3   15.62    0.40
   5   3   3   15.52    0.34
  -5  -3   3   15.46    0.34
   5   3   3   15.63    0.38
  -5  -3   3   16.30    0.41
   5  -3  -3   14.94    0.39
   5   3   3   15.45    0.39
  -5   3  -3   15.87    0.40
  -5  -3   3   15.08    0.38
   5  -3   4    3.10    0.15
  -5   3   4    3.16    0.16
   5   3  -4    3.46    0.16
  -5  -3  -4    3.17    0.12
   5   3  -4    3.26    0.15
  -5  -3  -4    3.19    0.16
   5  -3   4    2.84    0.16
  -5   3   4    3.29    0.17
  -5  -3   4    3.27    0.17
   5   3   4    3.33    0.15
  -5   3  -4    2.88    0.16
   5  -3  -4    3.26    0.15
   5   3   4    3.17    0.17
  -5  -3   4    3.12    0.16
   5   3   4    3.19    0.12
   5   3   4    3.15    0.16
  -5   3   5    1.05    0.13
   5   3  -5    0.96    0.12
  -5   3   5    1.14    0.13
   5   3  -5    1.14    0.11
   5  -3   5    1.06    0.11
  -5  -3  -5    0.98    0.12
   5  -3   5    1.01    0.13
  -5  -3   5    0.98    0.12
   5   3   5    0.86    0.10
   5   3   5    1.01    0.12
  -5   3  -5    1.05    0.13
   5   3   5    1.03    0.12
  -5  -3   5    0.96    0.12
   5  -3  -5    1.02    0.12
   5   3  -6    3.50    0.19
   5  -3   6    3.20    0.20
  -5  -3  -6    3.19    0.20
  -5   3   6    3.31    0.21
   5   3  -6    3.11    0.19
   5  -3   6    3.33    0.18
  -5   3   6    3.01    0.20
  -5   3  -6    2.82    0.20
   5   3   6    3.15    0.20
  -5  -3   6    2.91    0.19
   5  -3  -6    3.54    0.19
   5  -3  -6    3.63    0.22
  -5   3   7    0.26    0.09
   5   3  -7    0.13    0.09
   5  -3   7    0.40    0.11
  -5  -3  -7    0.33    0.10
  -5   3   7    0.33    0.10
  -5   3  -7    0.27    0.10
   5   3   7    0.44    0.11
  -5  -3   7    0.30    0.10
   5  -3  -7    0.17    0.09
   5  -3   8    0.15    0.10
  -5   3   8    0.05    0.09
  -5   3   8   -0.03    0.08
   5   3  -8   -0.06    0.09
  -5  -3  -8    0.10    0.10
   5   3   8    0.10    0.10
  -5  -3   8    0.03    0.09
  -5   3  -8   -0.02    0.09
   5  -3  -8    0.03    0.09
   6  -3   0   29.54    0.58
   6  -3   0   27.85    0.58
   6   3   0   28.08    0.59
  -6  -3   0   27.48    0.59
  -6   3   0   29.31    0.58
   6   3   0   28.04    0.58
  -6   3   0   28.21    0.58
   6  -3   1   28.58    0.61
   6   3  -1   28.97    0.60
  -6  -3  -1   28.52    0.62
   6   3  -1   29.61    0.57
   6  -3   1   29.86    0.61
   6   3  -1   29.61    0.62
  -6   3   1   29.57    0.61
  -6  -3  -1   29.44    0.57
  -6   3   1   30.29    0.61
   6  -3   1   29.72    0.57
  -6   3  -1   28.97    0.60
   6  -3  -1   29.44    0.61
   6   3   1   28.59    0.61
   6   3   1   29.06    0.59
  -6  -3   1   28.77    0.61
   6  -3  -1   29.86    0.58
   6   3   1   28.68    0.61
  -6   3  -1   28.84    0.60
  -6  -3   1   30.12    0.56
   6  -3   2    7.38    0.22
   6   3  -2    7.33    0.19
  -6  -3  -2    6.86    0.19
  -6   3   2    7.31    0.22
   6   3  -2    7.08    0.19
   6   3  -2    7.08    0.22
   6  -3   2    6.95    0.22
  -6   3   2    6.78    0.21
   6   3   2    7.35    0.22
  -6  -3   2    7.68    0.19
  -6  -3   2    7.33    0.20
  -6   3  -2    7.18    0.22
  -6  -3   2    7.11    0.23
   6   3   2    7.56    0.23
   6   3   2    7.45    0.20
   6   3   2    7.43    0.19
   6  -3  -2    7.24    0.16
   6  -3  -2    7.15    0.22
  -6   3   3    4.57    0.18
  -6   3   3    4.89    0.19
   6   3  -3    4.52    0.17
   6  -3   3    4.56    0.18
   6   3  -3    4.67    0.17
  -6  -3  -3    4.76    0.17
   6  -3   3    4.82    0.19
   6   3   3    4.39    0.18
  -6  -3   3    4.45    0.13
   6   3   3    4.55    0.17
   6   3   3    4.43    0.17
   6  -3  -3    4.57    0.18
   6   3   3    4.40    0.13
  -6   3  -3    4.58    0.18
  -6  -3   3    4.13    0.16
  -6  -3   3    4.45    0.18
  -6   3   4    4.20    0.19
   6   3  -4    4.18    0.18
  -6   3   4    3.75    0.18
  -6  -3  -4    4.00    0.18
   6   3  -4    4.23    0.19
   6  -3   4    4.02    0.19
   6  -3   4    4.16    0.18
   6   3   4    4.15    0.19
   6   3   4    4.27    0.20
  -6  -3   4    3.92    0.19
  -6   3  -4    3.85    0.18
   6   3   4    4.04    0.17
  -6  -3   4    4.24    0.19
   6  -3  -4    4.07    0.18
   6  -3   5    7.22    0.29
  -6  -3  -5    7.20    0.28
  -6   3   5    7.66    0.30
  -6   3   5    7.05    0.28
   6   3  -5    6.64    0.27
   6   3  -5    7.03    0.26
   6  -3   5    7.61    0.27
   6  -3  -5    7.91    0.28
  -6   3  -5    7.42    0.29
  -6  -3   5    7.12    0.28
   6   3   5    7.10    0.29
  -6  -3   5    7.32    0.29
   6   3   5    7.32    0.26
   6   3  -6    0.32    0.09
   6  -3   6    0.30    0.08
  -6   3   6    0.18    0.08
   6   3  -6    0.20    0.07
  -6   3   6    0.18    0.08
  -6  -3  -6    0.14    0.08
   6  -3   6    0.10    0.07
   6  -3  -6    0.22    0.09
  -6   3  -6    0.26    0.08
  -6  -3   6    0.30    0.09
  -6  -3   6    0.14    0.07
   6   3   6    0.08    0.07
   6  -3  -6    0.15    0.08
   6  -3   7    0.15    0.09
   6   3  -7    0.07    0.08
  -6   3   7    0.07    0.08
  -6   3   7    0.00    0.07
  -6  -3  -7    0.01    0.08
  -6   3  -7    0.02    0.08
   6   3   7    0.00    0.08
   6  -3  -7    0.11    0.09
  -6  -3   7    0.01    0.07
  -6   3   8    0.22    0.11
   6   3  -8    0.19    0.10
  -6  -3  -8    0.10    0.10
   6  -3   8    0.02    0.09
  -6   3   8    0.05    0.09
  -6   3  -8    0.20    0.10
  -6  -3   8    0.19    0.10
   6  -3  -8    0.25    0.12
   6   3   8   -0.02    0.08
  -7   3   0   17.16    0.39
  -7  -3   0   17.14    0.40
   7   3   0   17.20    0.39
   7  -3   0   17.07    0.38
   7   3   0   17.60    0.39
   7  -3   0   17.05    0.38
  -7   3   0   17.68    0.39
  -7   3   1   48.09    0.93
  -7   3   1   47.19    0.93
   7   3  -1   46.16    0.92
   7   3  -1   46.50    0.88
   7   3  -1   46.10    0.94
   7  -3   1   45.23    0.93
   7  -3   1   47.16    0.93
  -7  -3  -1   46.19    0.94
   7  -3   1   47.01    0.89
  -7  -3  -1   46.31    0.88
  -7  -3   1   46.32    0.95
  -7   3  -1   47.23    0.94
   7  -3  -1   47.69    0.91
  -7   3  -1   47.95    0.93
   7   3   1   46.99    0.95
   7  -3  -1   47.05    0.94
  -7  -3   1   46.50    0.89
   7   3   1   46.52    0.95
   7   3   1   46.67    0.92
   7  -3   2   10.35    0.21
   7   3  -2   10.08    0.28
  -7   3   2   10.25    0.28
  -7  -3  -2    9.72    0.29
   7  -3   2   10.21    0.28
  -7   3   2    9.93    0.28
   7   3  -2   10.02    0.25
   7  -3   2   10.29    0.28
   7   3  -2   10.67    0.25
  -7  -3  -2    9.73    0.25
   7   3   2   10.39    0.29
  -7  -3   2   10.27    0.26
   7   3   2   10.17    0.29
   7  -3  -2   10.66    0.29
  -7   3  -2   10.47    0.28
  -7  -3   2   10.22    0.25
   7  -3  -2   10.49    0.22
   7   3   2   10.13    0.25
  -7  -3   2   10.48    0.29
   7  -3   3   10.84    0.31
  -7   3   3   10.48    0.31
  -7  -3  -3   10.55    0.29
   7  -3   3   10.10    0.31
   7   3  -3   10.42    0.30
   7   3  -3   10.78    0.29
  -7   3   3    9.99    0.30
   7   3   3    9.73    0.29
  -7   3  -3   10.16    0.30
  -7  -3   3   10.94    0.32
  -7  -3   3   10.17    0.25
   7   3   3   10.42    0.25
  -7  -3   3    9.92    0.28
   7  -3  -3   10.14    0.30
   7   3   3   10.04    0.31
  -7   3   4    1.15    0.12
  -7   3   4    0.87    0.11
   7  -3   4    1.06    0.12
   7   3  -4    1.02    0.11
   7   3  -4    1.13    0.11
   7  -3   4    1.21    0.12
  -7  -3  -4    1.17    0.11
  -7  -3   4    1.17    0.12
  -7  -3   4    0.97    0.10
  -7   3  -4    1.17    0.12
   7   3   4    1.14    0.11
   7  -3  -4    1.10    0.11
   7   3   4    0.98    0.11
   7   3  -5    4.03    0.20
   7   3  -5    4.49    0.22
   7  -3   5    4.12    0.20
  -7  -3  -5    4.16    0.22
   7  -3   5    4.59    0.22
  -7   3   5    4.02    0.21
  -7   3   5    4.16    0.22
  -7  -3   5    4.08    0.21
   7   3   5    4.44    0.22
  -7  -3   5    4.21    0.22
   7   3   5    4.15    0.20
  -7   3  -5    4.30    0.22
   7  -3  -5    3.99    0.21
  -7   3   6    0.36    0.09
  -7   3   6    0.37    0.10
   7  -3   6    0.47    0.11
   7   3  -6    0.42    0.10
   7  -3   6    0.29    0.08
  -7  -3  -6    0.28    0.09
   7   3  -6    0.48    0.10
  -7  -3   6    0.32    0.09
   7   3   6    0.17    0.07
  -7   3  -6    0.25    0.08
   7  -3  -6    0.34    0.10
   7  -3  -6    0.32    0.09
  -7  -3   6    0.20    0.08
   7   3   6    0.42    0.10
  -7   3   7    0.25    0.10
  -7  -3  -7    0.08    0.09
   7   3  -7    0.14    0.10
  -7   3   7    0.11    0.09
   7  -3   7    0.07    0.08
   7   3   7    0.15    0.09
   7  -3  -7   -0.06    0.08
  -7  -3   7    0.11    0.09
   7  -3  -7    0.15    0.09
  -7   3  -7   -0.04    0.07
  -7   3   8    0.60    0.15
   7  -3   8    1.04    0.17
  -7   3   8    1.02    0.17
   7   3   8    0.83    0.16
  -7  -3   8    1.10    0.18
  -8   3   0    3.91    0.13
   8  -3   0    3.59    0.13
  -8  -3   0    3.68    0.15
   8   3   0    3.90    0.14
   8   3   0    3.72    0.14
  -8   3   0    3.66    0.14
   8  -3   0    3.64    0.13
   8  -3   1    8.87    0.22
  -8  -3  -1    8.63    0.20
   8  -3   1    8.64    0.25
  -8   3   1    8.84    0.25
  -8  -3  -1    8.70    0.26
  -8   3   1    9.16    0.24
   8   3  -1    8.74    0.24
   8   3  -1    8.58    0.25
  -8   3  -1    9.31    0.26
   8  -3  -1    9.19    0.23
   8  -3  -1    9.50    0.26
  -8   3  -1    9.09    0.24
  -8  -3   1    8.68    0.26
  -8  -3   1    8.77    0.20
   8   3   1    9.04    0.26
   8   3   1    8.90    0.24
  -8  -3  -2   18.50    0.45
   8  -3   2   17.66    0.44
  -8  -3  -2   18.34    0.40
  -8   3   2   17.34    0.43
  -8   3   2   17.27    0.43
   8   3  -2   17.76    0.39
   8  -3   2   17.55    0.36
   8   3  -2   17.94    0.44
   8  -3   2   17.72    0.44
   8   3  -2   17.88    0.40
   8   3   2   17.79    0.44
  -8   3  -2   18.08    0.44
  -8  -3   2   17.29    0.44
   8   3   2   17.78    0.44
  -8   3  -2   17.45    0.42
   8  -3  -2   17.81    0.36
  -8  -3   2   17.70    0.39
  -8  -3   2   17.11    0.39
   8  -3  -2   17.59    0.43
   8   3   2   17.79    0.39
  -8  -3  -3   14.02    0.36
   8  -3   3   14.01    0.38
  -8   3   3   13.73    0.38
   8   3  -3   13.95    0.36
   8   3  -3   14.41    0.38
  -8   3   3   14.08    0.38
   8  -3   3   14.22    0.39
  -8   3  -3   13.57    0.37
   8  -3  -3   14.07    0.38
  -8  -3   3   13.57    0.39
  -8  -3   3   13.17    0.35
   8   3   3   13.99    0.38
   8   3   3   13.81    0.32
  -8  -3   3   13.66    0.32
   8   3   3   14.14    0.39
  -8   3   4    1.65    0.13
  -8  -3  -4    1.50    0.12
   8  -3   4    1.85    0.13
   8   3  -4    1.71    0.13
   8   3  -4    1.64    0.12
   8  -3   4    1.91    0.14
  -8   3   4    1.68    0.13
   8   3   4    1.41    0.14
  -8  -3   4    1.55    0.14
  -8   3  -4    1.43    0.13
   8  -3  -4    1.63    0.14
  -8  -3   4    1.39    0.11
   8   3   4    1.68    0.12
   8   3  -5    2.13    0.15
  -8  -3  -5    1.83    0.15
  -8   3   5    2.26    0.16
   8  -3   5    2.15    0.15
   8  -3   5    1.85    0.17
   8   3  -5    1.99    0.15
  -8   3   5    1.88    0.15
  -8  -3   5    2.04    0.16
  -8  -3   5    2.15    0.15
   8   3   5    2.02    0.16
   8  -3  -5    1.84    0.16
   8   3   5    2.00    0.14
  -8   3  -5    1.93    0.15
   8  -3   6    0.30    0.10
  -8  -3  -6    0.16    0.08
   8   3  -6    0.25    0.09
  -8   3   6    0.53    0.11
  -8   3   6    0.26    0.09
   8  -3   6    0.51    0.10
   8   3  -6    0.31    0.09
   8   3   6    0.31    0.09
  -8  -3   6    0.30    0.09
  -8  -3   6    0.36    0.10
  -8   3  -6    0.40    0.10
   8  -3  -6    0.13    0.08
   8   3   6    0.24    0.08
  -8  -3  -7    0.48    0.12
   8   3  -7    0.54    0.12
  -8   3   7    0.25    0.10
  -8   3   7    0.36    0.11
   8  -3   7    0.29    0.10
  -8  -3   7    0.37    0.11
   8  -3  -7    0.38    0.11
   8   3   7    0.33    0.11
  -8   3  -7    0.33    0.11
   8  -3  -7    0.29    0.11
   9  -3   0    0.16    0.04
   9   3   0    0.22    0.05
  -9  -3   0    0.23    0.05
   9  -3   0    0.16    0.04
  -9   3   0    0.16    0.04
   9   3   0    0.18    0.05
  -9   3   0    0.16    0.05
   9   3  -1    3.67    0.14
   9  -3   1    3.52    0.12
  -9  -3  -1    3.73    0.10
   9   3  -1    3.58    0.15
   9  -3   1    3.57    0.15
  -9  -3  -1    3.73    0.16
  -9   3   1    3.27    0.14
  -9   3   1    3.59    0.15
  -9   3  -1    3.61    0.14
   9   3   1    4.30    0.16
   9  -3  -1    3.71    0.15
  -9  -3   1    3.70    0.16
   9  -3  -1    3.68    0.13
  -9  -3   1    3.59    0.10
   9   3   1    4.02    0.14
  -9   3  -1    3.78    0.16
   9  -3   2    0.56    0.05
  -9   3   2    0.67    0.08
   9   3  -2    0.52    0.07
  -9   3   2    0.57    0.07
   9  -3   2    0.65    0.08
   9   3  -2    0.45    0.05
  -9  -3  -2    0.53    0.08
   9   3  -2    0.54    0.06
   9  -3   2    0.61    0.08
  -9  -3  -2    0.51    0.05
   9   3   2    0.49    0.07
  -9   3  -2    0.62    0.07
   9   3   2    0.47    0.08
  -9   3  -2    0.65    0.08
  -9  -3   2    0.53    0.08
   9  -3  -2    0.54    0.08
   9  -3  -2    0.60    0.05
  -9  -3   2    0.45    0.05
   9   3   2    0.56    0.06
  -9   3   3    4.11    0.18
  -9  -3  -3    4.06    0.16
   9   3  -3    4.51    0.19
  -9  -3  -3    4.35    0.20
   9  -3   3    3.92    0.18
   9   3  -3    4.13    0.16
   9  -3   3    4.23    0.19
  -9   3   3    4.25    0.18
  -9  -3   3    4.29    0.16
  -9   3  -3    4.00    0.18
   9   3   3    4.35    0.14
  -9  -3   3    4.35    0.20
   9  -3  -3    4.09    0.19
   9   3   3    4.23    0.19
   9   3   3    4.66    0.19
   9   3  -4    2.66    0.16
   9   3  -4    2.73    0.15
  -9  -3  -4    2.83    0.16
   9  -3   4    2.94    0.17
   9  -3   4    2.77    0.17
  -9   3   4    2.95    0.17
  -9   3   4    2.82    0.17
  -9   3  -4    2.85    0.16
   9   3   4    3.03    0.18
  -9  -3   4    2.88    0.15
   9   3   4    3.28    0.17
   9  -3  -4    2.88    0.17
  -9  -3   4    2.83    0.17
  -9  -3  -5    2.53    0.16
   9  -3   5    2.58    0.18
   9   3  -5    2.49    0.17
  -9   3   5    2.49    0.17
  -9   3   5    2.35    0.17
   9  -3   5    2.58    0.17
   9   3  -5    2.43    0.16
   9   3   5    2.22    0.15
  -9  -3   5    2.29    0.16
   9   3   5    2.38    0.17
  -9   3  -5    2.09    0.16
  -9  -3   5    2.73    0.18
   9  -3  -5    2.12    0.17
  -9   3   6    0.24    0.09
  -9  -3  -6    0.37    0.10
   9  -3   6    0.22    0.09
   9   3  -6    0.55    0.11
   9  -3   6    0.24    0.09
  -9   3   6    0.25    0.09
   9   3  -6    0.21    0.09
  -9   3  -6    0.33    0.09
   9  -3  -6    0.33    0.10
   9   3   6    0.27    0.09
  -9  -3   6    0.47    0.11
  -9  -3   6    0.42    0.10
   9   3   6    0.29    0.09
  -9  -3  -7    0.27    0.10
   9   3  -7    0.25    0.10
   9  -3   7    0.49    0.11
   9  -3   7    0.11    0.09
  -9   3   7    0.33    0.11
  -9   3   7    0.22    0.10
  -9  -3   7    0.22    0.10
   9  -3  -7    0.31    0.11
   9  -3  -7    0.24    0.10
  -9   3  -7    0.24    0.10
   9   3   7    0.22    0.10
  10   3   0    8.07    0.24
 -10   3   0    7.68    0.22
 -10   3   0    7.75    0.24
  10  -3   0    7.54    0.23
  10   3   0    8.47    0.25
 -10  -3   0    8.15    0.26
  10  -3   0    7.91    0.23
 -10  -3  -1    3.93    0.17
 -10  -3  -1    3.91    0.11
  10   3  -1    3.92    0.15
  10   3  -1    4.16    0.17
  10  -3   1    3.63    0.16
  10  -3   1    3.70    0.13
 -10   3   1    3.92    0.15
 -10   3   1    3.98    0.16
 -10  -3   1    3.93    0.17
  10   3   1    3.94    0.15
  10  -3  -1    4.10    0.14
 -10   3  -1    4.00    0.17
 -10  -3   1    4.00    0.11
  10  -3  -1    3.84    0.16
 -10   3  -1    4.15    0.15
  10   3   1    4.01    0.17
  10  -3   2    8.21    0.20
 -10  -3  -2    8.35    0.28
 -10   3   2    8.26    0.25
  10   3  -2    8.61    0.27
 -10   3   2    8.19    0.27
  10   3  -2    8.18    0.23
 -10  -3  -2    8.16    0.22
  10  -3   2    8.41    0.27
  10   3  -2    8.52    0.22
  10  -3   2    8.54    0.27
  10  -3  -2    8.62    0.27
  10  -3  -2    8.47    0.22
 -10  -3   2    8.06    0.22
  10   3   2    9.06    0.24
  10   3   2    8.55    0.28
  10   3   2    8.45    0.28
 -10   3  -2    8.80    0.26
 -10  -3   2    8.69    0.28
 -10   3  -2    8.16    0.27
  10  -3   3    3.37    0.17
  10  -3   3    3.15    0.17
  10   3  -3    3.37    0.17
 -10  -3  -3    3.35    0.18
 -10   3   3    3.23    0.16
 -10  -3  -3    3.08    0.14
 -10   3   3    3.18    0.17
  10   3  -3    3.33    0.15
 -10   3  -3    3.37    0.16
  10   3   3    3.20    0.17
 -10   3  -3    3.09    0.17
  10  -3  -3    3.34    0.17
  10   3   3    3.46    0.17
 -10  -3   3    3.38    0.17
 -10  -3   3    3.25    0.14
  10   3  -4    4.15    0.20
 -10  -3  -4    4.28    0.19
  10  -3   4    4.10    0.20
 -10   3   4    3.85    0.20
 -10   3   4    4.23    0.21
  10   3  -4    3.78    0.18
  10  -3   4    4.08    0.21
 -10   3  -4    4.41    0.20
 -10  -3   4    3.80    0.21
  10   3   4    3.88    0.21
  10   3   4    4.25    0.20
  10  -3  -4    4.31    0.21
 -10  -3   4    4.00    0.19
  10   3  -5    0.48    0.10
 -10  -3  -5    0.59    0.10
 -10   3   5    0.54    0.11
  10  -3   5    0.50    0.10
  10   3  -5    0.66    0.10
  10  -3   5    0.45    0.09
 -10   3   5    0.38    0.09
  10  -3  -5    0.60    0.11
  10   3   5    0.70    0.12
 -10   3  -5    0.45    0.09
  10   3   5    0.61    0.10
 -10  -3   5    0.42    0.09
 -10  -3   5    0.43    0.10
  10   3  -6    0.44    0.11
 -10   3   6    0.35    0.10
  10  -3   6    0.28    0.10
  10   3  -6    0.48    0.11
 -10   3   6    0.13    0.09
 -10  -3  -6    0.35    0.10
  10  -3   6    0.45    0.11
 -10  -3   6    0.38    0.10
 -10   3  -6    0.37    0.10
  10   3   6    0.36    0.10
  10  -3  -6    0.24    0.10
 -10  -3   6    0.50    0.11
  10   3   6    0.35    0.11
 -10   3   7    0.75    0.14
  10  -3   7    0.59    0.14
  10  -3   7    0.87    0.14
 -10  -3  -7    0.82    0.14
  10   3  -7    0.52    0.13
  10   3  -7    0.77    0.14
 -10   3   7    0.63    0.14
  10   3   7    0.67    0.14
 -10   3  -7    0.72    0.14
  10  -3  -7    0.74    0.14
  10  -3  -7    0.89    0.15
 -10  -3   7    0.61    0.13
 -11  -3   0    1.12    0.11
 -11   3   0    1.12    0.10
  11   3   0    1.05    0.10
 -11   3   0    1.11    0.08
  11   3   0    1.14    0.09
  11  -3   0    1.21    0.09
  11  -3   0    1.21    0.09
 -11   3   1   28.06    0.62
 -11   3   1   25.74    0.58
  11  -3   1   26.33    0.57
  11   3  -1   26.41    0.61
  11  -3   1   26.73    0.61
  11   3  -1   26.39    0.59
 -11  -3  -1   25.94    0.62
  11  -3  -1   25.62    0.60
 -11  -3   1   26.72    0.62
 -11   3  -1   26.10    0.58
  11   3   1   24.61    0.57
  11   3   1   26.07    0.61
  11  -3  -1   26.83    0.57
 -11   3  -1   26.48    0.61
 -11  -3  -2    4.21    0.20
  11   3  -2    4.69    0.17
  11   3  -2    4.60    0.20
 -11   3   2    4.87    0.20
 -11   3   2    4.54    0.18
  11  -3   2    4.57    0.20
  11  -3   2    4.71    0.20
 -11  -3  -2    4.63    0.15
  11  -3   2    4.40    0.14
 -11  -3   2    4.88    0.21
  11   3   2    4.69    0.20
 -11  -3   2    4.75    0.15
  11   3   2    4.57    0.20
  11  -3  -2    5.11    0.20
 -11   3  -2    5.20    0.21
  11   3   2    4.52    0.16
  11  -3  -2    4.62    0.15
 -11   3  -2    5.21    0.19
 -11   3   3    3.32    0.18
  11  -3   3    3.70    0.19
 -11  -3  -3    3.75    0.19
 -11   3   3    3.83    0.18
  11   3  -3    3.75    0.19
  11   3  -3    3.90    0.16
  11  -3   3    4.11    0.19
 -11  -3  -3    3.95    0.16
 -11   3  -3    3.73    0.17
  11   3   3    3.86    0.20
 -11  -3   3    4.00    0.16
 -11  -3   3    3.37    0.18
  11  -3  -3    3.84    0.19
 -11   3  -3    3.98    0.19
  11   3   3    4.26    0.20
 -11   3   4    0.60    0.10
  11   3  -4    0.62    0.11
  11  -3   4    0.76    0.11
 -11   3   4    0.68    0.11
  11  -3   4    0.56    0.10
 -11  -3  -4    0.51    0.10
 -11  -3  -4    0.54    0.09
  11   3  -4    0.53    0.08
 -11   3  -4    0.55    0.10
 -11   3  -4    0.48    0.09
  11  -3  -4    0.60    0.10
 -11  -3   4    0.51    0.08
  11   3   4    0.67    0.11
  11   3   4    0.61    0.10
 -11  -3   4    0.53    0.10
 -11   3   5    2.72    0.19
  11   3  -5    3.24    0.20
  11  -3   5    2.53    0.18
 -11  -3  -5    2.96    0.17
  11  -3   5    2.96    0.19
  11   3  -5    2.78    0.18
 -11   3   5    2.89    0.19
  11   3   5    2.67    0.18
  11   3   5    2.55    0.19
  11  -3  -5    2.87    0.19
 -11  -3   5    2.78    0.19
 -11   3  -5    2.66    0.18
 -11  -3   5    2.78    0.18
 -11  -3  -6    0.10    0.07
 -11   3   6    0.17    0.08
 -11   3   6    0.05    0.08
  11  -3   6    0.12    0.09
  11  -3   6    0.04    0.07
  11   3  -6    0.20    0.10
  11   3  -6    0.13    0.08
 -11   3  -6    0.01    0.07
  11  -3  -6    0.19    0.10
 -11  -3   6    0.03    0.07
  11   3   6    0.19    0.09
  11   3   6    0.03    0.08
 -11  -3   6    0.16    0.08
 -11   3   7    0.03    0.08
 -11   3   7   -0.01    0.08
  11   3  -7    0.00    0.10
 -11  -3  -7    0.00    0.08
  11  -3   7   -0.01    0.08
  11  -3   7   -0.11    0.06
 -11  -3   7    0.01    0.08
  11   3   7    0.15    0.10
  11  -3  -7    0.01    0.09
 -11   3  -7    0.05    0.08
  11  -3  -7    0.00    0.09
  12   3   0    1.86    0.12
 -12   3   0    1.85    0.10
 -12  -3   0    1.52    0.12
  12   3   0    1.66    0.11
  12  -3   0    1.77    0.11
 -12   3   0    1.87    0.12
  12  -3   0    1.48    0.10
  12  -3   1    4.73    0.17
  12   3  -1    4.92    0.19
 -12  -3  -1    5.56    0.22
  12  -3   1    4.83    0.20
 -12   3   1    4.82    0.18
  12   3  -1    5.25    0.20
 -12   3   1    4.93    0.20
 -12   3  -1    4.33    0.19
 -12   3  -1    5.12    0.18
  12   3   1    4.80    0.18
  12   3   1    4.51    0.19
  12  -3  -1    4.54    0.17
  12  -3  -1    4.53    0.19
 -12  -3   1    4.99    0.21
 -12  -3  -2    3.30    0.18
 -12   3   2    3.42    0.16
  12  -3   2    3.56    0.18
 -12   3   2    3.96    0.19
  12   3  -2    3.39    0.18
  12   3  -2    3.74    0.15
  12   3   2    3.78    0.18
 -12  -3   2    3.49    0.18
  12  -3  -2    3.70    0.18
 -12   3  -2    3.54    0.16
  12  -3  -2    3.50    0.13
 -12   3  -2    3.85    0.19
  12   3   2    3.76    0.15
  12   3  -3    2.39    0.16
  12  -3   3    2.07    0.15
 -12   3   3    2.01    0.14
 -12   3   3    2.13    0.14
  12  -3   3    2.04    0.15
 -12  -3  -3    2.46    0.16
  12  -3  -3    2.26    0.15
 -12   3  -3    2.17    0.14
  12   3   3    1.97    0.14
  12   3   3    1.90    0.15
 -12   3  -3    2.30    0.15
 -12  -3   3    1.89    0.15
 -12   3   4    0.79    0.11
  12  -3   4    0.84    0.12
 -12   3   4    0.79    0.11
 -12  -3  -4    0.75    0.12
  12  -3   4    0.77    0.12
  12   3  -4    0.84    0.12
  12  -3  -4    0.88    0.12
  12   3   4    0.92    0.13
 -12   3  -4    0.90    0.12
 -12  -3   4    0.86    0.12
 -12   3  -4    0.96    0.12
  12   3   4    1.06    0.13
 -12  -3  -5    2.14    0.20
  12  -3   5    1.98    0.19
  12   3  -5    2.22    0.18
  12  -3   5    2.27    0.17
 -12   3   5    2.19    0.17
 -12   3   5    2.48    0.18
 -12  -3   5    1.88    0.18
  12   3   5    2.49    0.17
 -12   3  -5    2.28    0.17
  12   3   5    2.24    0.18
  12  -3  -5    2.62    0.19
 -12   3   6    2.78    0.21
  12  -3   6    2.71    0.21
  12   3  -6    2.61    0.20
 -12   3   6    2.62    0.20
  12  -3   6    2.67    0.20
  12  -3  -6    2.42    0.22
 -12   3  -6    2.46    0.19
  12   3   6    2.42    0.18
  12   3   6    2.53    0.20
 -12  -3   6    2.61    0.21
 -12   3   7    0.23    0.11
  12  -3   7    0.20    0.10
 -12   3   7    0.36    0.12
  12   3  -7    0.07    0.11
  12  -3   7    0.31    0.12
 -12   3  -7    0.45    0.12
  12  -3  -7    0.16    0.11
  12   3   7    0.35    0.12
 -12  -3   7    0.10    0.09
  12   3   7    0.42    0.11
  12  -3  -7    0.11    0.10
 -13   3   0   11.57    0.34
 -13   3   0   10.81    0.29
  13  -3   0   10.53    0.31
  13  -3   0   10.80    0.31
 -13  -3   0   10.36    0.34
  13   3   0   10.03    0.31
  13   3   0    9.93    0.31
  13  -3   1    0.37    0.06
 -13   3   1    0.43    0.08
 -13   3   1    0.53    0.07
  13  -3   1    0.55    0.08
  13   3  -1    0.53    0.08
 -13  -3  -1    0.49    0.09
  13   3  -1    0.48    0.07
  13   3   1    0.44    0.08
 -13  -3   1    0.42    0.08
 -13   3  -1    0.38    0.08
  13  -3  -1    0.38    0.07
 -13   3  -1    0.50    0.07
  13  -3  -1    0.55    0.08
  13   3   1    0.54    0.07
 -13   3   2    2.63    0.16
  13   3  -2    3.15    0.17
 -13   3   2    3.18    0.15
  13   3  -2    3.05    0.14
 -13  -3  -2    3.04    0.18
  13  -3   2    3.19    0.17
  13   3   2    3.14    0.14
 -13   3  -2    3.54    0.18
  13   3   2    3.18    0.17
 -13   3  -2    3.03    0.15
  13  -3  -2    3.10    0.17
 -13  -3   2    2.96    0.18
 -13  -3  -3    0.18    0.07
  13   3  -3    0.20    0.08
 -13   3   3    0.25    0.08
  13  -3   3    0.29    0.08
  13  -3   3    0.25    0.08
 -13   3   3    0.25    0.07
  13   3   3    0.35    0.08
  13  -3  -3    0.32    0.08
 -13   3  -3    0.22    0.07
  13   3   3    0.28    0.08
 -13   3  -3    0.25    0.07
 -13  -3   3    0.21    0.07
  13  -3   4    0.34    0.09
  13   3  -4    0.36    0.09
  13  -3   4    0.32    0.09
 -13   3   4    0.24    0.07
 -13  -3  -4    0.34    0.09
 -13   3   4    0.39    0.09
  13   3   4    0.36    0.09
 -13   3  -4    0.25    0.07
  13  -3  -4    0.48    0.10
  13   3   4    0.35    0.08
 -13  -3   4    0.24    0.08
 -13   3  -4    0.44    0.10
 -13   3   5    1.16    0.14
  13   3  -5    1.20    0.15
 -13   3   5    1.26    0.15
 -13  -3  -5    1.02    0.15
  13  -3   5    1.26    0.16
  13  -3   5    1.18    0.15
  13   3   5    1.14    0.14
  13  -3  -5    1.15    0.15
 -13   3  -5    1.21    0.15
 -13   3  -5    1.05    0.15
 -13  -3   5    1.08    0.15
  13   3   5    1.01    0.15
 -13  -3  -6    0.62    0.14
 -13   3   6    0.86    0.14
  13  -3   6    0.55    0.13
  13   3  -6    0.63    0.14
 -13   3   6    0.43    0.11
  13  -3   6    0.57    0.12
  13   3   6    0.45    0.12
  13   3   6    0.56    0.12
 -13   3  -6    0.44    0.11
 -13   3  -6    0.73    0.13
 -13  -3   6    0.58    0.12
  13  -3  -6    0.62    0.13
  14  -3   0    0.37    0.07
 -14  -3   0    0.19    0.07
  14   3   0    0.30    0.07
  14  -3   0    0.25    0.06
 -14   3   0    0.30    0.08
  14   3   0    0.23    0.06
 -14   3   0    0.21    0.05
  14   3  -1    2.79    0.15
 -14   3   1    2.77    0.16
  14  -3   1    2.81    0.16
  14   3  -1    2.86    0.16
  14  -3   1    2.78    0.14
 -14   3   1    2.78    0.14
 -14  -3  -1    2.63    0.17
  14  -3  -1    2.71    0.14
  14  -3  -1    2.66    0.16
 -14  -3   1    2.38    0.16
 -14   3  -1    2.75    0.17
  14   3   1    2.61    0.14
  14   3   1    2.58    0.16
 -14   3  -1    2.54    0.13
  14   3  -2    1.71    0.14
 -14  -3  -2    1.83    0.14
 -14   3   2    1.91    0.14
 -14   3   2    1.68    0.12
  14  -3   2    1.42    0.14
  14   3  -2    1.60    0.11
 -14   3  -2    1.68    0.12
 -14  -3   2    1.93    0.15
 -14   3  -2    1.78    0.16
  14  -3  -2    1.74    0.15
  14   3   2    1.73    0.14
  14   3   2    1.69    0.12
 -14   3   3    5.40    0.25
 -14  -3  -3    5.19    0.25
  14  -3   3    5.33    0.25
 -14   3   3    5.45    0.22
  14   3  -3    5.41    0.25
  14  -3   3    5.10    0.24
 -14  -3   3    6.08    0.27
 -14   3  -3    5.36    0.22
  14   3   3    5.50    0.26
  14  -3  -3    5.67    0.25
 -14   3  -3    5.39    0.25
  14   3   3    5.16    0.24
  14  -3   4    0.33    0.10
  14  -3   4    0.59    0.11
 -14  -3  -4    0.21    0.09
 -14   3   4    0.50    0.11
  14   3  -4    0.60    0.11
 -14   3   4    0.47    0.10
 -14   3  -4    0.61    0.10
  14   3   4    0.63    0.11
 -14   3  -4    0.55    0.11
  14  -3  -4    0.33    0.09
  14   3   4    0.48    0.10
 -14  -3   4    0.56    0.11
 -14   3   5    0.57    0.11
  14   3  -5    0.20    0.10
 -14  -3  -5    0.40    0.11
 -14   3   5    0.39    0.10
  14  -3   5    0.44    0.11
  14  -3   5    0.43    0.10
  14   3   5    0.74    0.14
 -14   3  -5    0.58    0.12
  14  -3  -5    0.35    0.10
 -14  -3   5    0.60    0.12
  14   3   5    0.46    0.11
 -14   3  -5    0.40    0.09
  14   3  -6    0.45    0.12
 -14   3   6    0.49    0.12
 -14  -3  -6    0.59    0.13
  14  -3   6    0.57    0.13
  14  -3   6    0.59    0.12
 -14   3   6    0.47    0.13
  14   3   6    0.44    0.11
  14  -3  -6    0.42    0.13
 -14  -3   6    0.62    0.13
 -14   3  -6    0.63    0.13
  14   3   6    0.41    0.12
 -14   3  -6    0.53    0.13
  15  -3   0    0.09    0.06
  15   3   0    0.23    0.06
  15  -3   0    0.12    0.06
  15   3   0    0.04    0.05
 -15   3   0    0.07    0.06
 -15  -3   0    0.20    0.07
  15  -3   1    5.85    0.25
 -15   3   1    5.96    0.25
  15   3  -1    5.88    0.25
 -15  -3  -1    6.16    0.27
  15  -3   1    6.26    0.22
  15   3  -1    5.99    0.23
  15  -3  -1    6.09    0.25
 -15  -3   1    5.56    0.25
 -15   3  -1    6.25    0.26
  15  -3  -1    5.62    0.22
  15   3   1    6.38    0.26
  15   3   1    6.28    0.23
 -15  -3  -2    0.08    0.06
  15  -3   2    0.22    0.07
 -15   3   2    0.23    0.08
  15   3  -2    0.21    0.07
 -15   3  -2    0.20    0.08
  15  -3  -2    0.14    0.07
 -15  -3   2    0.23    0.08
  15   3   2    0.16    0.07
 -15  -3  -3    1.41    0.16
 -15   3   3    1.46    0.16
  15   3  -3    1.34    0.15
  15  -3   3    1.30    0.15
  15   3   3    1.52    0.15
 -15  -3   3    1.56    0.16
 -15   3  -3    1.59    0.16
  15  -3  -3    1.72    0.17
 -15  -3  -4    0.88    0.14
  15  -3   4    0.94    0.13
  15  -3   4    1.09    0.15
 -15   3   4    0.92    0.13
  15   3  -4    1.10    0.15
 -15  -3   4    1.15    0.15
 -15   3  -4    0.89    0.13
  15   3   4    0.91    0.13
  15  -3  -4    0.97    0.14
  15   3   4    1.03    0.14
 -15   3   5    0.31    0.10
 -15  -3  -5    0.17    0.09
  15  -3   5    0.10    0.09
  15  -3   5    0.15    0.09
  15   3  -5    0.25    0.10
  15  -3  -5    0.20    0.10
  15   3   5    0.34    0.10
  15   3   5    0.21    0.09
 -15   3  -5    0.26    0.09
 -15  -3   5    0.21    0.09
  15   3  -6    0.58    0.14
 -15  -3  -6    0.56    0.14
  15  -3   6    0.48    0.12
  15  -3   6    0.57    0.13
 -15   3   6    0.63    0.14
 -15   3  -6    0.63    0.13
 -15  -3   6    0.40    0.12
  15   3   6    0.29    0.11
  15  -3  -6    0.45    0.13
  15   3   6    0.38    0.12
 -16  -3   0    0.51    0.10
  16  -3   0    0.46    0.09
 -16   3   0    0.72    0.11
  16   3   0    0.38    0.09
  16  -3   0    0.57    0.09
  16   3   0    0.54    0.09
  16  -3   1    4.37    0.22
  16   3  -1    4.93    0.22
 -16   3   1    5.03    0.24
  16   3  -1    4.55    0.23
 -16  -3  -1    4.53    0.24
  16   3   1    5.17    0.21
 -16  -3   1    4.59    0.23
  16  -3  -1    4.68    0.20
  16  -3  -1    4.92    0.23
 -16   3  -1    4.91    0.24
  16   3   1    4.79    0.23
  16   3  -2    1.16    0.14
  16  -3   2    1.39    0.15
 -16   3   2    0.93    0.13
 -16  -3  -2    0.87    0.13
 -16  -3   2    0.99    0.14
  16   3   2    1.07    0.14
  16  -3  -2    1.15    0.14
 -16   3  -2    0.98    0.13
  16  -3   3    2.54    0.18
  16   3  -3    2.53    0.18
 -16  -3  -3    2.42    0.18
 -16   3   3    2.70    0.19
  16  -3  -3    2.16    0.17
 -16   3  -3    3.01    0.20
 -16  -3   3    2.74    0.19
  16   3   3    2.56    0.18
 -16  -3  -4    0.48    0.11
  16  -3   4    0.33    0.10
  16   3  -4    0.37    0.11
  16  -3   4    0.46    0.11
 -16   3   4    0.19    0.09
 -16  -3   4    0.44    0.11
  16   3   4    0.36    0.10
 -16   3  -4    0.40    0.11
  16   3   4    0.30    0.10
  16  -3  -4    0.39    0.10
  16  -3   5    0.03    0.07
 -16  -3  -5    0.03    0.08
  16  -3   5   -0.04    0.07
  16   3  -5   -0.03    0.08
 -16   3   5    0.05    0.08
 -16  -3   5   -0.06    0.08
  16   3   5    0.06    0.07
  16   3   5    0.07    0.08
  16  -3  -5    0.10    0.09
 -16   3  -5    0.06    0.08
  16  -3   6    1.11    0.17
 -16   3   6    0.79    0.15
  16   3  -6    1.14    0.18
  16  -3   6    0.79    0.15
 -16  -3  -6    0.71    0.15
  16   3   6    0.93    0.16
 -16   3  -6    1.08    0.17
 -16  -3   6    0.49    0.13
  16  -3  -6    0.85    0.15
  16   3   6    0.86    0.16
 -17  -3   0    0.08    0.07
  17  -3   0    0.01    0.06
  17   3   0    0.23    0.07
  17   3   0    0.05    0.06
  17  -3   0    0.11    0.06
 -17   3   0    0.10    0.07
 -17  -3  -1    2.44    0.18
  17  -3   1    2.60    0.17
  17   3  -1    2.35    0.17
 -17   3   1    2.24    0.17
  17   3  -1    2.39    0.16
 -17   3  -1    2.59    0.18
 -17  -3   1    2.19    0.17
  17  -3  -1    2.52    0.18
  17   3   1    2.43    0.17
  17  -3  -1    2.77    0.16
  17   3   1    2.51    0.16
 -17   3   2    0.68    0.12
  17  -3   2    0.63    0.11
 -17  -3  -2    0.78    0.13
  17   3  -2    0.79    0.12
 -17  -3   2    0.92    0.14
 -17   3  -2    0.80    0.13
  17   3   2    0.69    0.12
  17  -3  -2    0.80    0.13
  17  -3   3    1.28    0.15
  17   3  -3    1.49    0.17
 -17  -3  -3    1.40    0.17
 -17   3   3    1.26    0.16
 -17   3  -3    1.38    0.16
  17   3   3    1.26    0.16
 -17  -3   3    1.40    0.16
  17  -3  -3    1.23    0.16
 -17  -3  -4    0.30    0.10
  17   3  -4    0.45    0.12
  17  -3   4    0.25    0.10
 -17   3   4    0.21    0.09
  17   3   4    0.18    0.09
  17  -3  -4    0.10    0.09
 -17  -3   4    0.12    0.08
 -17   3  -4    0.28    0.11
  17  -3   5    0.26    0.10
  17  -3   5    0.21    0.10
 -17  -3  -5    0.25    0.10
 -17   3   5    0.19    0.10
  17   3  -5    0.31    0.11
  17   3   5    0.20    0.10
 -17  -3   5    0.13    0.09
 -17   3  -5    0.17    0.10
  17  -3  -5    0.14    0.10
  17   3   5    0.16    0.10
  18  -3   0    1.60    0.15
 -18  -3   0    1.42    0.16
 -18   3   0    1.70    0.17
  18   3   0    2.02    0.15
  18   3   0    2.01    0.15
  18  -3   0    1.84    0.16
  18  -3   1    0.16    0.08
 -18   3   1    0.27    0.09
 -18  -3  -1    0.20    0.08
  18   3  -1    0.28    0.09
  18   3  -1    0.11    0.07
  18  -3  -1    0.18    0.08
  18   3   1    0.32    0.08
 -18   3  -1    0.26    0.09
 -18  -3   1    0.19    0.08
  18   3   1    0.21    0.08
  18   3  -2    3.32    0.21
 -18  -3  -2    3.07    0.21
  18  -3   2    3.10    0.20
 -18   3   2    3.03    0.21
  18  -3  -2    3.21    0.21
 -18   3  -2    3.14    0.21
  18   3   2    3.02    0.20
 -18  -3   2    2.97    0.21
 -18  -3  -3    1.45    0.18
  18  -3   3    1.52    0.17
  18   3  -3    1.88    0.19
 -18   3   3    1.29    0.16
 -18  -3   3    1.47    0.17
  18  -3  -3    1.90    0.19
  18   3   3    1.67    0.18
 -18   3  -3    1.43    0.17
  18   3  -4    1.31    0.17
 -18  -3  -4    0.68    0.13
 -18   3   4    0.89    0.14
  18  -3   4    0.96    0.15
 -18   3  -4    1.23    0.17
 -18  -3   4    0.78    0.15
  18  -3  -4    0.69    0.13
  18   3   4    0.94    0.15
  18  -3   5    0.89    0.15
 -18  -3  -5    0.53    0.13
 -18   3   5    0.37    0.12
  18   3  -5    0.43    0.12
  18  -3   5    0.68    0.15
 -18  -3   5    0.32    0.12
  18   3   5    0.53    0.13
  18  -3  -5    0.48    0.12
  18   3   5    0.69    0.14
 -18   3  -5    0.34    0.13
 -19  -3   0    0.63    0.12
  19   3   0    1.01    0.13
  19   3   0    0.94    0.13
  19  -3   0    0.91    0.12
  19  -3   0    1.01    0.13
 -19   3   0    0.67    0.12
  19   3  -1    2.92    0.20
 -19  -3  -1    2.69    0.20
  19   3  -1    2.86    0.18
 -19   3   1    2.67    0.19
  19  -3   1    2.76    0.19
  19  -3  -1    2.86    0.19
 -19   3  -1    2.77    0.20
 -19  -3   1    2.77    0.20
  19   3   1    2.49    0.18
  19   3  -2    1.25    0.16
  19  -3   2    1.47    0.17
 -19  -3  -2    0.98    0.15
 -19   3   2    1.57    0.17
 -19  -3   2    1.26    0.17
  19  -3  -2    1.25    0.16
 -19   3  -2    1.56    0.18
  19   3   2    1.30    0.16
  19   3  -3    0.76    0.13
  19  -3   3    0.56    0.12
 -19   3   3    0.61    0.13
 -19  -3  -3    0.55    0.13
 -19   3  -3    0.85    0.15
  19  -3  -3    0.72    0.14
  19   3   3    0.75    0.13
 -19  -3   3    1.02    0.15
 -19  -3  -4    0.34    0.11
  19  -3   4    0.32    0.11
  19   3  -4    0.25    0.10
 -19   3   4    0.39    0.12
 -19   3  -4    0.18    0.11
  19   3   4    0.36    0.11
 -19  -3   4    0.19    0.10
  19  -3  -4    0.40    0.12
 -20  -3   0    3.63    0.24
  20   3   0    4.08    0.23
 -20   3   0    3.48    0.23
  20  -3   0    3.40    0.20
  20   3   0    3.93    0.22
 -20  -3  -1    0.44    0.11
 -20   3   1    0.39    0.11
  20   3  -1    0.32    0.10
  20  -3   1    0.36    0.10
  20   3   1    0.36    0.11
  20  -3  -1    0.45    0.11
 -20  -3   1    0.31    0.10
 -20   3  -1    0.42    0.11
 -20   3   2    0.13    0.09
  20  -3   2    0.04    0.08
  20   3  -2   -0.03    0.07
 -20  -3  -2    0.07    0.08
 -20  -3   2   -0.01    0.07
  20   3   2    0.03    0.07
  20  -3  -2    0.01    0.07
 -20   3  -2   -0.06    0.07
 -20  -3  -3    0.66    0.14
 -20   3   3    0.72    0.14
  20  -3   3    0.71    0.13
  20   3  -3    0.88    0.15
  20   3   3    0.82    0.14
  20  -3  -3    0.83    0.15
 -20  -3   3    0.57    0.13
 -20   3  -3    0.92    0.15
 -20  -3  -4    0.50    0.13
  20   3  -4    0.67    0.14
  20  -3   4    0.68    0.14
 -20   3   4    0.72    0.15
 -20   3  -4    0.91    0.16
  20   3   4    0.47    0.13
  20  -3  -4    0.76    0.14
 -20  -3   4    0.79    0.15
  21   3   0   -0.04    0.07
  21   3   0    0.12    0.08
 -21  -3   0    0.15    0.09
 -21   3   0   -0.02    0.07
  21  -3   0    0.02    0.06
  21   3  -1    0.20    0.09
 -21  -3  -1    0.29    0.11
  21  -3   1    0.15    0.09
 -21   3   1    0.45    0.12
  21  -3  -1    0.14    0.09
 -21  -3   1    0.22    0.10
 -21   3  -1    0.12    0.09
  21   3   1    0.02    0.08
 -21  -3  -2    0.06    0.08
  21   3  -2    0.09    0.08
 -21   3   2    0.04    0.08
  21  -3   2   -0.01    0.09
  21  -3  -2    0.03    0.08
 -21  -3   2   -0.13    0.08
  21   3   2    0.00    0.08
 -21   3  -2    0.00    0.08
 -21   3   3    0.04    0.09
  21  -3   3    0.20    0.10
  21   3  -3    0.24    0.11
 -21  -3  -3    0.31    0.12
 -21   3  -3    0.21    0.11
 -21  -3   3    0.13    0.10
  21  -3  -3    0.19    0.10
  21   3   3    0.38    0.11
  22   3   0    0.00    0.09
 -22  -3   0    0.03    0.08
 -22   3   0    0.07    0.09
 -22  -3  -1    0.09    0.09
 -22   3   1    0.13    0.10
  22  -3   1    0.00    0.08
  22   3  -1    0.07    0.08
 -22   3  -1    0.08    0.10
  22   3   1    0.09    0.09
  22  -3  -1    0.08    0.08
 -22  -3   1    0.22    0.10
  22   3  -2    0.07    0.09
 -22  -3  -2    0.08    0.09
  22  -3   2    0.07    0.09
 -22   3   2   -0.07    0.09
 -22   3  -2    0.08    0.09
  22  -3  -2    0.05    0.08
  22   3   2   -0.06    0.08
 -22  -3   2    0.11    0.10
 -23  -3   0   -0.07    0.08
 -23   3   0    0.00    0.08
  23   3  -1    0.54    0.13
 -23   3   1    0.72    0.14
 -23  -3  -1    0.85    0.16
  23  -3   1    0.70    0.14
 -23  -3   1    0.71    0.15
  23   3   1    0.59    0.13
   0   4   0   39.12    0.74
   0   4   0   38.58    0.74
   0  -4   0   37.99    0.74
   0   4  -1   14.14    0.30
   0  -4  -1   13.89    0.30
   0   4   1   14.11    0.29
   0   4   1   14.08    0.31
   0  -4   1   14.23    0.31
   0   4   1   14.22    0.30
   0  -4   1   14.48    0.29
   0   4   1   14.01    0.31
   0   4  -1   14.33    0.31
   0   4  -2   53.49    1.04
   0   4   2   52.71    1.02
   0  -4  -2   51.69    1.01
   0  -4   2   51.78    1.02
   0   4  -2   53.01    1.00
   0  -4   2   51.86    1.02
   0   4   2   52.93    1.04
   0   4   2   54.21    1.00
   0   4   2   52.62    1.02
   0   4  -3    2.77    0.13
   0  -4  -3    2.93    0.12
   0  -4   3    2.87    0.12
   0   4  -3    2.91    0.10
   0   4   3    3.07    0.14
   0   4   3    3.05    0.12
   0   4   3    2.91    0.13
   0  -4   3    2.79    0.13
   0   4   3    2.85    0.10
   0   4  -4    6.08    0.18
   0   4   4    6.58    0.24
   0   4  -4    6.63    0.24
   0  -4   4    6.70    0.24
   0   4   4    6.92    0.24
   0  -4   4    7.13    0.21
   0  -4  -4    6.59    0.21
   0   4   4    6.27    0.18
   0   4   5   12.59    0.39
   0  -4   5   12.86    0.33
   0  -4  -5   13.64    0.35
   0  -4   5   12.33    0.39
   0   4   5   12.83    0.40
   0   4  -5   12.63    0.39
   0  -4  -5   12.18    0.39
   0   4   6   12.53    0.41
   0   4   6   12.65    0.42
   0  -4   6   11.29    0.40
   0  -4  -6   12.82    0.43
   0   4  -6   11.59    0.41
   0   4   7    1.12    0.15
   0  -4   7    1.34    0.16
   0   4   7    0.92    0.15
   0  -4  -7    0.87    0.14
   0   4  -7    1.03    0.15
   0   4  -8    0.07    0.10
   0   4   8    0.10    0.09
   0  -4  -8    0.08    0.09
   0  -4   8    0.03    0.09
   0   4   8    0.01    0.08
   1  -4   0   79.04    1.50
  -1  -4   0   80.79    1.50
  -1  -4   0   80.54    1.47
  -1   4   0   81.86    1.51
  -1   4   0   79.22    1.49
   1   4   0   82.32    1.49
   1   4   0   80.67    1.50
   1  -4   1    9.29    0.21
  -1   4   1    9.46    0.23
   1  -4   1    9.44    0.22
   1   4  -1    9.20    0.22
  -1   4   1    9.43    0.22
   1   4  -1    8.97    0.21
  -1   4   1    9.47    0.20
  -1   4  -1    8.64    0.20
  -1  -4   1    8.93    0.21
   1   4   1    9.02    0.21
  -1   4  -1    9.05    0.22
   1  -4  -1    8.87    0.20
   1   4   1    9.17    0.20
   1   4   1    9.14    0.21
  -1  -4   1    8.87    0.20
   1   4   1    8.98    0.21
   1  -4   2   16.83    0.37
   1  -4   2   15.93    0.37
  -1   4   2   16.82    0.38
  -1   4   2   16.14    0.37
   1   4  -2   17.10    0.38
  -1   4   2   16.49    0.37
   1   4  -2   17.12    0.36
  -1   4   2   16.29    0.34
   1   4   2   16.51    0.38
  -1   4  -2   16.44    0.34
   1  -4  -2   16.31    0.37
   1   4   2   16.77    0.36
  -1  -4   2   17.06    0.38
  -1  -4   2   16.68    0.36
   1   4   2   16.80    0.37
   1   4   2   16.41    0.36
  -1   4   3   14.51    0.36
  -1  -4  -3   14.39    0.33
   1  -4   3   13.74    0.36
  -1   4   3   14.23    0.30
  -1   4   3   14.48    0.37
   1   4  -3   14.55    0.33
   1  -4   3   13.40    0.34
   1   4  -3   14.49    0.36
   1   4   3   13.76    0.35
  -1   4  -3   13.98    0.36
  -1  -4   3   13.64    0.35
   1  -4  -3   13.41    0.34
   1   4   3   14.07    0.36
  -1  -4   3   13.60    0.32
   1   4   3   14.11    0.32
   1   4   3   13.97    0.33
  -1   4  -3   13.70    0.30
  -1   4   4    3.17    0.11
   1  -4   4    3.40    0.17
  -1  -4  -4    3.43    0.14
  -1   4   4    3.03    0.16
   1   4  -4    3.20    0.16
  -1   4   4    3.09    0.16
   1  -4   4    3.48    0.14
   1   4  -4    3.20    0.13
   1   4   4    3.46    0.17
  -1   4  -4    3.14    0.11
  -1  -4   4    3.20    0.16
   1   4   4    3.35    0.12
  -1  -4   4    3.07    0.13
  -1   4  -4    3.15    0.16
   1   4   4    3.20    0.16
   1  -4  -4    3.21    0.14
   1  -4   5   15.02    0.38
  -1   4   5   15.30    0.43
   1   4  -5   14.23    0.43
  -1  -4  -5   13.72    0.42
  -1  -4  -5   14.28    0.37
   1  -4   5   14.23    0.43
  -1   4   5   14.47    0.44
  -1   4  -5   14.97    0.44
  -1  -4   5   14.25    0.43
   1  -4  -5   14.64    0.39
   1   4   5   14.73    0.43
   1   4   5   14.49    0.43
  -1  -4   5   14.62    0.36
  -1   4   6    1.43    0.16
  -1  -4  -6    1.54    0.16
   1  -4   6    1.27    0.15
  -1   4   6    1.33    0.15
   1   4  -6    1.24    0.15
  -1  -4   6    1.34    0.16
   1  -4  -6    0.89    0.13
  -1   4  -6    1.22    0.15
   1   4   6    1.00    0.14
   1   4   6    1.00    0.14
  -1   4   7    0.13    0.08
  -1  -4  -7    0.10    0.07
  -1   4   7    0.15    0.08
   1  -4   7    0.08    0.08
   1   4  -7    0.11    0.08
  -1   4  -7    0.18    0.09
   1   4   7    0.02    0.08
  -1  -4   7   -0.01    0.07
   1  -4  -7    0.20    0.09
   1   4   7    0.12    0.08
  -1   4   8    0.08    0.09
  -1   4   8    0.39    0.12
   1   4  -8    0.27    0.11
  -1  -4  -8    0.21    0.11
   1  -4   8    0.28    0.11
  -1   4  -8    0.25    0.10
   1   4   8    0.07    0.09
  -1  -4   8    0.16    0.10
   1   4   8    0.26    0.11
   1  -4  -8    0.15    0.10
   2   4   0   15.91    0.34
  -2   4   0   15.79    0.33
   2   4   0   15.95    0.32
  -2   4   0   16.41    0.34
   2  -4   0   15.79    0.33
  -2  -4   0   15.55    0.32
  -2   4   1   28.14    0.54
   2   4  -1   28.36    0.55
   2   4  -1   28.32    0.56
  -2   4   1   28.11    0.57
   2  -4   1   27.26    0.55
   2  -4   1   27.67    0.57
  -2   4   1   28.41    0.57
  -2   4  -1   27.30    0.57
  -2   4  -1   27.96    0.54
   2   4   1   27.87    0.56
   2   4   1   28.17    0.55
   2  -4  -1   28.20    0.57
  -2  -4   1   28.14    0.56
  -2  -4   1   29.33    0.56
   2   4   1   28.68    0.56
   2  -4  -1   27.35    0.54
   2   4   1   28.55    0.56
  -2   4   2   27.09    0.57
  -2   4   2   27.69    0.58
  -2   4   2   26.80    0.56
   2  -4   2   27.00    0.56
  -2   4   2   27.85    0.52
   2   4  -2   27.15    0.56
   2   4  -2   27.29    0.57
   2  -4   2   26.33    0.56
   2   4   2   27.35    0.56
   2  -4  -2   26.99    0.56
   2   4   2   27.60    0.55
  -2   4  -2   26.75    0.57
   2   4   2   27.08    0.57
  -2   4  -2   26.82    0.51
   2   4   2   26.83    0.55
  -2  -4   2   26.75    0.55
  -2  -4   2   26.40    0.56
   2  -4  -2   26.75    0.52
  -2   4   3   38.37    0.80
   2  -4   3   39.86    0.81
  -2  -4  -3   38.17    0.77
   2  -4   3   38.67    0.79
  -2   4   3   37.47    0.82
   2   4  -3   38.14    0.77
   2   4  -3   37.77    0.81
  -2   4   3   38.71    0.73
   2   4   3   38.47    0.81
  -2  -4   3   37.98    0.77
  -2   4  -3   38.40    0.73
   2  -4  -3   38.54    0.79
  -2   4  -3   39.54    0.82
  -2  -4   3   38.30    0.81
   2   4   3   38.68    0.77
   2   4   3   38.42    0.77
   2   4   3   38.85    0.81
   2   4  -4    3.63    0.17
  -2  -4  -4    3.91    0.18
   2  -4   4    3.71    0.15
  -2  -4  -4    3.65    0.14
  -2   4   4    3.33    0.16
  -2   4   4    3.80    0.18
   2  -4   4    3.41    0.17
   2   4  -4    3.68    0.14
   2   4   4    3.48    0.14
  -2  -4   4    3.30    0.13
  -2   4  -4    3.58    0.17
   2   4   4    3.81    0.17
  -2   4  -4    3.26    0.11
   2  -4  -4    3.64    0.15
  -2  -4   4    3.42    0.17
   2   4   4    3.69    0.14
   2   4   4    3.35    0.17
   2   4  -5   11.74    0.38
  -2  -4  -5   11.81    0.38
  -2   4   5   12.05    0.38
  -2   4   5   11.97    0.38
   2  -4   5   12.17    0.34
   2   4  -5   11.64    0.32
   2  -4   5   12.39    0.38
  -2  -4  -5   12.05    0.32
   2   4   5   11.89    0.38
   2   4   5   11.72    0.37
  -2  -4   5   11.54    0.37
   2  -4  -5   11.87    0.34
  -2   4  -5   11.30    0.37
  -2  -4  -6    1.89    0.18
   2  -4   6    1.49    0.16
  -2   4   6    1.87    0.18
  -2   4   6    2.04    0.16
   2   4  -6    1.64    0.17
  -2  -4   6    1.85    0.18
   2  -4  -6    2.08    0.17
   2   4   6    1.96    0.18
  -2   4  -6    1.83    0.18
   2   4   6    1.84    0.18
   2  -4  -6    1.90    0.14
  -2   4   7    0.32    0.10
  -2   4   7    0.30    0.10
   2   4  -7    0.56    0.12
   2  -4   7    0.22    0.09
  -2  -4  -7    0.48    0.12
   2   4   7    0.39    0.11
  -2   4  -7    0.42    0.11
   2   4   7    0.60    0.12
  -2  -4   7    0.38    0.10
   2  -4  -7    0.44    0.11
  -2   4   8    0.02    0.09
  -2  -4  -8    0.15    0.10
  -2   4   8   -0.04    0.08
   2  -4   8   -0.06    0.08
   2   4  -8    0.00    0.08
   2   4   8   -0.01    0.08
  -2   4  -8    0.00    0.08
   2  -4  -8    0.01    0.08
  -2  -4   8   -0.04    0.08
   2   4   8   -0.06    0.07
   3   4   0   18.97    0.39
  -3  -4   0   19.11    0.38
   3  -4   0   17.96    0.38
  -3   4   0   18.01    0.38
   3   4   0   19.12    0.36
   3  -4   0   18.13    0.38
  -3   4   0   18.00    0.39
   3   4   0   18.71    0.39
  -3   4   0   18.00    0.36
  -3  -4  -1   16.36    0.36
  -3   4   1   16.83    0.37
   3   4  -1   16.81    0.37
   3   4  -1   17.47    0.36
  -3   4   1   17.00    0.35
   3   4  -1   16.75    0.35
  -3   4   1   16.71    0.37
   3  -4   1   17.30    0.35
   3   4   1   16.61    0.36
  -3  -4   1   16.89    0.36
   3   4   1   16.05    0.35
   3   4   1   16.11    0.35
   3  -4  -1   16.84    0.36
  -3   4  -1   17.45    0.37
   3  -4  -1   16.15    0.33
   3   4   1   16.03    0.34
  -3   4  -1   17.12    0.33
  -3  -4   1   16.44    0.36
   3  -4   2   21.33    0.45
   3   4  -2   20.18    0.44
   3   4  -2   20.29    0.45
  -3   4   2   21.02    0.45
   3  -4   2   20.03    0.45
  -3   4   2   20.74    0.47
   3   4   2   20.92    0.44
  -3   4  -2   21.21    0.40
  -3  -4   2   20.67    0.44
  -3  -4   2   20.87    0.46
   3   4   2   20.66    0.45
   3   4   2   21.01    0.46
   3   4   2   20.72    0.45
   3  -4  -2   20.66    0.40
   3  -4  -2   20.86    0.46
  -3   4   3    1.36    0.10
   3   4  -3    1.32    0.09
   3   4  -3    1.25    0.08
  -3   4   3    1.35    0.09
   3  -4   3    1.33    0.10
   3  -4   3    1.28    0.09
  -3   4  -3    1.21    0.04
   3   4   3    1.05    0.09
  -3   4  -3    1.25    0.10
  -3  -4   3    1.14    0.07
   3   4   3    1.26    0.10
  -3  -4   3    1.30    0.09
   3  -4  -3    1.15    0.09
   3   4   3    1.25    0.07
   3   4   3    1.03    0.08
   3  -4   4   24.23    0.57
  -3  -4  -4   23.25    0.51
  -3  -4  -4   23.38    0.57
  -3   4   4   24.53    0.58
   3   4  -4   23.14    0.57
  -3   4   4   23.26    0.57
   3   4  -4   23.18    0.53
   3  -4   4   23.39    0.54
   3  -4  -4   23.90    0.55
  -3   4  -4   22.85    0.57
   3   4   4   23.40    0.57
  -3  -4   4   23.04    0.50
  -3  -4   4   22.80    0.57
   3   4   4   23.97    0.53
   3   4   4   23.73    0.51
   3   4   4   23.94    0.57
  -3  -4  -5    9.14    0.32
   3   4  -5    8.75    0.28
   3   4  -5    9.53    0.32
  -3   4   5    9.26    0.32
   3  -4   5    9.05    0.32
   3  -4   5    9.34    0.28
  -3   4   5    9.16    0.33
  -3  -4   5    8.99    0.32
   3   4   5    9.21    0.33
  -3   4  -5    9.18    0.33
   3   4   5    9.20    0.33
   3  -4  -5    9.39    0.30
   3   4   5    9.63    0.27
   3   4  -6    4.20    0.23
   3  -4   6    3.68    0.22
  -3   4   6    3.71    0.22
  -3   4   6    3.58    0.21
  -3  -4  -6    3.73    0.22
   3  -4  -6    3.66    0.22
   3  -4  -6    3.72    0.20
   3   4   6    3.45    0.21
  -3   4  -6    3.97    0.22
   3   4   6    3.99    0.22
  -3  -4   6    4.01    0.22
   3  -4   7    0.53    0.12
   3   4  -7    0.65    0.13
  -3   4   7    0.81    0.14
  -3   4   7    0.56    0.12
  -3  -4  -7    0.57    0.12
   3   4   7    0.75    0.13
   3   4   7    0.53    0.12
   3  -4  -7    0.56    0.12
  -3   4  -7    0.56    0.12
  -3  -4   7    0.65    0.13
   3  -4   8    0.36    0.12
  -3   4   8    0.16    0.10
  -3   4   8    0.33    0.11
   3   4  -8    0.53    0.13
  -3  -4  -8    0.43    0.13
  -3   4  -8    0.50    0.13
   3  -4  -8    0.11    0.10
  -3  -4   8    0.56    0.13
   3   4   8    0.42    0.12
   4  -4   0   15.23    0.33
   4  -4   0   15.04    0.33
   4   4   0   15.52    0.34
  -4  -4   0   14.94    0.33
  -4   4   0   14.92    0.34
   4   4   0   15.17    0.29
  -4   4   0   15.27    0.33
  -4   4   0   15.05    0.31
   4   4   0   14.98    0.34
   4   4  -1   84.11    1.53
  -4   4   1   79.45    1.56
   4   4  -1   83.64    1.55
   4  -4   1   82.33    1.51
  -4   4   1   82.08    1.53
   4  -4   1   82.58    1.56
   4   4  -1   82.84    1.56
  -4  -4  -1   82.04    1.55
   4  -4   1   80.99    1.53
  -4  -4   1   79.98    1.51
   4  -4  -1   78.44    1.51
   4   4   1   81.13    1.51
   4   4   1   79.78    1.50
   4  -4  -1   81.03    1.48
  -4  -4   1   80.42    1.51
  -4   4  -1   78.23    1.52
   4   4   1   81.34    1.49
  -4   4  -1   78.67    1.47
   4   4   1   81.74    1.52
   4  -4   2    0.04    0.03
  -4   4   2    0.04    0.03
  -4   4   2    0.02    0.03
   4  -4   2    0.07    0.03
   4   4  -2    0.00    0.03
   4   4  -2    0.02    0.03
   4   4   2    0.02    0.03
  -4  -4   2    0.00    0.02
   4  -4  -2    0.02    0.03
   4  -4  -2    0.00    0.01
   4   4   2   -0.02    0.02
   4   4   2    0.01    0.03
   4   4   2    0.02    0.03
  -4   4  -2    0.03    0.03
  -4  -4   2    0.01    0.03
  -4   4   3   12.84    0.33
   4   4  -3   12.40    0.33
  -4   4   3   12.63    0.35
   4  -4   3   12.50    0.33
   4   4  -3   11.96    0.32
  -4  -4  -3   12.33    0.33
   4  -4   3   13.12    0.34
  -4   4  -3   12.68    0.34
   4   4   3   12.65    0.32
   4   4   3   13.18    0.34
   4   4   3   12.77    0.30
  -4  -4   3   12.10    0.29
  -4  -4   3   12.51    0.34
   4   4   3   12.14    0.33
   4  -4  -3   13.17    0.34
   4   4  -4    8.76    0.28
   4   4  -4    7.99    0.25
  -4  -4  -4    7.89    0.22
   4  -4   4    7.71    0.27
  -4  -4  -4    7.97    0.27
   4  -4   4    8.06    0.26
  -4   4   4    8.22    0.28
  -4   4   4    7.84    0.27
   4   4   4    8.31    0.25
  -4  -4   4    8.36    0.22
  -4   4  -4    7.93    0.28
  -4  -4   4    8.21    0.28
   4   4   4    8.76    0.23
   4   4   4    8.44    0.28
   4  -4  -4    8.77    0.27
   4   4   4    8.08    0.27
   4   4  -5    4.47    0.21
  -4  -4  -5    4.55    0.22
  -4   4   5    4.00    0.21
   4  -4   5    4.68    0.19
  -4   4   5    4.22    0.21
   4  -4   5    4.49    0.22
   4   4  -5    4.31    0.19
   4  -4  -5    4.47    0.20
  -4  -4   5    3.95    0.20
   4   4   5    4.65    0.22
   4   4   5    4.67    0.22
  -4   4  -5    4.66    0.22
   4   4   5    4.40    0.18
  -4  -4  -6    1.23    0.15
   4   4  -6    1.41    0.15
  -4   4   6    1.48    0.16
  -4   4   6    1.65    0.17
   4  -4   6    1.78    0.14
   4  -4   6    1.51    0.17
  -4   4  -6    1.55    0.16
  -4  -4   6    1.81    0.18
   4  -4  -6    1.43    0.14
   4   4   6    1.76    0.17
   4  -4  -6    1.19    0.15
   4   4   6    1.43    0.16
   4   4  -7    0.39    0.11
  -4  -4  -7    0.60    0.13
   4  -4   7    0.60    0.12
  -4   4   7    0.69    0.12
  -4   4   7    0.43    0.11
  -4   4  -7    0.51    0.11
   4   4   7    0.57    0.12
   4  -4  -7    0.68    0.13
   4   4   7    0.37    0.11
  -4  -4   7    0.61    0.13
  -4  -4  -8    0.80    0.16
  -4   4   8    0.95    0.16
  -4   4   8    0.90    0.16
   4   4  -8    0.84    0.15
   4  -4   8    0.94    0.16
   4   4   8    1.03    0.16
   4  -4  -8    1.28    0.18
  -4  -4   8    0.70    0.14
  -4   4  -8    0.81    0.15
   5   4   0    6.26    0.18
   5  -4   0    6.71    0.17
  -5   4   0    6.78    0.18
  -5  -4   0    6.20    0.18
  -5   4   0    6.77    0.17
   5   4   0    6.29    0.18
   5  -4   0    6.68    0.18
   5   4  -1    0.51    0.04
  -5  -4  -1    0.41    0.05
  -5   4   1    0.68    0.06
   5  -4   1    0.82    0.05
   5  -4   1    0.63    0.06
   5   4  -1    0.49    0.06
   5  -4   1    0.55    0.06
  -5   4   1    0.57    0.06
   5   4  -1    0.53    0.05
  -5  -4   1    0.43    0.05
   5   4   1    0.59    0.06
  -5   4  -1    0.60    0.06
  -5  -4   1    0.43    0.05
   5   4   1    0.51    0.04
   5  -4  -1    0.81    0.05
   5   4   1    0.67    0.05
   5   4   1    0.61    0.06
  -5   4  -1    0.63    0.06
   5  -4  -1    0.64    0.06
  -5   4   2   57.92    1.13
   5   4  -2   57.84    1.12
   5   4  -2   56.90    1.13
  -5   4   2   57.54    1.15
   5  -4   2   58.77    1.14
  -5  -4  -2   57.22    1.12
   5  -4   2   57.05    1.13
  -5   4  -2   59.11    1.15
   5   4   2   56.95    1.15
  -5  -4   2   57.76    1.15
   5  -4  -2   57.43    1.07
  -5  -4   2   56.64    1.11
   5   4   2   58.56    1.11
   5   4   2   58.38    1.14
   5  -4  -2   57.57    1.15
   5   4   2   59.89    1.13
   5  -4   3    1.74    0.11
   5  -4   3    1.92    0.11
   5   4  -3    1.88    0.11
   5   4  -3    1.79    0.10
  -5  -4  -3    1.80    0.10
  -5   4   3    1.59    0.11
  -5   4   3    1.74    0.11
  -5   4  -3    1.85    0.11
   5   4   3    1.60    0.10
   5   4   3    1.94    0.12
   5  -4  -3    1.90    0.11
   5   4   3    1.65    0.10
  -5  -4   3    1.77    0.09
  -5  -4   3    1.95    0.12
   5   4   3    1.87    0.09
  -5  -4  -4    5.04    0.20
  -5   4   4    5.35    0.21
  -5   4   4    5.54    0.23
   5   4  -4    5.29    0.21
   5  -4   4    5.26    0.20
   5   4  -4    5.16    0.20
  -5  -4  -4    5.20    0.17
   5  -4   4    4.84    0.21
   5   4   4    5.13    0.16
  -5   4  -4    5.27    0.22
   5   4   4    5.35    0.21
   5  -4  -4    5.14    0.20
   5   4   4    5.26    0.22
   5   4   4    4.87    0.19
  -5  -4   4    5.31    0.22
   5   4  -5    6.36    0.24
  -5   4   5    6.77    0.27
   5   4  -5    6.27    0.26
   5  -4   5    6.41    0.27
  -5  -4  -5    6.26    0.26
  -5   4   5    6.38    0.27
   5  -4   5    6.24    0.24
   5  -4  -5    6.84    0.25
  -5  -4   5    6.12    0.26
   5   4   5    6.24    0.27
  -5   4  -5    6.85    0.27
   5   4   5    5.82    0.25
   5   4   5    6.17    0.23
  -5  -4  -6    0.73    0.12
  -5   4   6    0.61    0.12
   5   4  -6    0.62    0.11
   5  -4   6    0.79    0.11
  -5   4   6    0.63    0.11
   5  -4   6    0.63    0.12
   5   4   6    0.51    0.11
  -5  -4   6    0.68    0.12
  -5   4  -6    0.73    0.12
   5   4   6    0.29    0.10
   5  -4  -6    0.61    0.10
  -5   4   7    0.14    0.09
   5  -4   7    0.01    0.08
   5   4  -7   -0.06    0.07
  -5  -4  -7    0.01    0.07
  -5   4   7    0.16    0.09
   5   4   7    0.09    0.08
  -5   4  -7    0.05    0.08
  -5  -4   7   -0.04    0.06
   5  -4  -7    0.08    0.08
  -5   4   8    0.44    0.13
   5   4  -8    0.12    0.09
  -5  -4  -8    0.37    0.12
  -5   4   8    0.35    0.12
   5  -4   8    0.30    0.12
  -5   4  -8    0.30    0.11
   5  -4  -8    0.19    0.11
  -5  -4   8    0.40    0.13
   5   4   8    0.35    0.12
  -6   4   0    0.73    0.06
   6  -4   0    0.87    0.06
  -6  -4   0    0.80    0.07
   6   4   0    0.78    0.06
  -6   4   0    0.89    0.06
   6  -4   0    0.82    0.06
   6   4   0    0.90    0.06
   6   4  -1   69.15    1.32
  -6  -4  -1   69.32    1.28
   6   4  -1   70.06    1.34
   6  -4   1   68.66    1.33
   6  -4   1   69.33    1.29
  -6  -4  -1   68.63    1.33
   6   4  -1   69.13    1.28
   6  -4   1   68.58    1.32
  -6   4   1   69.83    1.34
  -6   4   1   67.06    1.31
   6   4   1   70.76    1.34
  -6  -4   1   69.44    1.33
   6   4   1   69.61    1.34
   6  -4  -1   69.19    1.30
  -6   4  -1   68.20    1.32
   6  -4  -1   67.97    1.33
  -6   4  -1   68.01    1.33
   6   4   1   70.44    1.29
   6   4   1   67.34    1.32
  -6   4   2   21.77    0.49
   6   4  -2   22.20    0.50
   6  -4   2   22.19    0.50
   6   4  -2   22.61    0.47
   6  -4   2   21.81    0.50
  -6  -4  -2   22.04    0.51
  -6  -4  -2   22.47    0.47
   6  -4   2   21.11    0.42
  -6   4   2   21.85    0.50
   6   4  -2   21.64    0.47
  -6   4  -2   22.31    0.50
  -6  -4   2   22.49    0.47
   6   4   2   22.42    0.51
  -6  -4   2   21.88    0.51
   6  -4  -2   21.85    0.50
   6   4   2   22.18    0.50
   6   4   2   21.50    0.47
   6   4   2   23.00    0.48
   6  -4  -2   21.70    0.43
  -6  -4   2   22.70    0.47
   6   4  -3    4.67    0.18
   6  -4   3    4.65    0.18
  -6  -4  -3    5.06    0.18
   6  -4   3    4.77    0.18
  -6   4   3    4.59    0.18
   6   4  -3    4.63    0.17
  -6   4   3    4.98    0.19
   6  -4  -3    4.65    0.18
  -6  -4   3    4.54    0.17
   6   4   3    5.05    0.18
   6   4   3    4.87    0.19
   6   4   3    4.92    0.15
  -6  -4   3    4.78    0.19
  -6   4  -3    4.71    0.19
   6   4   3    4.81    0.17
  -6  -4   3    4.80    0.15
  -6   4   4    6.38    0.24
  -6   4   4    5.84    0.24
   6   4  -4    6.35    0.23
   6  -4   4    6.13    0.23
  -6  -4  -4    5.80    0.22
   6  -4   4    5.98    0.24
   6   4  -4    6.03    0.22
   6  -4  -4    6.11    0.23
  -6   4  -4    6.62    0.25
   6   4   4    6.24    0.24
  -6  -4   4    5.99    0.24
  -6  -4   4    6.43    0.23
   6   4   4    5.94    0.18
   6   4   4    6.32    0.23
   6   4   4    6.15    0.22
  -6   4   5   10.53    0.36
   6  -4   5   10.43    0.33
   6   4  -5   10.83    0.34
   6  -4   5   10.02    0.36
  -6   4   5   10.76    0.37
  -6  -4  -5   10.93    0.36
   6   4  -5   10.08    0.34
   6  -4  -5   10.66    0.34
   6   4   5   10.09    0.35
  -6   4  -5   10.62    0.36
  -6  -4   5    9.45    0.35
   6   4   5   10.34    0.32
   6   4   5   10.19    0.35
   6   4  -6    0.24    0.08
   6  -4   6    0.22    0.09
  -6  -4  -6    0.08    0.07
   6   4  -6    0.27    0.08
  -6   4   6    0.36    0.09
  -6   4   6    0.31    0.09
   6  -4   6    0.24    0.08
   6   4   6    0.33    0.10
   6  -4  -6    0.21    0.08
  -6   4  -6    0.41    0.10
  -6  -4   6    0.25    0.09
  -6   4   7    1.91    0.20
   6   4  -7    1.78    0.19
  -6   4   7    1.67    0.19
   6  -4   7    1.85    0.20
  -6  -4  -7    1.73    0.19
  -6   4  -7    1.70    0.19
  -6  -4   7    1.72    0.19
   6   4   7    1.62    0.19
   6  -4  -7    1.62    0.19
  -6   4   8    0.36    0.13
   6   4  -8    0.38    0.13
  -6  -4  -8    0.25    0.11
  -6   4   8    0.22    0.11
   6  -4   8    0.13    0.11
  -6   4  -8    0.20    0.10
   6  -4  -8    0.47    0.13
   6   4   8    0.17    0.10
  -6  -4   8    0.53    0.13
  -7  -4   0   76.49    1.46
   7   4   0   74.96    1.46
  -7   4   0   75.02    1.44
   7  -4   0   76.88    1.45
   7   4   0   76.52    1.46
   7  -4   0   75.49    1.44
  -7   4   0   75.42    1.46
  -7  -4  -1   70.99    1.39
   7  -4   1   71.99    1.34
   7  -4   1   70.10    1.38
   7  -4   1   70.97    1.39
  -7   4   1   73.81    1.39
  -7   4   1   71.64    1.37
  -7  -4  -1   71.07    1.33
   7   4  -1   70.83    1.37
   7   4  -1   70.80    1.32
   7   4  -1   72.69    1.39
   7   4   1   70.73    1.38
   7   4   1   73.27    1.40
  -7   4  -1   72.66    1.38
   7  -4  -1   72.31    1.36
  -7   4  -1   71.72    1.39
  -7  -4   1   70.85    1.40
   7  -4  -1   71.57    1.39
  -7   4   2   11.99    0.33
   7  -4   2   12.22    0.25
  -7  -4  -2   12.34    0.30
   7   4  -2   12.69    0.33
   7   4  -2   13.13    0.30
  -7  -4  -2   12.48    0.34
   7  -4   2   12.32    0.33
   7   4  -2   12.48    0.30
  -7   4   2   12.44    0.32
   7  -4   2   12.61    0.33
   7  -4  -2   12.38    0.33
   7   4   2   12.24    0.30
  -7  -4   2   12.82    0.34
  -7  -4   2   12.41    0.30
   7  -4  -2   12.24    0.26
   7   4   2   12.16    0.33
   7   4   2   12.66    0.34
  -7  -4   2   12.03    0.29
  -7   4  -2   12.73    0.33
   7  -4   3   11.81    0.33
   7   4  -3   11.19    0.33
   7  -4   3   11.40    0.33
  -7   4   3   12.50    0.34
  -7  -4  -3   12.10    0.32
  -7   4   3   12.11    0.33
   7   4  -3   11.72    0.31
  -7   4  -3   12.05    0.34
   7  -4  -3   11.67    0.33
  -7  -4   3   11.61    0.34
  -7  -4   3   11.34    0.31
   7   4   3   11.74    0.28
  -7  -4   3   11.58    0.28
   7   4   3   11.28    0.31
   7   4   3   11.71    0.34
   7   4   3   11.75    0.33
  -7  -4  -4   13.22    0.37
   7   4  -4   12.92    0.36
  -7   4   4   12.49    0.37
   7  -4   4   12.18    0.37
   7   4  -4   12.58    0.36
   7  -4   4   12.49    0.36
  -7   4   4   11.68    0.37
  -7   4  -4   12.33    0.37
  -7  -4   4   12.38    0.38
  -7  -4   4   12.23    0.36
   7  -4  -4   12.07    0.36
   7   4   4   12.25    0.35
   7   4   4   12.38    0.38
   7   4   4   12.84    0.36
   7   4  -5   10.44    0.35
  -7  -4  -5    9.89    0.34
  -7   4   5    9.89    0.35
   7  -4   5    9.73    0.35
   7  -4   5   10.60    0.34
  -7   4   5   10.08    0.35
   7   4  -5    9.89    0.33
   7   4   5   10.06    0.36
   7   4   5   10.69    0.33
  -7  -4   5    9.69    0.36
   7  -4  -5   10.73    0.35
  -7   4  -5    9.63    0.35
   7   4  -6    0.29    0.09
   7   4  -6    0.44    0.09
  -7   4   6    0.45    0.10
  -7   4   6    0.27    0.09
   7  -4   6    0.44    0.10
  -7  -4  -6    0.36    0.10
   7  -4   6    0.49    0.10
   7   4   6    0.37    0.10
   7   4   6    0.52    0.09
  -7  -4   6    0.41    0.10
   7  -4  -6    0.30    0.09
  -7   4  -6    0.41    0.10
   7  -4   7    2.28    0.22
  -7   4   7    2.35    0.23
   7   4  -7    2.34    0.22
  -7   4   7    2.15    0.21
  -7  -4  -7    2.32    0.22
  -7   4  -7    2.11    0.21
   7  -4  -7    2.45    0.20
  -7  -4   7    2.13    0.21
   7   4   7    2.38    0.22
   7  -4  -7    2.09    0.22
  -8   4   0   13.24    0.32
   8   4   0   13.65    0.34
   8  -4   0   13.30    0.32
  -8  -4   0   13.15    0.34
   8   4   0   12.71    0.33
   8  -4   0   12.90    0.32
  -8   4   0   13.44    0.33
  -8  -4  -1   25.79    0.50
   8  -4   1   27.21    0.58
   8   4  -1   25.75    0.50
  -8   4   1   26.85    0.57
   8   4  -1   25.47    0.56
   8   4  -1   25.57    0.58
  -8   4   1   26.19    0.57
   8  -4   1   26.12    0.53
  -8  -4  -1   25.24    0.58
   8   4   1   25.46    0.58
  -8  -4   1   25.69    0.58
  -8   4  -1   27.04    0.57
   8  -4  -1   26.31    0.58
   8   4   1   26.31    0.56
  -8   4  -1   26.47    0.57
   8  -4  -1   25.95    0.54
   8   4  -2    3.34    0.12
  -8  -4  -2    3.51    0.12
   8  -4   2    3.27    0.15
   8  -4   2    3.29    0.10
   8   4  -2    3.32    0.13
   8   4  -2    3.43    0.15
  -8   4   2    3.52    0.15
  -8  -4  -2    3.25    0.15
  -8   4   2    3.57    0.15
   8  -4   2    3.39    0.15
  -8   4  -2    3.14    0.14
   8  -4  -2    3.24    0.10
  -8   4  -2    3.22    0.15
   8   4   2    3.19    0.15
  -8  -4   2    2.93    0.11
   8  -4  -2    3.35    0.15
   8   4   2    3.24    0.13
  -8  -4   2    3.19    0.13
  -8  -4   2    2.77    0.14
   8   4   2    3.35    0.15
  -8   4   3    1.54    0.11
   8  -4   3    1.95    0.12
  -8   4   3    1.73    0.12
   8   4  -3    1.93    0.11
   8  -4   3    1.95    0.13
  -8  -4  -3    1.74    0.11
   8   4  -3    1.86    0.12
  -8  -4   3    1.88    0.11
   8   4   3    1.83    0.09
   8  -4  -3    1.65    0.12
  -8   4  -3    2.11    0.13
   8   4   3    1.95    0.13
   8   4   3    1.86    0.12
  -8  -4   3    1.81    0.09
  -8  -4   3    1.85    0.13
  -8   4   4    8.79    0.31
   8   4  -4    8.56    0.29
  -8  -4  -4    8.87    0.29
  -8   4   4    9.02    0.31
   8  -4   4    9.28    0.30
   8  -4   4    8.83    0.31
   8   4  -4    8.87    0.29
  -8  -4   4    8.26    0.30
  -8  -4   4    8.54    0.28
   8   4   4    8.07    0.30
   8   4   4    8.80    0.29
  -8   4  -4    8.68    0.30
   8  -4  -4    8.91    0.30
  -8   4   5    3.54    0.20
   8  -4   5    3.47    0.19
   8   4  -5    3.37    0.19
  -8  -4  -5    3.47    0.19
  -8   4   5    3.65    0.20
   8  -4   5    3.43    0.20
   8   4  -5    3.60    0.19
  -8   4  -5    3.30    0.20
   8  -4  -5    3.71    0.20
  -8  -4   5    3.47    0.20
   8   4   5    3.32    0.20
  -8  -4   5    3.65    0.19
   8   4   5    3.34    0.18
   8   4  -6    1.09    0.14
  -8   4   6    0.95    0.14
   8  -4   6    1.18    0.14
   8  -4   6    1.01    0.14
   8   4  -6    0.98    0.13
  -8  -4  -6    0.81    0.13
  -8   4   6    1.14    0.15
   8   4   6    1.08    0.15
   8  -4  -6    1.24    0.15
  -8  -4   6    1.31    0.16
  -8   4  -6    1.15    0.15
   8   4   6    1.19    0.13
   8   4  -7    1.42    0.18
  -8   4   7    1.05    0.16
  -8  -4  -7    1.44    0.18
  -8   4   7    1.18    0.17
   8  -4   7    1.07    0.16
  -8  -4   7    1.18    0.16
   8  -4  -7    1.19    0.17
  -8   4  -7    1.23    0.16
   8  -4  -7    1.38    0.17
   8   4   7    1.06    0.16
   9  -4   0   16.39    0.39
  -9   4   0   17.02    0.40
  -9  -4   0   17.34    0.42
   9  -4   0   16.03    0.40
   9   4   0   17.14    0.41
   9   4   0   17.19    0.41
  -9   4   0   16.79    0.40
   9   4  -1    7.17    0.21
   9  -4   1    6.64    0.19
  -9  -4  -1    6.66    0.15
   9  -4   1    6.73    0.22
  -9   4   1    6.88    0.22
  -9  -4  -1    6.97    0.23
  -9   4   1    6.44    0.21
   9   4  -1    7.02    0.23
   9  -4  -1    6.88    0.20
   9   4   1    6.94    0.23
  -9  -4   1    7.26    0.23
   9   4   1    7.16    0.21
  -9   4  -1    6.59    0.21
   9  -4  -1    6.88    0.22
  -9   4  -1    6.78    0.22
  -9   4   2    8.30    0.26
   9   4  -2    8.72    0.22
   9  -4   2    8.38    0.27
  -9   4   2    8.23    0.26
  -9  -4  -2    8.35    0.22
   9  -4   2    8.24    0.20
   9   4  -2    8.01    0.23
   9   4  -2    8.75    0.27
   9  -4   2    7.62    0.25
  -9  -4  -2    8.41    0.27
  -9  -4   2    8.73    0.22
   9  -4  -2    8.56    0.27
   9   4   2    8.64    0.24
   9   4   2    8.77    0.27
   9   4   2    9.15    0.28
   9  -4  -2    8.50    0.21
  -9  -4   2    8.80    0.24
  -9   4  -2    8.63    0.26
  -9   4  -2    8.49    0.27
  -9  -4   2    8.79    0.28
  -9  -4  -3    5.37    0.22
   9   4  -3    5.73    0.22
   9   4  -3    5.42    0.19
  -9   4   3    5.44    0.22
   9  -4   3    5.22    0.21
  -9   4   3    5.50    0.21
   9  -4   3    5.23    0.21
  -9  -4  -3    5.35    0.19
  -9  -4   3    5.83    0.23
  -9   4  -3    5.34    0.21
   9   4   3    5.51    0.17
   9  -4  -3    5.49    0.22
   9   4   3    4.98    0.21
   9   4   3    4.94    0.21
  -9  -4   3    5.25    0.18
   9  -4   4    6.08    0.25
  -9   4   4    6.42    0.26
  -9  -4  -4    6.39    0.24
   9  -4   4    6.38    0.26
  -9   4   4    6.53    0.26
   9   4  -4    5.95    0.23
   9   4  -4    5.89    0.24
  -9  -4   4    5.84    0.25
   9  -4  -4    6.24    0.25
   9   4   4    6.23    0.26
  -9   4  -4    5.95    0.24
   9   4   4    6.23    0.24
  -9  -4   4    6.08    0.23
  -9   4   5    2.84    0.18
   9  -4   5    2.65    0.17
   9   4  -5    2.48    0.16
  -9   4   5    2.80    0.18
  -9  -4  -5    2.79    0.17
   9   4  -5    3.11    0.19
   9  -4   5    2.58    0.18
   9  -4  -5    3.10    0.19
  -9   4  -5    2.72    0.18
  -9  -4   5    2.31    0.16
   9   4   5    2.85    0.17
  -9  -4   5    2.49    0.18
   9   4   5    2.72    0.18
  -9  -4  -6    2.77    0.19
  -9   4   6    2.94    0.20
   9   4  -6    2.67    0.18
   9  -4   6    2.97    0.19
   9  -4   6    2.32    0.19
   9   4  -6    3.07    0.20
  -9   4   6    2.52    0.19
   9  -4  -6    2.82    0.20
  -9  -4   6    3.09    0.21
  -9   4  -6    2.06    0.19
   9   4   6    2.51    0.19
   9   4   6    2.55    0.17
  -9   4   7    0.92    0.15
   9   4  -7    1.10    0.16
  -9   4   7    0.85    0.15
  -9  -4  -7    1.00    0.15
   9  -4   7    1.01    0.14
   9  -4   7    0.98    0.16
   9   4   7    1.10    0.16
  -9  -4   7    1.08    0.16
  -9   4  -7    0.85    0.15
   9  -4  -7    1.19    0.17
   9  -4  -7    1.08    0.16
 -10  -4   0    2.35    0.13
  10   4   0    1.84    0.11
  10  -4   0    2.12    0.11
 -10   4   0    2.21    0.12
  10   4   0    2.25    0.12
 -10   4   0    2.04    0.11
  10  -4   0    2.16    0.11
  10   4  -1    4.16    0.16
 -10   4   1    4.10    0.16
 -10  -4  -1    3.81    0.17
  10   4  -1    3.99    0.17
  10  -4   1    4.01    0.17
  10  -4   1    3.99    0.14
 -10   4   1    3.92    0.17
 -10   4  -1    4.15    0.16
  10   4   1    3.90    0.17
  10   4   1    3.87    0.15
 -10  -4   1    4.06    0.18
  10  -4  -1    4.18    0.15
 -10  -4   1    3.88    0.10
 -10   4  -1    4.23    0.17
  10  -4  -1    4.25    0.17
  10   4  -2    1.03    0.10
  10  -4   2    0.83    0.09
  10  -4   2    0.92    0.06
  10   4  -2    0.93    0.07
  10   4  -2    1.03    0.08
  10  -4   2    1.07    0.11
 -10  -4  -2    1.15    0.11
 -10  -4  -2    0.86    0.06
 -10   4   2    1.10    0.11
 -10   4   2    1.04    0.10
  10  -4  -2    0.82    0.06
  10  -4  -2    1.06    0.11
 -10  -4   2    0.89    0.10
  10   4   2    1.03    0.08
 -10  -4   2    0.89    0.07
  10   4   2    1.16    0.11
 -10   4  -2    0.99    0.09
 -10   4  -2    0.97    0.10
  10   4   2    1.09    0.11
  10  -4   3    4.89    0.21
 -10  -4  -3    5.16    0.22
  10   4  -3    5.36    0.19
 -10   4   3    5.22    0.21
  10  -4   3    5.27    0.22
  10   4  -3    5.21    0.22
 -10  -4  -3    5.00    0.18
  10   4  -3    4.99    0.17
 -10   4   3    4.98    0.21
  10   4   3    5.24    0.17
  10   4   3    5.25    0.22
  10  -4  -3    5.01    0.22
 -10   4  -3    5.45    0.21
  10   4   3    5.57    0.23
 -10   4  -3    5.57    0.23
 -10  -4   3    5.26    0.22
 -10  -4   3    5.08    0.18
  10   4  -4   11.59    0.37
  10   4  -4   11.78    0.35
 -10  -4  -4   11.56    0.34
 -10   4   4   11.44    0.37
 -10   4   4   12.17    0.38
 -10  -4  -4   12.45    0.40
  10  -4   4   11.47    0.37
  10  -4   4   11.54    0.38
 -10  -4   4   11.03    0.38
 -10   4  -4   11.73    0.37
  10  -4  -4   11.35    0.37
  10   4   4   11.24    0.36
  10   4   4   11.55    0.38
 -10  -4   4   10.99    0.34
  10   4  -5    1.48    0.15
  10   4  -5    1.39    0.14
  10  -4   5    1.24    0.15
 -10   4   5    1.58    0.16
 -10  -4  -5    1.35    0.14
 -10   4   5    1.35    0.15
  10  -4   5    1.34    0.15
 -10  -4   5    1.40    0.14
  10   4   5    1.42    0.16
  10   4   5    1.53    0.15
 -10  -4   5    1.42    0.16
 -10   4  -5    1.27    0.14
  10  -4  -5    1.40    0.16
 -10  -4  -6    0.06    0.07
  10  -4   6    0.11    0.08
  10   4  -6    0.03    0.07
 -10   4   6   -0.03    0.07
  10   4  -6    0.21    0.10
  10  -4   6    0.11    0.08
 -10   4   6    0.36    0.10
  10   4   6    0.14    0.08
  10  -4  -6    0.14    0.08
  10   4   6    0.06    0.08
 -10  -4   6    0.12    0.08
 -10   4  -6    0.11    0.08
  10   4  -7    0.43    0.12
  10  -4   7    0.46    0.13
 -10   4   7    0.39    0.11
 -10   4   7    0.41    0.13
 -10  -4  -7    0.37    0.11
  10  -4   7    0.38    0.11
  10   4   7    0.26    0.10
 -10  -4   7    0.35    0.11
  10  -4  -7    0.36    0.11
  10  -4  -7    0.47    0.12
 -10   4  -7    0.34    0.11
  11  -4   0    2.19    0.12
 -11  -4   0    1.98    0.13
  11   4   0    2.18    0.12
  11  -4   0    2.08    0.11
 -11   4   0    2.19    0.13
 -11   4   0    2.04    0.11
  11   4   0    1.97    0.12
 -11   4   1   32.53    0.73
 -11   4   1   33.41    0.72
  11   4  -1   33.38    0.74
  11  -4   1   33.84    0.74
  11   4  -1   33.06    0.72
  11  -4   1   33.58    0.69
 -11  -4  -1   33.34    0.76
 -11   4  -1   32.88    0.74
  11   4   1   33.81    0.72
 -11  -4   1   32.66    0.75
 -11   4  -1   34.11    0.72
  11   4   1   32.65    0.74
  11  -4  -1   33.98    0.74
  11  -4  -1   33.28    0.70
  11   4  -2    2.44    0.15
  11  -4   2    2.17    0.14
 -11   4   2    2.32    0.13
  11  -4   2    2.53    0.14
 -11  -4  -2    2.28    0.15
  11   4  -2    2.54    0.13
 -11   4   2    2.39    0.14
  11  -4  -2    2.44    0.10
  11   4   2    2.37    0.12
  11   4   2    2.51    0.15
 -11  -4   2    2.09    0.14
 -11   4  -2    2.67    0.15
  11  -4  -2    2.43    0.14
 -11   4  -2    2.60    0.14
  11   4   2    2.48    0.15
 -11   4   3   10.50    0.34
  11  -4   3   11.04    0.35
 -11  -4  -3   10.66    0.30
 -11  -4  -3   11.61    0.36
  11  -4   3   11.08    0.35
 -11   4   3   10.73    0.35
  11   4  -3   10.96    0.35
  11   4   3   10.77    0.36
  11  -4  -3   10.32    0.34
 -11   4  -3   11.46    0.34
 -11   4  -3   10.53    0.34
  11   4   3   10.95    0.35
 -11  -4   3   10.20    0.35
 -11   4   4    5.21    0.24
  11  -4   4    5.41    0.25
 -11  -4  -4    5.54    0.22
 -11  -4  -4    5.31    0.25
  11  -4   4    5.68    0.25
  11   4  -4    5.63    0.25
 -11   4   4    4.91    0.23
 -11   4  -4    5.93    0.25
  11   4   4    5.52    0.24
 -11  -4   4    5.53    0.25
 -11   4  -4    5.75    0.26
  11   4   4    5.27    0.25
  11  -4  -4    5.23    0.24
  11   4  -5    0.57    0.11
 -11   4   5    0.34    0.09
  11  -4   5    0.56    0.11
 -11  -4  -5    0.44    0.09
 -11   4   5    0.49    0.10
  11  -4   5    0.59    0.11
  11   4   5    0.31    0.09
 -11  -4   5    0.42    0.10
  11   4   5    0.36    0.09
  11  -4  -5    0.38    0.10
 -11   4  -5    0.51    0.10
  11  -4   6    1.12    0.15
  11  -4   6    0.86    0.14
 -11   4   6    1.05    0.15
  11   4  -6    1.29    0.16
 -11   4   6    0.88    0.15
  11  -4  -6    0.87    0.14
  11   4   6    1.12    0.16
 -11   4  -6    1.01    0.15
 -11  -4   6    0.84    0.14
  11   4   6    0.86    0.13
  11  -4   7    0.24    0.11
 -11   4   7    0.38    0.12
  11   4  -7    0.34    0.12
  11  -4   7    0.14    0.09
 -11   4   7    0.34    0.12
  11  -4  -7    0.24    0.11
  11   4   7    0.08    0.09
  11  -4  -7    0.15    0.10
 -11  -4   7    0.27    0.10
 -11   4  -7    0.18    0.10
 -12   4   0    0.07    0.04
  12   4   0    0.11    0.05
 -12  -4   0    0.02    0.04
  12   4   0    0.06    0.05
 -12   4   0    0.06    0.05
  12  -4   0    0.03    0.04
  12  -4   0    0.13    0.05
 -12   4   1   13.69    0.38
  12  -4   1   13.63    0.34
 -12   4   1   13.88    0.36
  12   4  -1   13.56    0.37
 -12  -4  -1   13.46    0.40
  12  -4   1   13.76    0.38
  12   4  -1   13.07    0.38
  12   4   1   13.40    0.36
  12  -4  -1   13.76    0.35
 -12   4  -1   13.82    0.36
  12  -4  -1   13.74    0.38
 -12  -4   1   13.19    0.39
 -12   4  -1   14.32    0.39
  12   4   1   13.86    0.39
  12  -4   2    2.74    0.16
 -12   4   2    2.79    0.15
 -12   4   2    3.04    0.16
  12   4  -2    2.56    0.13
 -12  -4  -2    2.90    0.17
  12   4  -2    2.52    0.15
  12   4   2    2.72    0.16
 -12   4  -2    2.88    0.15
 -12   4  -2    3.03    0.16
 -12  -4   2    2.64    0.16
  12   4   2    2.71    0.13
  12  -4  -2    2.87    0.17
  12  -4   3    1.56    0.15
  12  -4   3    1.53    0.15
 -12   4   3    1.66    0.13
 -12   4   3    1.56    0.14
 -12  -4  -3    1.32    0.14
  12   4  -3    1.59    0.15
  12   4   3    1.31    0.14
 -12   4  -3    1.68    0.13
 -12  -4   3    1.66    0.16
 -12   4  -3    1.39    0.11
  12   4   3    1.39    0.14
  12  -4  -3    1.63    0.15
 -12   4   4    2.26    0.16
 -12   4   4    2.25    0.17
  12  -4   4    2.49    0.17
  12  -4   4    2.38    0.17
  12   4  -4    2.37    0.17
 -12  -4  -4    2.21    0.17
  12  -4  -4    2.34    0.17
  12   4   4    2.15    0.16
 -12   4  -4    2.12    0.15
 -12   4  -4    2.11    0.16
 -12  -4   4    2.30    0.17
  12   4   4    2.01    0.15
  12   4  -5    0.08    0.08
  12  -4   5    0.06    0.07
 -12   4   5    0.13    0.07
 -12  -4  -5    0.24    0.09
 -12   4   5    0.12    0.08
  12  -4   5    0.07    0.07
  12   4   5    0.17    0.09
  12  -4  -5    0.08    0.08
 -12  -4   5    0.15    0.08
  12   4   5    0.13    0.08
 -12   4  -5    0.22    0.08
 -12  -4  -6    0.18    0.09
 -12   4   6    0.01    0.07
  12   4  -6   -0.10    0.08
  12  -4   6   -0.01    0.07
 -12   4   6    0.01    0.08
  12  -4   6    0.03    0.08
  12   4   6   -0.05    0.06
 -12  -4   6   -0.02    0.07
  12   4   6    0.13    0.09
 -12   4  -6    0.02    0.07
  12  -4  -6    0.06    0.09
  12   4  -7    0.63    0.14
 -12   4   7    0.51    0.13
  12  -4   7    0.77    0.14
  12  -4   7    0.58    0.14
 -12   4   7    0.74    0.15
 -12  -4   7    0.45    0.13
  12  -4  -7    0.56    0.14
  12   4   7    0.90    0.16
  12  -4  -7    0.57    0.13
 -12   4  -7    0.33    0.12
  13   4   0   11.52    0.35
 -13  -4   0   11.74    0.37
  13  -4   0   12.28    0.34
 -13   4   0   11.91    0.36
 -13   4   0   12.56    0.34
  13  -4   0   12.71    0.35
  13   4   0   12.14    0.35
  13   4  -1    2.03    0.13
 -13  -4  -1    2.21    0.15
  13   4  -1    2.26    0.14
 -13   4   1    2.47    0.13
 -13   4   1    2.26    0.14
  13  -4   1    2.07    0.12
  13  -4   1    2.03    0.14
  13  -4  -1    2.11    0.14
  13  -4  -1    1.84    0.12
 -13   4  -1    2.02    0.14
 -13  -4   1    1.93    0.14
  13   4   1    1.86    0.12
  13   4   1    2.13    0.14
 -13   4  -1    2.12    0.12
 -13  -4  -2    4.87    0.23
  13   4  -2    4.70    0.22
  13  -4   2    4.73    0.22
  13   4  -2    4.99    0.19
 -13   4   2    4.87    0.22
 -13   4   2    4.90    0.20
 -13  -4   2    4.66    0.22
 -13   4  -2    4.85    0.20
 -13   4  -2    4.81    0.22
  13   4   2    4.53    0.21
  13  -4  -2    5.13    0.22
  13   4   2    4.66    0.18
  13  -4   3    3.47    0.19
  13  -4   3    3.63    0.20
  13   4  -3    4.29    0.21
 -13  -4  -3    3.77    0.21
 -13   4   3    3.85    0.20
 -13   4   3    3.61    0.19
  13   4   3    3.86    0.21
  13   4   3    3.72    0.20
 -13   4  -3    3.89    0.20
 -13   4  -3    4.00    0.19
  13  -4  -3    4.30    0.21
 -13  -4   3    3.95    0.21
  13  -4   4    0.38    0.09
  13  -4   4    0.55    0.10
  13   4  -4    0.48    0.10
 -13   4   4    0.35    0.09
 -13   4   4    0.28    0.09
 -13  -4  -4    0.22    0.09
  13   4   4    0.48    0.09
 -13   4  -4    0.54    0.10
 -13   4  -4    0.40    0.09
 -13  -4   4    0.50    0.10
  13   4   4    0.45    0.10
  13  -4  -4    0.20    0.09
 -13   4   5    0.79    0.12
  13  -4   5    0.87    0.13
  13  -4   5    0.84    0.13
  13   4  -5    0.65    0.12
 -13  -4  -5    0.79    0.13
 -13   4   5    0.73    0.12
  13   4   5    0.82    0.13
  13   4   5    0.74    0.13
 -13   4  -5    0.86    0.13
 -13  -4   5    0.67    0.12
  13  -4  -5    0.60    0.12
 -13   4  -5    0.73    0.12
 -13   4   6    0.45    0.11
 -13   4   6    0.67    0.13
  13  -4   6    0.48    0.12
  13   4  -6    0.92    0.15
 -13  -4  -6    0.57    0.13
  13  -4   6    0.49    0.12
  13   4   6    0.96    0.16
  13   4   6    0.78    0.13
  13  -4  -6    0.77    0.14
 -13   4  -6    0.86    0.14
 -13  -4   6    0.64    0.13
 -13   4  -6    0.38    0.11
  14  -4   0    3.44    0.17
 -14   4   0    2.92    0.17
  14   4   0    3.19    0.17
  14   4   0    3.10    0.16
 -14   4   0    2.91    0.15
 -14  -4   0    3.26    0.18
  14  -4   0    2.88    0.15
  14  -4   1    3.44    0.18
 -14  -4  -1    3.41    0.19
 -14   4   1    3.67    0.19
  14   4  -1    3.80    0.19
  14   4  -1    3.59    0.17
 -14   4   1    3.52    0.16
  14  -4   1    3.59    0.16
  14   4   1    3.50    0.17
 -14   4  -1    3.78    0.16
 -14   4  -1    3.52    0.18
  14  -4  -1    3.72    0.19
  14  -4  -1    3.38    0.16
 -14  -4   1    3.69    0.20
  14   4   1    3.15    0.18
  14   4  -2    0.12    0.05
 -14   4   2    0.08    0.05
  14   4  -2    0.07    0.06
  14  -4   2    0.06    0.06
 -14   4   2    0.05    0.05
 -14  -4  -2    0.04    0.06
  14   4   2    0.06    0.05
 -14  -4   2    0.05    0.06
  14   4   2    0.01    0.05
 -14   4  -2    0.07    0.05
  14  -4  -2    0.03    0.06
 -14   4  -2    0.00    0.05
 -14   4   3    0.35    0.09
 -14  -4  -3    0.47    0.10
  14   4  -3    0.36    0.09
  14  -4   3    0.38    0.09
  14  -4   3    0.34    0.09
 -14   4   3    0.24    0.07
  14  -4  -3    0.36    0.10
  14   4   3    0.31    0.09
 -14   4  -3    0.40    0.09
  14   4   3    0.28    0.08
 -14  -4   3    0.18    0.08
 -14   4  -3    0.47    0.09
  14  -4   4    0.40    0.10
  14   4  -4    0.46    0.10
 -14  -4  -4    0.34    0.10
  14  -4   4    0.39    0.10
 -14   4   4    0.44    0.09
 -14   4   4    0.36    0.10
 -14   4  -4    0.57    0.11
 -14   4  -4    0.43    0.09
 -14  -4   4    0.40    0.10
  14   4   4    0.39    0.09
  14   4   4    0.49    0.11
  14  -4  -4    0.52    0.11
  14   4  -5    0.07    0.08
  14  -4   5    0.36    0.10
 -14   4   5    0.24    0.09
 -14   4   5    0.22    0.09
 -14  -4  -5    0.38    0.10
  14  -4   5    0.25    0.09
  14   4   5    0.35    0.10
 -14  -4   5    0.25    0.09
 -14   4  -5    0.02    0.07
 -14   4  -5    0.19    0.09
  14   4   5    0.36    0.10
  14  -4  -5    0.37    0.10
 -14  -4  -6    0.20    0.10
 -14   4   6    0.52    0.13
  14   4  -6    0.48    0.12
  14  -4   6    0.30    0.11
  14  -4   6    0.33    0.10
 -14   4   6    0.39    0.12
 -14   4  -6    0.12    0.09
  14   4   6    0.35    0.11
 -14  -4   6    0.24    0.10
  14   4   6    0.25    0.11
  14  -4  -6    0.32    0.11
 -14   4  -6    0.30    0.10
 -15   4   0    4.23    0.18
  15  -4   0    4.56    0.20
 -15  -4   0    4.92    0.23
  15   4   0    4.67    0.21
 -15   4   0    4.77    0.22
  15   4   0    4.37    0.21
  15  -4   0    4.46    0.20
  15  -4   1    4.41    0.18
 -15  -4  -1    4.17    0.22
  15  -4   1    4.51    0.22
  15   4  -1    4.18    0.21
 -15   4   1    4.50    0.22
 -15   4   1    4.55    0.19
  15   4  -1    4.60    0.20
 -15   4  -1    4.40    0.19
  15  -4  -1    4.02    0.18
  15   4   1    4.32    0.21
  15   4   1    4.27    0.19
 -15  -4   1    3.89    0.21
 -15   4  -1    4.40    0.21
  15  -4  -1    4.05    0.20
  15   4  -2    1.80    0.16
 -15  -4  -2    1.65    0.16
 -15   4   2    1.59    0.12
  15  -4   2    1.49    0.15
  15   4  -2    1.73    0.12
 -15   4   2    1.53    0.15
 -15   4  -2    1.64    0.12
  15   4   2    1.47    0.15
  15   4   2    1.71    0.12
 -15   4  -2    1.66    0.16
 -15  -4   2    1.59    0.16
  15  -4  -2    1.55    0.15
 -15   4   3    0.32    0.09
  15  -4   3    0.20    0.08
 -15  -4  -3    0.25    0.09
 -15   4   3    0.27    0.08
  15   4  -3    0.36    0.09
 -15   4  -3    0.24    0.08
  15  -4  -3    0.21    0.09
 -15  -4   3    0.35    0.09
  15   4   3    0.34    0.09
 -15   4  -3    0.35    0.09
  15  -4   4    0.16    0.08
  15   4  -4    0.24    0.09
 -15   4   4    0.09    0.07
  15  -4   4    0.08    0.07
 -15  -4  -4    0.36    0.10
 -15   4   4    0.14    0.07
  15  -4  -4    0.04    0.07
 -15   4  -4    0.23    0.07
 -15  -4   4    0.20    0.08
  15   4   4    0.06    0.08
 -15   4  -4    0.09    0.07
  15   4   4    0.04    0.07
  15  -4   5    0.96    0.14
 -15  -4  -5    1.19    0.17
 -15   4   5    1.40    0.17
  15  -4   5    1.45    0.18
  15   4  -5    1.07    0.15
 -15  -4   5    1.05    0.16
  15   4   5    1.17    0.16
 -15   4  -5    1.31    0.15
  15   4   5    1.27    0.16
 -15   4  -5    1.20    0.16
  15  -4  -5    1.28    0.16
  15  -4   6    0.43    0.11
 -15   4   6    0.57    0.14
 -15  -4  -6    0.30    0.11
  15  -4   6    0.26    0.11
  15   4  -6    0.29    0.12
  15   4   6    0.56    0.13
 -15  -4   6    0.34    0.12
  15   4   6    0.61    0.14
 -15   4  -6    0.48    0.12
  15  -4  -6    0.44    0.12
  16   4   0    4.24    0.21
 -16   4   0    3.94    0.21
 -16  -4   0    4.27    0.23
  16  -4   0    4.13    0.20
  16   4   0    3.86    0.20
  16  -4   0    3.84    0.19
  16  -4   1   10.49    0.35
  16   4  -1   10.26    0.35
 -16   4   1   10.58    0.36
  16   4  -1    9.76    0.33
 -16  -4  -1   10.06    0.37
 -16  -4   1   10.31    0.37
  16   4   1   10.52    0.36
  16  -4  -1    9.93    0.32
  16  -4  -1   10.41    0.35
 -16   4  -1   10.40    0.36
  16   4   1   10.15    0.33
 -16  -4  -2    0.59    0.11
  16  -4   2    0.74    0.12
 -16   4   2    0.72    0.12
  16   4  -2    0.62    0.11
 -16  -4   2    0.85    0.13
  16  -4  -2    0.61    0.11
  16   4   2    0.51    0.10
 -16   4  -2    0.69    0.11
  16  -4   3    5.38    0.26
  16   4  -3    5.31    0.26
 -16  -4  -3    5.21    0.27
 -16   4   3    5.32    0.26
 -16   4  -3    5.51    0.26
 -16  -4   3    4.97    0.26
  16   4   3    5.55    0.26
  16  -4  -3    5.04    0.26
  16  -4   4    1.96    0.19
  16   4  -4    2.16    0.20
  16  -4   4    2.40    0.22
 -16   4   4    2.31    0.18
 -16  -4  -4    1.98    0.20
  16   4   4    2.53    0.19
 -16  -4   4    2.32    0.21
 -16   4  -4    1.97    0.19
  16  -4  -4    2.45    0.19
  16   4   4    2.31    0.19
 -16  -4  -5    0.02    0.08
  16  -4   5   -0.09    0.07
 -16   4   5    0.03    0.09
  16  -4   5    0.05    0.08
  16   4  -5    0.04    0.08
  16   4   5    0.00    0.08
  16  -4  -5   -0.04    0.08
 -16  -4   5    0.12    0.09
 -16   4  -5   -0.07    0.07
  16   4   5    0.03    0.08
  16  -4   6    0.06    0.09
  16  -4   6   -0.10    0.08
  16   4  -6    0.02    0.09
 -16   4   6    0.07    0.10
  16  -4  -6    0.11    0.10
  16   4   6    0.13    0.09
 -16  -4   6   -0.03    0.08
  16   4   6    0.10    0.09
  17  -4   0    0.21    0.07
  17   4   0    0.06    0.06
 -17  -4   0    0.21    0.08
  17  -4   0    0.09    0.07
  17   4   0    0.07    0.07
 -17   4   0    0.13    0.07
 -17  -4  -1    0.27    0.09
  17   4  -1    0.30    0.09
  17   4  -1    0.26    0.08
 -17   4   1    0.30    0.09
  17  -4   1    0.27    0.09
  17   4   1    0.19    0.08
  17   4   1    0.36    0.08
 -17  -4   1    0.13    0.07
  17  -4  -1    0.25    0.09
 -17   4  -1    0.40    0.10
  17  -4   2    2.15    0.17
  17   4  -2    2.76    0.19
 -17  -4  -2    2.35    0.18
 -17   4   2    2.39    0.18
  17   4   2    2.44    0.18
 -17  -4   2    2.51    0.18
  17  -4  -2    2.41    0.18
 -17   4  -2    2.44    0.19
  17  -4   3    0.08    0.07
 -17   4   3    0.01    0.07
 -17  -4  -3    0.02    0.07
  17   4  -3    0.01    0.07
 -17  -4   3   -0.09    0.05
  17  -4  -3    0.00    0.07
 -17   4  -3    0.00    0.07
  17   4   3    0.02    0.07
 -17  -4  -4    0.44    0.12
  17  -4   4    0.40    0.11
 -17   4   4    0.51    0.11
  17   4  -4    0.38    0.10
 -17   4  -4    0.39    0.11
 -17  -4   4    0.31    0.10
  17  -4  -4    0.43    0.12
  17   4   4    0.36    0.11
 -17  -4  -5    0.53    0.13
 -17   4   5    0.70    0.14
  17  -4   5    0.74    0.14
  17  -4   5    0.53    0.13
  17   4  -5    0.56    0.13
  17  -4  -5    0.79    0.15
  17   4   5    0.45    0.12
 -17   4  -5    0.72    0.14
  17   4   5    0.85    0.15
 -17  -4   5    0.56    0.13
  18   4   0    1.05    0.13
  18  -4   0    1.53    0.15
  18   4   0    1.21    0.14
 -18  -4   0    1.21    0.15
 -18   4   0    1.44    0.16
  18  -4   0    1.37    0.14
 -18   4   1    0.97    0.13
  18  -4   1    0.94    0.13
  18   4  -1    0.80    0.12
  18   4  -1    0.95    0.13
 -18  -4  -1    1.04    0.14
 -18  -4   1    0.95    0.14
  18   4   1    0.85    0.12
 -18   4  -1    1.12    0.14
  18   4   1    1.11    0.13
  18  -4  -1    0.77    0.12
  18   4  -2    0.03    0.07
  18  -4   2   -0.11    0.05
 -18  -4  -2   -0.05    0.06
 -18   4   2   -0.01    0.07
  18   4   2   -0.09    0.06
 -18   4  -2    0.05    0.08
  18  -4  -2    0.01    0.07
 -18  -4   2   -0.01    0.06
 -18   4   3    1.00    0.15
 -18  -4  -3    0.73    0.14
  18  -4   3    0.71    0.13
  18   4  -3    0.80    0.14
  18   4   3    0.78    0.13
  18  -4  -3    0.78    0.14
 -18  -4   3    0.76    0.13
 -18   4  -3    0.71    0.13
  18  -4   4    0.62    0.12
  18   4  -4    0.47    0.12
 -18  -4  -4    0.58    0.13
 -18   4   4    0.55    0.13
  18   4   4    0.53    0.12
 -18  -4   4    0.60    0.13
  18  -4  -4    0.63    0.13
 -18   4  -4    0.59    0.13
  18  -4   5    0.63    0.14
  18  -4   5    0.84    0.15
  18   4  -5    0.64    0.14
 -18   4   5    0.70    0.14
 -18  -4  -5    0.54    0.13
  18   4   5    0.44    0.13
  18   4   5    0.94    0.16
 -18   4  -5    0.65    0.14
 -18  -4   5    0.54    0.14
  18  -4  -5    0.72    0.15
 -19   4   0    0.11    0.09
  19  -4   0    0.09    0.07
  19   4   0    0.25    0.09
  19  -4   0    0.10    0.07
  19   4   0    0.02    0.06
 -19  -4   0    0.07    0.08
  19  -4   1    0.62    0.12
 -19  -4  -1    0.54    0.12
 -19   4   1    0.68    0.12
  19   4  -1    0.70    0.11
  19   4  -1    0.68    0.12
 -19   4  -1    0.58    0.11
  19  -4  -1    0.61    0.11
  19   4   1    0.66    0.12
 -19  -4   1    0.68    0.13
 -19  -4  -2    0.80    0.14
  19   4  -2    0.60    0.12
 -19   4   2    0.75    0.13
  19  -4   2    0.77    0.13
  19   4   2    0.94    0.14
 -19  -4   2    0.69    0.13
  19  -4  -2    0.77    0.13
 -19   4  -2    0.71    0.13
 -19  -4  -3    0.81    0.14
 -19   4   3    0.59    0.12
  19   4  -3    0.71    0.13
  19  -4   3    0.93    0.14
  19   4   3    0.64    0.13
  19  -4  -3    0.64    0.13
 -19  -4   3    0.80    0.14
 -19   4  -3    0.73    0.14
  19  -4   4    0.17    0.09
  19   4  -4    0.02    0.08
 -19   4   4    0.16    0.10
 -19  -4  -4    0.20    0.10
  19  -4  -4    0.18    0.10
 -19   4  -4    0.09    0.10
 -19  -4   4    0.20    0.10
  19   4   4    0.08    0.08
  20  -4   0    0.03    0.07
  20   4   0    0.17    0.08
  20   4   0    0.08    0.08
 -20  -4   0   -0.05    0.07
 -20   4   0    0.17    0.09
 -20  -4  -1    1.84    0.20
  20  -4   1    1.93    0.19
  20   4  -1    1.75    0.18
 -20   4   1    2.21    0.21
 -20   4  -1    1.80    0.19
  20   4   1    1.90    0.19
  20  -4  -1    1.91    0.18
 -20  -4   1    1.61    0.19
  20   4  -2    0.20    0.10
 -20   4   2   -0.03    0.08
 -20  -4  -2    0.24    0.10
  20  -4   2    0.03    0.08
 -20   4  -2    0.24    0.10
  20  -4  -2    0.01    0.08
 -20  -4   2    0.16    0.09
  20   4   2    0.22    0.09
 -20  -4  -3    0.51    0.12
 -20   4   3    1.06    0.16
  20  -4   3    0.76    0.14
  20   4  -3    1.22    0.17
 -20   4  -3    1.05    0.16
  20   4   3    0.93    0.15
 -20  -4   3    0.96    0.15
  20  -4  -3    0.96    0.15
 -20  -4  -4    0.29    0.11
  20   4  -4    0.22    0.11
  20  -4   4    0.26    0.11
 -20   4   4    0.18    0.11
  20   4   4    0.43    0.12
 -20   4  -4    0.25    0.12
 -20  -4   4    0.33    0.12
  20  -4  -4    0.46    0.13
 -21  -4   0   -0.11    0.06
  21   4   0   -0.06    0.06
 -21   4   0    0.08    0.08
  21   4   0    0.02    0.07
 -21   4   1    0.15    0.10
 -21  -4  -1    0.06    0.09
  21  -4   1    0.23    0.09
  21   4  -1    0.00    0.08
  21   4   1    0.15    0.09
 -21   4  -1    0.03    0.08
 -21  -4   1    0.03    0.08
  21  -4  -1    0.15    0.09
 -21   4   2    0.19    0.10
 -21  -4  -2    0.43    0.12
  21  -4   2   -0.01    0.08
  21   4  -2    0.16    0.09
  21   4   2    0.24    0.10
 -21   4  -2    0.21    0.11
 -21  -4   2    0.24    0.10
  21  -4  -2    0.37    0.12
  21  -4   3    0.13    0.09
 -21  -4  -3    0.22    0.11
 -21   4   3    0.11    0.10
  21   4  -3    0.10    0.09
  21   4   3    0.23    0.11
 -21  -4   3    0.12    0.10
 -21   4  -3    0.15    0.11
  21  -4  -3    0.29    0.11
 -22   4   0    0.08    0.09
  22   4   0    0.07    0.08
 -22  -4   0    0.02    0.08
  22   4   0    0.12    0.08
 -22   4   1    0.08    0.09
  22   4  -1    0.04    0.08
 -22  -4  -1    0.10    0.09
  22  -4   1    0.13    0.09
 -22   4  -1    0.12    0.09
 -22  -4   1    0.11    0.09
  22  -4  -1   -0.03    0.08
  22   4   1    0.02    0.08
  22  -4   2    0.27    0.11
  22   4  -2    0.16    0.10
 -22   4   2    0.29    0.12
 -22  -4  -2    0.11    0.10
  22  -4  -2    0.08    0.09
 -22   4  -2    0.00    0.09
 -22  -4   2    0.28    0.11
  22   4   2    0.18    0.10
  23   4   0    0.02    0.08
 -23  -4   0   -0.02    0.09
 -23   4   0   -0.01    0.09
   0   5   0    0.08    0.03
   0   5  -1    0.27    0.03
   0   5   1    0.33    0.04
   0   5   1    0.25    0.03
   0  -5  -1    0.26    0.03
   0   5   1    0.29    0.04
   0  -5   1    0.21    0.03
   0  -5   1    0.25    0.03
   0   5  -1    0.22    0.03
   0   5   1    0.25    0.04
   0   5   2  135.54    2.46
   0   5   2  137.21    2.44
   0   5   2  130.75    2.48
   0   5  -2  130.96    2.43
   0  -5   2  131.99    2.45
   0  -5   2  129.43    2.46
   0   5  -2  129.40    2.48
   0   5   2  131.48    2.44
   0  -5  -3   33.50    0.71
   0   5   3   33.77    0.72
   0   5   3   34.23    0.71
   0  -5   3   34.37    0.71
   0   5  -3   34.30    0.68
   0  -5   3   35.97    0.73
   0   5   3   33.56    0.68
   0   5  -3   35.74    0.74
   0   5   3   33.04    0.74
   0   5  -4    2.57    0.11
   0   5   4    2.62    0.15
   0   5   4    2.45    0.10
   0  -5   4    2.42    0.12
   0  -5  -4    2.54    0.12
   0  -5   4    2.46    0.14
   0   5  -4    2.45    0.14
   0   5   4    2.40    0.14
   0  -5  -5    0.22    0.06
   0  -5   5    0.31    0.06
   0   5  -5    0.31    0.08
   0   5   5    0.26    0.08
   0  -5   5    0.28    0.08
   0   5   5    0.33    0.08
   0  -5   6    4.29    0.23
   0   5  -6    3.96    0.23
   0  -5  -6    4.31    0.24
   0   5   6    3.89    0.22
   0   5   6    3.92    0.23
   0  -5   7    5.70    0.29
   0  -5  -7    5.27    0.28
   0   5   7    4.88    0.27
   0   5   7    4.75    0.27
   0   5  -7    5.22    0.28
   0  -5  -8    0.65    0.13
   0   5   8    0.32    0.12
   0   5  -8    0.50    0.13
   0   5   8    0.42    0.12
   0  -5   8    0.32    0.11
   1   5   0  318.66    5.88
   1  -5   0  316.71    5.92
   1   5   0  317.38    5.87
  -1   5   0  321.56    5.89
   1   5   0  320.83    5.89
  -1  -5   0  326.84    5.93
  -1   5   0  322.28    5.89
  -1  -5   0  313.74    5.78
   1  -5   1    4.82    0.12
  -1   5   1    4.68    0.14
   1  -5   1    4.54    0.14
   1   5  -1    5.00    0.14
  -1   5   1    4.86    0.14
  -1   5   1    4.85    0.12
   1   5  -1    4.60    0.14
  -1   5  -1    4.48    0.14
   1   5   1    4.76    0.12
   1  -5  -1    4.57    0.13
   1   5   1    4.63    0.14
   1   5   1    4.96    0.14
  -1   5  -1    4.68    0.13
   1   5   1    4.73    0.14
  -1  -5   1    4.77    0.13
  -1  -5   1    4.77    0.14
   1  -5   2    3.99    0.14
  -1   5   2    3.82    0.13
  -1   5   2    3.73    0.13
  -1   5   2    4.14    0.15
   1   5  -2    3.85    0.14
   1  -5   2    3.89    0.14
  -1   5   2    3.82    0.11
   1   5  -2    3.74    0.12
  -1  -5   2    3.86    0.13
   1  -5  -2    3.70    0.11
   1   5   2    4.16    0.14
  -1   5  -2    3.90    0.11
   1   5   2    4.05    0.13
   1   5   2    3.82    0.13
   1   5   2    3.65    0.13
  -1   5  -2    3.97    0.14
   1  -5  -2    3.34    0.13
  -1  -5   2    3.68    0.13
  -1   5   3   54.72    1.03
  -1   5   3   54.85    1.08
   1   5  -3   53.30    1.09
  -1  -5  -3   54.61    1.06
   1  -5   3   52.96    1.08
   1  -5   3   52.74    1.07
   1   5  -3   53.65    1.05
  -1   5   3   53.52    1.07
  -1   5   3   54.19    1.10
   1  -5  -3   54.70    1.08
   1   5   3   54.61    1.09
  -1  -5   3   52.75    1.07
  -1   5  -3   54.54    1.03
  -1   5  -3   54.32    1.11
   1   5   3   54.04    1.05
   1   5   3   55.88    1.11
  -1  -5   3   53.79    1.09
   1   5   3   54.73    1.07
  -1   5   4    1.61    0.12
   1  -5   4    1.85    0.12
  -1  -5  -4    1.99    0.11
  -1   5   4    1.98    0.13
   1   5  -4    1.95    0.10
   1   5  -4    1.93    0.13
   1  -5   4    1.73    0.11
  -1   5   4    1.95    0.08
  -1   5  -4    1.82    0.09
   1   5   4    2.12    0.13
  -1  -5   4    2.01    0.13
  -1  -5   4    2.05    0.11
   1   5   4    1.83    0.09
   1   5   4    1.92    0.11
   1   5   4    1.81    0.12
   1  -5  -4    2.05    0.12
  -1   5  -4    2.03    0.13
   1  -5   5    0.37    0.08
   1  -5   5    0.35    0.07
  -1   5   5    0.45    0.09
  -1   5   5    0.40    0.09
  -1  -5  -5    0.21    0.06
  -1  -5  -5    0.17    0.07
   1   5  -5    0.31    0.08
   1   5   5    0.31    0.08
  -1   5  -5    0.43    0.09
   1   5   5    0.32    0.08
  -1  -5   5    0.37    0.06
  -1  -5   5    0.40    0.08
   1  -5  -5    0.47    0.08
  -1   5   6    3.43    0.21
  -1  -5  -6    4.39    0.24
   1   5  -6    4.20    0.23
   1  -5   6    4.06    0.22
  -1   5   6    3.87    0.22
  -1   5  -6    4.20    0.23
   1  -5  -6    3.95    0.22
   1   5   6    3.72    0.22
   1  -5  -6    4.04    0.19
   1   5   6    4.15    0.23
  -1  -5   6    4.03    0.22
   1  -5   7    0.66    0.13
  -1  -5  -7    0.58    0.12
  -1   5   7    0.61    0.12
   1   5  -7    0.77    0.14
  -1   5   7    0.53    0.12
   1   5   7    0.82    0.14
   1   5   7    0.78    0.14
   1  -5  -7    0.89    0.14
  -1  -5   7    0.70    0.13
  -1   5  -7    0.38    0.11
  -1  -5  -8    0.14    0.10
  -1   5   8    0.30    0.11
   1  -5   8    0.09    0.09
   1   5  -8    0.13    0.09
  -1   5   8    0.27    0.10
   1   5   8    0.25    0.11
   1   5   8    0.15    0.10
   1  -5  -8    0.22    0.11
  -1  -5   8    0.17    0.10
  -1   5  -8    0.16    0.09
   2   5   0   29.35    0.56
  -2  -5   0   28.24    0.55
   2   5   0   29.18    0.58
  -2   5   0   29.20    0.57
   2   5   0   29.35    0.59
   2  -5   0   27.80    0.58
  -2   5   0   29.32    0.59
  -2   5   0   29.29    0.53
  -2   5   1   62.69    1.22
   2  -5   1   61.61    1.17
   2  -5   1   62.17    1.21
  -2   5   1   63.01    1.21
   2   5  -1   63.00    1.20
   2   5  -1   64.70    1.19
  -2   5   1   64.88    1.17
   2  -5  -1   62.20    1.20
   2   5   1   63.79    1.20
   2  -5  -1   61.92    1.18
  -2   5  -1   62.40    1.21
   2   5   1   64.10    1.20
  -2  -5   1   61.67    1.20
  -2   5  -1   63.47    1.18
  -2  -5   1   64.44    1.19
   2   5   1   64.19    1.18
   2   5   1   63.08    1.20
   2  -5   2   32.14    0.67
  -2   5   2   32.94    0.68
  -2   5   2   32.87    0.65
   2   5  -2   31.01    0.66
  -2   5   2   31.89    0.66
   2   5  -2   32.42    0.65
   2  -5   2   32.25    0.66
   2   5   2   32.26    0.65
   2  -5  -2   31.83    0.62
   2   5   2   31.71    0.65
  -2   5  -2   31.89    0.67
  -2  -5   2   31.64    0.65
  -2  -5   2   31.51    0.65
  -2   5  -2   32.54    0.61
   2   5   2   31.42    0.65
   2   5   2   31.80    0.66
   2  -5  -2   31.59    0.66
   2   5  -3    7.89    0.24
   2  -5   3    8.06    0.24
   2  -5   3    7.90    0.23
  -2   5   3    7.63    0.23
  -2   5   3    7.69    0.18
   2   5  -3    7.75    0.22
  -2   5   3    7.66    0.25
  -2   5  -3    8.03    0.19
   2  -5  -3    7.72    0.23
   2   5   3    7.75    0.22
   2   5   3    7.51    0.24
  -2  -5   3    7.91    0.22
  -2   5  -3    8.15    0.25
   2   5   3    7.67    0.22
   2   5   3    7.94    0.24
  -2  -5   3    7.86    0.24
   2   5  -4   12.59    0.36
  -2   5   4   12.21    0.35
  -2   5   4   12.38    0.37
   2  -5   4   12.78    0.34
   2  -5   4   12.27    0.36
   2   5  -4   12.81    0.32
  -2  -5  -4   12.42    0.32
   2  -5  -4   12.17    0.34
  -2  -5   4   13.16    0.37
  -2   5  -4   12.34    0.37
   2   5   4   12.02    0.36
  -2  -5   4   12.52    0.32
   2   5   4   12.99    0.32
   2   5   4   12.77    0.36
   2   5   4   12.62    0.32
   2  -5   5    0.37    0.09
  -2   5   5    0.46    0.09
   2  -5   5    0.47    0.08
   2   5  -5    0.42    0.07
  -2  -5  -5    0.57    0.10
  -2   5   5    0.37    0.08
   2   5  -5    0.42    0.09
  -2  -5  -5    0.50    0.07
  -2  -5   5    0.44    0.09
   2  -5  -5    0.46    0.08
   2   5   5    0.56    0.10
   2   5   5    0.36    0.09
  -2   5  -5    0.38    0.09
  -2  -5  -6    0.87    0.13
   2   5  -6    0.50    0.10
   2  -5   6    0.75    0.12
  -2   5   6    0.55    0.11
  -2   5   6    0.73    0.12
   2   5   6    0.60    0.11
  -2  -5   6    0.85    0.13
   2   5   6    0.83    0.13
  -2   5  -6    0.76    0.12
   2  -5  -6    0.64    0.12
   2  -5  -6    0.71    0.10
  -2   5   7    0.24    0.09
   2  -5   7    0.05    0.07
  -2  -5  -7    0.08    0.08
   2   5  -7    0.20    0.09
  -2   5   7    0.19    0.09
   2  -5  -7    0.25    0.09
   2   5   7    0.24    0.09
  -2  -5   7    0.20    0.09
   2   5   7    0.07    0.09
  -2   5  -7   -0.03    0.06
  -2  -5  -8    0.07    0.09
   2  -5   8    0.06    0.09
   2   5  -8    0.14    0.10
  -2   5   8    0.01    0.09
  -2   5   8    0.09    0.09
   2   5   8    0.15    0.11
  -2   5  -8    0.16    0.10
   2   5   8    0.08    0.09
  -2  -5   8   -0.01    0.08
   2  -5  -8    0.08    0.09
  -3   5   0   35.67    0.67
   3   5   0   35.69    0.71
   3   5   0   35.96    0.72
   3  -5   0   36.14    0.71
  -3   5   0   35.75    0.72
  -3   5   0   35.94    0.71
  -3  -5   0   36.63    0.70
   3   5   0   36.17    0.68
  -3   5   1    1.25    0.08
   3  -5   1    1.22    0.07
  -3  -5  -1    1.27    0.07
  -3   5   1    1.32    0.06
   3   5  -1    1.21    0.06
   3   5  -1    1.20    0.07
  -3   5   1    1.26    0.07
   3  -5   1    1.38    0.06
   3   5   1    1.25    0.07
   3   5   1    1.27    0.07
  -3  -5   1    1.28    0.07
  -3   5  -1    1.36    0.06
   3  -5  -1    1.39    0.06
   3   5   1    1.42    0.06
  -3   5  -1    1.37    0.08
   3   5   1    1.21    0.07
   3  -5  -1    1.45    0.08
  -3  -5   1    1.21    0.07
  -3   5   2   13.35    0.33
   3  -5   2   12.93    0.33
   3  -5   2   14.43    0.33
  -3   5   2   13.45    0.34
   3   5  -2   14.39    0.33
   3   5  -2   14.30    0.33
  -3   5   2   13.39    0.32
  -3  -5   2   14.91    0.34
   3   5   2   14.02    0.34
   3   5   2   14.35    0.33
   3  -5  -2   13.47    0.29
   3   5   2   14.62    0.34
  -3   5  -2   14.21    0.29
  -3  -5   2   14.45    0.33
   3   5   2   13.71    0.33
   3  -5  -2   13.75    0.34
   3   5  -3   73.81    1.43
   3  -5   3   73.13    1.44
   3  -5   3   73.47    1.44
  -3   5   3   73.03    1.44
   3   5  -3   73.35    1.45
  -3   5   3   75.72    1.47
  -3  -5   3   73.82    1.43
   3  -5  -3   70.12    1.33
   3  -5  -3   71.73    1.42
   3   5   3   72.21    1.42
  -3  -5   3   72.13    1.39
  -3   5  -3   71.69    1.33
  -3   5  -3   73.38    1.44
   3   5   3   73.04    1.43
   3   5   3   71.52    1.39
   3   5   3   73.71    1.40
  -3  -5  -4    1.26    0.09
   3  -5   4    1.56    0.11
   3   5  -4    1.17    0.10
   3  -5   4    1.29    0.12
  -3   5   4    1.32    0.12
  -3  -5  -4    1.16    0.11
  -3   5   4    1.39    0.11
   3   5  -4    1.44    0.11
   3   5   4    1.33    0.12
   3   5   4    1.41    0.11
  -3  -5   4    1.36    0.11
  -3  -5   4    1.31    0.09
   3   5   4    1.33    0.10
   3  -5  -4    1.13    0.11
   3   5   4    1.37    0.09
  -3   5  -4    1.28    0.12
  -3   5   5    0.44    0.09
   3  -5   5    0.63    0.10
  -3  -5  -5    0.56    0.07
   3   5  -5    0.57    0.08
  -3  -5  -5    0.52    0.10
   3  -5   5    0.37    0.08
  -3   5   5    0.51    0.10
   3   5  -5    0.53    0.09
  -3   5  -5    0.53    0.09
   3   5   5    0.40    0.07
  -3  -5   5    0.49    0.09
   3  -5  -5    0.47    0.08
   3   5   5    0.50    0.09
   3   5   5    0.30    0.08
  -3  -5  -6    0.78    0.13
   3  -5   6    0.57    0.11
  -3   5   6    0.57    0.11
   3   5  -6    0.80    0.13
   3  -5   6    0.80    0.11
  -3   5   6    0.86    0.13
  -3   5  -6    0.91    0.13
  -3  -5   6    0.97    0.13
   3   5   6    0.80    0.13
   3  -5  -6    0.63    0.10
   3   5   6    1.09    0.14
  -3   5   7    0.13    0.08
   3   5  -7    0.15    0.09
   3  -5   7    0.16    0.09
  -3   5   7    0.19    0.09
  -3  -5  -7    0.07    0.08
   3  -5  -7    0.11    0.08
  -3   5  -7    0.09    0.08
  -3  -5   7    0.01    0.07
   3   5   7    0.25    0.09
   3   5   7    0.12    0.08
  -3  -5  -8    0.08    0.09
  -3   5   8    0.00    0.09
  -3   5   8    0.04    0.09
   3  -5   8    0.12    0.09
   3   5  -8    0.03    0.09
   3   5   8    0.10    0.09
  -3  -5   8    0.16    0.10
   3   5   8    0.18    0.10
  -3   5  -8    0.26    0.11
   3  -5  -8    0.09    0.10
   4   5   0   13.90    0.32
  -4   5   0   14.57    0.29
   4   5   0   13.93    0.32
   4  -5   0   14.28    0.31
   4  -5   0   14.08    0.32
  -4  -5   0   13.95    0.31
  -4   5   0   13.82    0.33
  -4   5   0   13.55    0.31
   4   5   0   14.39    0.28
   4   5  -1   39.10    0.78
   4  -5   1   40.03    0.76
   4  -5   1   38.16    0.79
  -4   5   1   38.73    0.79
   4  -5   1   39.78    0.75
  -4  -5  -1   38.29    0.77
  -4   5   1   39.75    0.76
   4   5  -1   40.43    0.75
   4   5  -1   38.61    0.79
  -4   5   1   38.57    0.78
   4  -5  -1   38.79    0.75
  -4  -5   1   37.91    0.77
   4   5   1   38.25    0.77
  -4   5  -1   39.32    0.74
   4   5   1   38.78    0.78
  -4  -5   1   38.43    0.77
   4   5   1   39.25    0.75
   4   5   1   39.34    0.77
   4  -5  -1   39.81    0.78
  -4   5   2   38.27    0.75
   4   5  -2   36.99    0.76
   4   5  -2   36.67    0.75
   4  -5   2   36.22    0.76
   4  -5   2   37.26    0.75
  -4   5   2   36.81    0.78
  -4   5  -2   35.69    0.69
   4   5   2   36.84    0.75
   4   5   2   37.02    0.74
  -4  -5   2   36.13    0.76
  -4  -5   2   37.27    0.74
  -4   5  -2   36.60    0.77
   4  -5  -2   36.60    0.70
   4   5   2   37.39    0.74
   4  -5  -2   37.45    0.76
   4   5   2   36.92    0.76
   4   5  -3    8.39    0.25
   4   5  -3    8.39    0.25
   4  -5   3    8.56    0.26
   4  -5   3    8.54    0.25
  -4   5   3    8.21    0.26
  -4   5   3    8.57    0.25
   4   5   3    8.50    0.25
  -4  -5   3    8.50    0.26
   4   5   3    8.60    0.26
  -4  -5   3    8.45    0.23
   4   5   3    8.31    0.24
   4   5   3    8.30    0.23
   4  -5  -3    8.29    0.25
  -4   5  -3    7.99    0.26
  -4   5   4    1.99    0.13
   4  -5   4    1.89    0.13
  -4  -5  -4    1.65    0.10
   4  -5   4    1.94    0.12
   4   5  -4    1.70    0.11
  -4  -5  -4    1.93    0.13
  -4   5   4    1.77    0.13
   4   5  -4    1.55    0.12
   4   5   4    1.86    0.10
   4  -5  -4    2.03    0.12
   4   5   4    1.91    0.13
  -4  -5   4    1.67    0.12
   4   5   4    1.70    0.12
   4   5   4    1.73    0.11
  -4   5  -4    1.67    0.13
  -4  -5   4    1.76    0.09
  -4   5   5    2.30    0.16
  -4  -5  -5    1.75    0.14
   4   5  -5    2.09    0.13
   4   5  -5    2.04    0.15
   4  -5   5    2.29    0.16
   4  -5   5    2.12    0.14
  -4   5   5    2.04    0.15
   4   5   5    2.15    0.15
  -4  -5   5    2.31    0.16
   4   5   5    2.13    0.13
  -4   5  -5    2.15    0.16
   4  -5  -5    2.77    0.16
   4   5   5    2.33    0.16
  -4   5   6    5.95    0.28
  -4  -5  -6    5.01    0.25
   4  -5   6    5.96    0.24
   4  -5   6    6.38    0.28
   4   5  -6    6.02    0.27
  -4   5   6    5.98    0.27
   4   5   6    5.89    0.27
  -4   5  -6    5.66    0.27
   4  -5  -6    6.13    0.25
  -4  -5   6    5.76    0.27
   4   5   6    5.82    0.27
   4   5  -7   -0.04    0.07
   4  -5   7    0.03    0.08
  -4  -5  -7    0.04    0.07
  -4   5   7   -0.04    0.07
  -4   5   7    0.19    0.09
   4  -5  -7    0.10    0.08
  -4  -5   7    0.03    0.08
   4   5   7    0.03    0.07
  -4   5  -7    0.06    0.07
   4   5   7    0.05    0.07
  -4   5   8    0.37    0.12
   4  -5   8    0.19    0.11
  -4  -5  -8    0.23    0.11
   4   5  -8    0.37    0.12
  -4   5   8    0.33    0.12
   4  -5  -8    0.12    0.10
  -4  -5   8    0.21    0.11
  -4   5  -8    0.21    0.11
   4   5   8    0.21    0.11
   5   5   0    2.54    0.11
   5  -5   0    2.60    0.10
  -5   5   0    2.85    0.10
  -5  -5   0    2.76    0.11
  -5   5   0    2.62    0.09
   5   5   0    2.80    0.07
  -5   5   0    2.71    0.11
   5   5   0    2.89    0.11
   5  -5   0    2.33    0.10
   5   5  -1   36.89    0.75
   5   5  -1   37.46    0.77
  -5  -5  -1   37.76    0.76
   5   5  -1   37.69    0.72
   5  -5   1   37.31    0.74
   5  -5   1   37.09    0.76
   5  -5   1   38.01    0.72
  -5   5   1   37.23    0.77
  -5   5   1   38.13    0.74
  -5  -5   1   37.01    0.75
  -5   5  -1   36.93    0.74
   5   5   1   36.96    0.75
   5  -5  -1   37.11    0.76
   5   5   1   37.61    0.76
  -5  -5   1   37.02    0.75
  -5   5  -1   37.55    0.72
   5   5   1   37.51    0.72
  -5   5  -1   37.49    0.76
   5   5   1   37.22    0.75
   5  -5  -1   37.64    0.73
   5  -5   2   12.02    0.30
   5   5  -2   11.50    0.28
   5   5  -2   12.31    0.31
   5  -5   2   11.63    0.31
  -5   5   2   11.76    0.32
   5  -5   2   12.14    0.24
  -5   5   2   12.05    0.30
   5  -5  -2   11.66    0.31
   5   5   2   11.61    0.28
  -5  -5   2   11.95    0.29
  -5   5  -2   11.93    0.31
   5   5   2   12.00    0.31
   5   5   2   11.75    0.31
   5  -5  -2   11.44    0.25
  -5  -5   2   11.82    0.31
   5   5   2   12.15    0.29
  -5   5  -2   11.44    0.24
   5  -5   3    4.87    0.19
  -5  -5  -3    5.35    0.18
  -5   5   3    4.74    0.19
   5  -5   3    5.22    0.19
  -5   5   3    4.78    0.18
   5   5  -3    4.98    0.18
   5   5  -3    4.93    0.18
  -5   5  -3    5.04    0.20
   5   5   3    5.17    0.19
  -5  -5   3    5.18    0.16
   5  -5  -3    4.88    0.19
  -5  -5   3    5.35    0.20
   5   5   3    5.27    0.20
   5   5   3    5.06    0.18
   5   5   3    5.44    0.17
   5   5  -4    0.47    0.07
  -5   5   4    0.32    0.07
   5   5  -4    0.43    0.07
  -5   5   4    0.58    0.09
   5  -5   4    0.41    0.07
   5  -5   4    0.47    0.08
  -5  -5  -4    0.48    0.08
  -5  -5   4    0.42    0.08
   5  -5  -4    0.42    0.07
  -5   5  -4    0.53    0.08
   5   5   4    0.53    0.07
   5   5   4    0.43    0.06
   5   5   4    0.37    0.07
   5   5   4    0.39    0.07
  -5  -5   4    0.39    0.05
   5  -5   5    2.17    0.16
  -5   5   5    2.04    0.16
  -5  -5  -5    2.16    0.15
   5   5  -5    1.95    0.14
   5   5  -5    2.10    0.15
  -5   5   5    2.12    0.15
   5  -5   5    2.17    0.14
   5  -5  -5    2.28    0.15
   5   5   5    2.24    0.13
   5   5   5    2.17    0.15
  -5   5  -5    1.62    0.16
   5   5   5    2.24    0.16
  -5  -5   5    2.23    0.16
  -5   5   6    3.90    0.22
  -5   5   6    3.48    0.22
   5  -5   6    3.84    0.22
   5  -5   6    3.71    0.20
  -5  -5  -6    3.29    0.21
   5   5  -6    4.10    0.22
  -5  -5   6    3.66    0.22
   5   5   6    4.07    0.22
  -5   5  -6    3.61    0.22
   5  -5  -6    4.15    0.22
   5   5   6    3.73    0.22
  -5   5   7    1.41    0.18
   5  -5   7    1.46    0.17
   5   5  -7    1.14    0.16
  -5  -5  -7    1.21    0.16
  -5   5   7    1.39    0.17
  -5   5  -7    1.30    0.17
   5   5   7    1.21    0.16
  -5  -5   7    1.35    0.17
   5   5   7    1.32    0.17
   5  -5  -7    1.43    0.17
   5  -5   8    0.06    0.10
  -5  -5  -8    0.31    0.11
  -5   5   8    0.14    0.10
   5   5  -8    0.15    0.10
  -5   5   8   -0.01    0.09
   5  -5  -8    0.11    0.10
  -5  -5   8    0.09    0.09
   5   5   8    0.16    0.11
  -5   5  -8    0.13    0.10
  -6   5   0   62.27    1.21
   6   5   0   62.90    1.23
   6  -5   0   64.33    1.22
  -6   5   0   64.38    1.24
   6  -5   0   63.84    1.22
  -6  -5   0   64.39    1.23
   6   5   0   62.55    1.24
   6  -5   1   20.50    0.42
   6  -5   1   20.38    0.44
  -6   5   1   20.74    0.44
   6   5  -1   20.50    0.46
   6  -5   1   20.08    0.46
  -6   5   1   20.05    0.46
  -6  -5  -1   19.97    0.41
  -6  -5  -1   20.25    0.46
   6   5  -1   20.60    0.45
   6   5  -1   20.52    0.40
   6  -5  -1   20.12    0.46
   6   5   1   20.49    0.46
  -6   5  -1   20.57    0.46
  -6  -5   1   20.45    0.46
  -6   5  -1   20.61    0.44
   6   5   1   20.90    0.47
   6  -5  -1   20.68    0.43
   6   5   1   20.56    0.41
   6   5   1   19.63    0.45
   6   5  -2   15.57    0.38
   6   5  -2   15.09    0.36
   6   5  -2   15.34    0.35
  -6  -5  -2   15.70    0.39
  -6   5   2   15.20    0.37
  -6   5   2   15.67    0.39
   6  -5   2   15.51    0.38
   6  -5   2   15.37    0.31
   6  -5   2   14.89    0.38
  -6  -5  -2   15.32    0.35
   6   5   2   15.54    0.35
   6   5   2   14.67    0.37
   6  -5  -2   14.69    0.31
  -6  -5   2   15.89    0.38
  -6   5  -2   15.06    0.38
  -6  -5   2   15.37    0.36
   6   5   2   15.14    0.38
   6   5   2   15.14    0.35
   6  -5  -2   15.15    0.38
  -6  -5  -3    1.40    0.10
   6  -5   3    1.43    0.10
   6   5  -3    1.43    0.10
  -6   5   3    1.34    0.10
   6   5  -3    1.40    0.10
   6  -5   3    1.48    0.10
  -6   5   3    1.50    0.11
  -6   5  -3    1.41    0.11
  -6  -5   3    1.45    0.09
   6  -5  -3    1.48    0.11
   6   5   3    1.39    0.08
   6   5   3    1.61    0.10
   6   5   3    1.33    0.10
   6   5   3    1.70    0.10
  -6  -5   3    1.38    0.11
  -6   5   4    5.00    0.21
  -6   5   4    5.21    0.23
  -6  -5  -4    5.36    0.21
   6   5  -4    5.36    0.21
   6   5  -4    5.60    0.21
   6  -5   4    5.23    0.22
   6  -5   4    5.46    0.21
  -6   5  -4    5.14    0.22
   6   5   4    5.18    0.17
  -6  -5   4    4.73    0.21
   6   5   4    5.23    0.20
   6  -5  -4    4.95    0.21
   6   5   4    5.08    0.21
   6   5   4    5.10    0.22
  -6   5   5    0.22    0.07
   6   5  -5    0.26    0.08
   6  -5   5    0.28    0.08
  -6   5   5    0.32    0.08
  -6  -5  -5    0.15    0.07
   6  -5   5    0.31    0.08
   6   5  -5    0.26    0.07
   6   5   5    0.30    0.08
   6  -5  -5    0.19    0.07
   6   5   5    0.25    0.07
  -6   5  -5    0.28    0.08
  -6  -5   5    0.29    0.08
   6   5   5    0.21    0.08
  -6   5   6    0.80    0.12
  -6  -5  -6    1.13    0.14
   6  -5   6    0.69    0.12
   6  -5   6    1.01    0.13
   6   5  -6    1.18    0.14
   6   5  -6    0.93    0.12
  -6   5   6    1.06    0.15
   6   5   6    1.13    0.15
  -6   5  -6    0.85    0.13
   6  -5  -6    0.91    0.13
   6   5   6    0.87    0.13
  -6  -5   6    1.21    0.15
   6   5  -7    0.70    0.14
  -6   5   7    0.75    0.14
   6  -5   7    0.70    0.14
  -6   5   7    0.52    0.12
  -6  -5  -7    0.82    0.14
  -6   5  -7    0.53    0.12
   6  -5  -7    0.82    0.13
   6  -5  -7    0.59    0.13
  -6  -5   7    0.90    0.15
   6   5   7    0.88    0.15
  -6   5   8    0.14    0.10
  -6   5   8   -0.02    0.09
   6  -5   8    0.15    0.11
  -6  -5   8    0.03    0.10
   6   5   8    0.07    0.10
   7   5   0   15.47    0.37
   7  -5   0   15.59    0.36
   7  -5   0   15.43    0.36
  -7   5   0   15.23    0.35
  -7  -5   0   15.61    0.38
   7   5   0   15.91    0.38
  -7   5   0   15.57    0.37
   7   5  -1    8.67    0.25
   7  -5   1    9.07    0.22
  -7  -5  -1    8.58    0.25
   7   5  -1    8.79    0.24
  -7   5   1    8.92    0.24
   7  -5   1    8.66    0.24
  -7  -5  -1    8.60    0.19
   7   5  -1    8.86    0.19
  -7   5   1    8.99    0.25
   7  -5   1    8.95    0.25
  -7   5  -1    8.63    0.24
   7   5   1    8.37    0.25
   7  -5  -1    8.95    0.22
   7   5   1    9.01    0.19
   7  -5  -1    8.50    0.24
  -7   5  -1    8.51    0.23
   7   5   1    8.62    0.24
  -7  -5   1    8.44    0.25
   7   5  -2   25.82    0.54
  -7  -5  -2   26.44    0.59
  -7  -5  -2   25.69    0.55
  -7   5   2   26.39    0.58
   7   5  -2   26.16    0.59
   7  -5   2   26.57    0.59
   7   5  -2   26.53    0.56
   7  -5   2   26.36    0.58
   7  -5   2   26.57    0.51
  -7   5   2   25.92    0.59
  -7   5  -2   25.37    0.58
   7   5   2   26.59    0.59
   7  -5  -2   25.60    0.51
   7   5   2   26.08    0.59
   7  -5  -2   26.29    0.59
   7   5   2   25.67    0.54
   7   5   2   26.02    0.55
  -7  -5   2   25.70    0.56
  -7  -5   2   25.28    0.58
   7  -5   3    2.84    0.15
  -7   5   3    2.66    0.15
  -7   5   3    2.93    0.14
   7   5  -3    2.65    0.13
   7   5  -3    2.69    0.14
  -7  -5  -3    3.01    0.13
   7  -5   3    2.67    0.14
   7   5   3    2.85    0.12
   7   5   3    2.87    0.15
   7   5   3    2.83    0.14
   7  -5  -3    2.70    0.14
  -7  -5   3    2.83    0.15
   7   5   3    3.00    0.13
  -7  -5   3    2.82    0.12
  -7   5  -3    2.83    0.15
   7  -5   4    2.06    0.14
  -7   5   4    1.90    0.14
   7   5  -4    1.60    0.12
   7   5  -4    1.97    0.13
   7  -5   4    1.75    0.13
  -7   5   4    1.63    0.12
  -7  -5  -4    1.66    0.12
   7   5   4    1.80    0.12
   7   5   4    1.65    0.13
  -7  -5   4    1.93    0.14
   7   5   4    1.92    0.13
   7  -5  -4    1.95    0.14
  -7   5  -4    2.01    0.14
   7   5  -5    5.31    0.23
   7  -5   5    5.54    0.23
  -7   5   5    5.64    0.26
   7  -5   5    5.26    0.24
  -7  -5  -5    5.50    0.24
  -7   5   5    5.47    0.25
   7   5  -5    5.38    0.24
   7   5   5    4.96    0.23
   7   5   5    5.50    0.25
   7  -5  -5    5.41    0.24
  -7   5  -5    5.14    0.25
  -7  -5   5    5.28    0.25
   7   5   5    5.33    0.22
   7   5  -6    0.63    0.11
   7   5  -6    0.43    0.10
   7  -5   6    0.63    0.12
  -7  -5  -6    0.49    0.10
   7  -5   6    0.48    0.10
  -7   5   6    0.72    0.12
  -7   5   6    0.53    0.11
   7  -5  -6    0.63    0.11
   7   5   6    0.47    0.10
  -7   5  -6    0.72    0.12
   7   5   6    0.52    0.09
  -7  -5   6    0.41    0.11
  -7   5   7    0.14    0.10
   7  -5   7    0.44    0.12
  -7  -5  -7    0.34    0.11
   7   5  -7    0.27    0.11
  -7   5   7    0.19    0.10
   7  -5  -7    0.25    0.10
   7  -5  -7    0.25    0.10
  -7  -5   7    0.46    0.12
   7   5   7    0.23    0.10
  -7   5  -7    0.33    0.10
   8  -5   0   16.91    0.40
  -8   5   0   17.87    0.41
   8  -5   0   17.24    0.41
  -8   5   0   17.41    0.40
  -8  -5   0   17.48    0.42
   8   5   0   17.49    0.42
   8   5   0   17.98    0.42
  -8  -5  -1    0.13    0.02
   8  -5   1    0.45    0.07
   8   5  -1    0.12    0.05
  -8  -5  -1    0.20    0.05
   8   5  -1    0.13    0.04
  -8   5   1    0.22    0.05
   8   5  -1    0.17    0.02
   8  -5   1    0.14    0.04
  -8   5   1    0.27    0.05
  -8   5  -1    0.15    0.04
  -8   5  -1    0.15    0.04
  -8  -5   1    0.26    0.05
   8   5   1    0.26    0.06
   8   5   1    0.13    0.04
   8  -5  -1    0.28    0.04
   8  -5  -1    0.27    0.05
   8  -5   2   31.85    0.70
   8   5  -2   31.31    0.70
  -8   5   2   31.84    0.70
   8  -5   2   31.71    0.61
   8   5  -2   31.84    0.67
   8  -5   2   31.87    0.69
   8   5  -2   31.94    0.64
  -8   5   2   31.69    0.69
  -8  -5  -2   31.65    0.65
  -8  -5  -2   31.20    0.70
   8   5   2   31.62    0.70
  -8  -5   2   32.87    0.71
   8   5   2   31.29    0.66
   8   5   2   33.02    0.71
   8  -5  -2   30.19    0.62
  -8  -5   2   32.48    0.67
  -8   5  -2   31.23    0.70
  -8   5  -2   31.34    0.69
   8  -5  -2   31.48    0.70
  -8   5   3    1.54    0.11
   8   5  -3    1.73    0.12
  -8  -5  -3    1.58    0.12
   8   5  -3    1.50    0.10
  -8  -5  -3    1.72    0.10
   8  -5   3    1.59    0.12
   8  -5   3    1.45    0.11
  -8   5   3    1.58    0.12
   8   5   3    1.58    0.10
   8   5   3    1.53    0.09
  -8  -5   3    1.66    0.12
  -8  -5   3    1.56    0.09
   8   5   3    1.58    0.11
   8  -5  -3    1.61    0.12
  -8   5  -3    1.53    0.11
   8   5   3    1.65    0.12
   8  -5   4    5.13    0.22
   8  -5   4    5.42    0.23
  -8  -5  -4    5.26    0.21
  -8   5   4    5.06    0.22
  -8   5   4    5.45    0.23
   8   5  -4    5.08    0.22
   8   5  -4    4.89    0.20
  -8   5  -4    4.96    0.22
   8  -5  -4    4.80    0.22
   8   5   4    5.16    0.23
   8   5   4    5.22    0.22
  -8  -5   4    5.27    0.23
   8   5  -5    0.25    0.08
   8  -5   5    0.25    0.08
  -8   5   5    0.16    0.07
   8  -5   5    0.10    0.07
  -8   5   5    0.19    0.07
  -8  -5  -5    0.19    0.07
   8   5  -5    0.19    0.07
   8   5   5    0.14    0.07
  -8   5  -5    0.23    0.08
  -8  -5   5    0.11    0.07
   8   5   5    0.16    0.07
   8  -5  -5    0.09    0.08
   8   5  -6    0.15    0.08
  -8   5   6    0.34    0.09
   8   5  -6    0.28    0.09
   8  -5   6    0.22    0.09
  -8  -5  -6    0.33    0.10
   8  -5   6    0.32    0.09
  -8   5   6    0.14    0.08
   8  -5  -6    0.28    0.10
  -8   5  -6    0.46    0.11
   8   5   6    0.13    0.08
   8   5   6    0.23    0.08
  -8  -5   6    0.18    0.09
  -8   5   7    0.02    0.09
  -8  -5  -7    0.00    0.08
   8   5  -7    0.16    0.10
  -8   5   7    0.25    0.11
   8  -5   7    0.19    0.09
   8  -5   7    0.03    0.08
   8  -5  -7    0.09    0.09
  -8  -5   7    0.17    0.09
   8   5   7    0.25    0.10
   8  -5  -7    0.06    0.09
  -8   5  -7    0.12    0.09
   9  -5   0   39.92    0.81
  -9   5   0   39.35    0.81
   9  -5   0   39.49    0.81
  -9  -5   0   40.30    0.84
   9   5   0   39.06    0.82
   9   5   0   38.89    0.83
  -9   5   0   37.77    0.81
  -9  -5  -1   30.54    0.68
  -9  -5  -1   30.04    0.58
  -9   5   1   30.91    0.66
  -9   5   1   31.81    0.67
   9   5  -1   30.17    0.68
   9  -5   1   30.57    0.63
   9   5  -1   30.34    0.66
   9  -5   1   31.08    0.68
   9   5   1   30.45    0.68
   9  -5  -1   30.33    0.64
  -9   5  -1   30.85    0.67
   9  -5  -1   31.22    0.67
  -9  -5   1   30.33    0.68
  -9   5  -1   30.13    0.66
   9   5   1   30.90    0.66
  -9  -5  -2    3.56    0.17
  -9  -5  -2    3.64    0.13
   9   5  -2    3.36    0.14
  -9   5   2    3.78    0.16
   9   5  -2    3.70    0.17
   9  -5   2    3.61    0.16
   9   5  -2    3.61    0.12
  -9   5   2    3.70    0.16
   9  -5   2    3.61    0.11
   9  -5   2    3.47    0.16
  -9   5  -2    3.60    0.16
   9   5   2    3.63    0.17
  -9  -5   2    3.75    0.15
   9  -5  -2    3.56    0.12
   9   5   2    4.12    0.17
   9  -5  -2    3.77    0.17
  -9   5  -2    3.78    0.16
  -9  -5   2    3.62    0.17
   9   5   2    3.93    0.15
   9  -5   3    0.56    0.09
  -9   5   3    0.52    0.08
  -9  -5  -3    0.58    0.07
   9   5  -3    0.56    0.07
  -9  -5  -3    0.40    0.08
  -9   5   3    0.61    0.09
   9  -5   3    0.61    0.09
   9   5  -3    0.70    0.09
  -9   5  -3    0.77    0.09
  -9  -5   3    0.70    0.07
   9  -5  -3    0.56    0.08
   9   5   3    0.64    0.07
  -9  -5   3    0.68    0.09
   9   5   3    0.70    0.09
   9   5   3    0.61    0.09
  -9   5   4    0.53    0.09
   9   5  -4    0.74    0.11
   9   5  -4    0.72    0.09
  -9   5   4    0.61    0.10
   9  -5   4    0.63    0.10
  -9  -5  -4    0.55    0.09
   9  -5   4    0.60    0.10
   9  -5  -4    0.55    0.10
   9   5   4    0.64    0.10
  -9   5  -4    0.56    0.09
  -9  -5   4    0.49    0.09
   9   5   4    0.46    0.09
  -9   5   5    0.28    0.09
  -9   5   5    0.42    0.10
  -9  -5  -5    0.39    0.09
   9  -5   5    0.23    0.08
   9   5  -5    0.25    0.08
   9   5  -5    0.22    0.07
   9  -5   5    0.24    0.08
   9   5   5    0.16    0.07
  -9  -5   5    0.38    0.10
   9   5   5    0.14    0.07
   9  -5  -5    0.16    0.08
  -9   5  -5    0.25    0.08
   9  -5   6    0.33    0.10
  -9   5   6    0.31    0.10
  -9   5   6    0.26    0.09
  -9  -5  -6    0.28    0.09
   9   5  -6    0.44    0.11
   9   5  -6    0.38    0.10
   9  -5   6    0.46    0.11
   9   5   6    0.40    0.09
  -9   5  -6    0.37    0.10
  -9  -5   6    0.31    0.09
   9  -5  -6    0.38    0.10
   9   5   6    0.32    0.10
  -9   5   7    0.38    0.12
   9   5  -7    0.32    0.11
  -9   5   7    0.44    0.12
  -9  -5  -7    0.34    0.11
   9  -5   7    0.35    0.11
   9  -5   7    0.28    0.11
   9  -5  -7    0.26    0.10
  -9  -5   7    0.21    0.10
  -9   5  -7    0.24    0.10
   9  -5  -7    0.36    0.12
   9   5   7    0.43    0.12
 -10   5   0    3.72    0.15
 -10   5   0    3.83    0.16
 -10  -5   0    3.78    0.17
  10  -5   0    3.83    0.15
  10   5   0    3.81    0.16
  10  -5   0    3.78    0.15
  10   5   0    3.68    0.16
  10   5  -1    6.80    0.24
 -10  -5  -1    7.01    0.25
  10   5  -1    7.14    0.23
 -10   5   1    7.16    0.23
  10  -5   1    7.08    0.20
 -10   5   1    7.20    0.23
  10  -5   1    7.04    0.24
  10   5   1    7.04    0.22
  10  -5  -1    6.83    0.23
 -10   5  -1    7.24    0.23
  10  -5  -1    6.98    0.21
  10   5   1    6.89    0.24
 -10  -5   1    7.23    0.25
 -10   5  -1    7.16    0.23
  10  -5   2   10.94    0.32
 -10   5   2   11.33    0.32
  10   5  -2   11.16    0.27
  10   5  -2   11.36    0.30
  10   5  -2   10.76    0.33
  10  -5   2   11.48    0.33
 -10  -5  -2   10.81    0.27
 -10   5   2   10.82    0.32
 -10  -5  -2   11.05    0.34
 -10  -5   2   10.29    0.33
  10   5   2   10.52    0.33
  10   5   2   11.14    0.30
  10   5   2   10.62    0.33
  10  -5  -2   11.08    0.27
 -10  -5   2   11.58    0.30
 -10   5  -2   11.21    0.32
  10  -5  -2   11.01    0.33
 -10   5  -2   11.54    0.33
  10   5  -3    0.10    0.05
  10  -5   3    0.12    0.06
 -10   5   3    0.20    0.06
 -10   5   3    0.13    0.06
  10   5  -3    0.16    0.05
  10  -5   3    0.11    0.06
  10   5  -3    0.26    0.05
 -10  -5  -3    0.16    0.06
 -10  -5  -3    0.25    0.05
  10   5   3    0.19    0.06
 -10   5  -3    0.14    0.06
 -10   5  -3    0.21    0.06
  10   5   3    0.18    0.05
  10   5   3    0.21    0.06
 -10  -5   3    0.18    0.05
 -10  -5   3    0.18    0.06
  10  -5  -3    0.22    0.07
 -10   5   4    2.60    0.17
  10  -5   4    2.30    0.16
  10  -5   4    2.17    0.16
  10   5  -4    2.79    0.17
 -10  -5  -4    2.34    0.14
  10   5  -4    2.36    0.14
 -10  -5  -4    2.66    0.18
 -10   5   4    2.47    0.16
  10   5   4    2.78    0.17
  10   5   4    2.27    0.16
  10  -5  -4    2.25    0.17
 -10   5  -4    2.07    0.15
 -10  -5   4    2.93    0.18
 -10   5   5    0.13    0.08
 -10   5   5    0.39    0.09
  10   5  -5    0.42    0.10
  10  -5   5    0.30    0.08
  10   5  -5    0.42    0.09
  10  -5   5    0.30    0.09
 -10  -5  -5    0.48    0.09
  10  -5  -5    0.28    0.09
  10   5   5    0.24    0.09
 -10   5  -5    0.44    0.09
  10   5   5    0.38    0.09
 -10  -5   5    0.55    0.11
  10  -5   6    1.40    0.17
  10   5  -6    1.41    0.16
 -10   5   6    1.20    0.16
  10   5  -6    1.27    0.15
 -10   5   6    1.21    0.16
  10  -5   6    1.04    0.14
 -10  -5  -6    1.06    0.14
  10   5   6    1.21    0.16
  10  -5  -6    1.06    0.15
 -10  -5   6    1.11    0.15
  10   5   6    1.45    0.15
 -10   5  -6    1.03    0.15
  10  -5   7    0.30    0.11
 -10  -5  -7    0.38    0.11
 -10   5   7    0.50    0.13
 -10   5   7    0.35    0.11
  10  -5   7    0.39    0.11
 -10   5  -7    0.54    0.13
 -10  -5   7    0.31    0.11
  10   5   7    0.30    0.11
  10  -5  -7    0.36    0.11
  10  -5  -7    0.56    0.13
 -11  -5   0    0.13    0.05
 -11   5   0    0.14    0.05
  11  -5   0    0.15    0.05
  11   5   0    0.36    0.06
  11   5   0    0.25    0.06
 -11   5   0    0.17    0.05
  11  -5   0    0.30    0.06
  11  -5   1    4.58    0.19
  11  -5   1    4.64    0.16
 -11   5   1    3.85    0.17
 -11  -5  -1    4.27    0.19
  11   5  -1    4.23    0.19
 -11   5   1    4.44    0.18
  11   5  -1    4.08    0.17
  11  -5  -1    4.23    0.16
 -11  -5   1    4.36    0.19
  11   5   1    4.00    0.17
  11   5   1    4.01    0.18
  11  -5  -1    4.31    0.18
 -11   5  -1    4.22    0.18
 -11   5  -1    4.51    0.18
 -11   5   2    0.46    0.08
  11   5  -2    0.37    0.07
  11   5  -2    0.43    0.07
  11  -5   2    0.46    0.08
  11  -5   2    0.39    0.07
 -11  -5  -2    0.38    0.08
 -11   5   2    0.45    0.08
 -11  -5   2    0.35    0.08
  11   5   2    0.54    0.08
  11  -5  -2    0.39    0.08
 -11   5  -2    0.28    0.07
  11  -5  -2    0.39    0.05
  11   5   2    0.45    0.07
 -11   5  -2    0.33    0.07
 -11   5   3    0.25    0.07
  11  -5   3    0.09    0.06
 -11   5   3    0.23    0.07
 -11  -5  -3    0.24    0.07
  11  -5   3    0.38    0.08
  11   5  -3    0.26    0.07
  11  -5  -3    0.33    0.08
  11   5   3    0.40    0.08
  11   5   3    0.23    0.07
 -11   5  -3    0.46    0.08
 -11  -5   3    0.27    0.07
 -11   5  -3    0.23    0.07
  11   5   3    0.29    0.06
 -11  -5  -4    2.39    0.17
  11  -5   4    2.16    0.16
 -11   5   4    2.32    0.16
  11  -5   4    2.22    0.16
  11   5  -4    2.17    0.16
 -11   5   4    1.91    0.15
 -11   5  -4    2.00    0.16
  11   5   4    1.95    0.15
 -11  -5   4    2.28    0.17
  11  -5  -4    2.05    0.16
  11   5   4    2.22    0.15
 -11   5  -4    2.41    0.16
  11  -5   5    1.55    0.16
  11   5  -5    1.69    0.17
 -11   5   5    1.90    0.18
 -11  -5  -5    1.76    0.18
  11  -5   5    1.95    0.18
 -11   5   5    1.54    0.16
  11  -5  -5    1.77    0.18
  11   5   5    1.70    0.16
 -11   5  -5    1.75    0.17
 -11  -5   5    1.80    0.18
  11   5   5    1.70    0.18
  11  -5   6    0.40    0.10
  11  -5   6    0.26    0.10
 -11   5   6    0.41    0.10
  11   5  -6    0.18    0.09
 -11   5   6    0.26    0.10
  11   5   6    0.42    0.12
  11   5   6    0.30    0.09
 -11  -5   6    0.38    0.11
  11  -5  -6    0.56    0.12
 -11   5  -6    0.32    0.10
  11  -5   7   -0.04    0.08
  11  -5   7   -0.04    0.08
  11   5  -7    0.18    0.10
 -11   5   7    0.13    0.10
 -11   5   7   -0.09    0.08
 -11  -5   7    0.02    0.09
 -11   5  -7    0.14    0.10
  11  -5  -7    0.17    0.11
  11  -5  -7    0.15    0.10
  11   5   7    0.02    0.09
  12  -5   0   11.79    0.33
 -12   5   0   12.35    0.34
  12   5   0   11.42    0.34
  12   5   0   11.86    0.35
 -12   5   0   12.06    0.34
 -12  -5   0   11.65    0.36
  12  -5   0   12.27    0.33
  12   5  -1    7.43    0.25
  12  -5   1    7.03    0.22
 -12  -5  -1    7.20    0.27
 -12   5   1    7.37    0.25
 -12   5   1    7.05    0.24
  12  -5   1    7.28    0.26
  12   5  -1    7.74    0.27
  12  -5  -1    7.11    0.25
  12  -5  -1    7.19    0.23
  12   5   1    7.26    0.26
 -12   5  -1    7.17    0.25
  12   5   1    7.14    0.24
 -12  -5   1    7.14    0.27
 -12   5  -1    7.18    0.24
 -12   5   2    8.81    0.29
  12   5  -2    9.30    0.28
  12   5  -2    9.27    0.31
  12  -5   2    9.11    0.31
 -12   5   2    8.72    0.30
 -12  -5  -2    9.15    0.31
 -12  -5   2    8.86    0.31
  12   5   2    9.14    0.31
 -12   5  -2    8.70    0.29
  12  -5  -2    9.47    0.31
 -12   5  -2    9.11    0.30
  12   5   2    9.31    0.27
 -12  -5  -3    7.52    0.29
 -12   5   3    6.70    0.26
  12   5  -3    7.08    0.28
  12  -5   3    7.01    0.27
 -12   5   3    6.93    0.27
  12  -5   3    6.25    0.26
  12  -5  -3    6.80    0.27
  12   5   3    6.86    0.28
 -12   5  -3    6.63    0.25
  12   5   3    6.91    0.27
 -12   5  -3    6.78    0.27
  12  -5   4    1.21    0.14
 -12  -5  -4    1.27    0.15
 -12   5   4    1.42    0.15
 -12   5   4    1.26    0.14
  12   5  -4    1.22    0.14
  12  -5   4    1.49    0.15
  12   5   4    1.11    0.13
  12   5   4    1.40    0.15
 -12  -5   4    1.36    0.15
 -12   5  -4    1.56    0.15
 -12   5  -4    1.26    0.14
  12  -5  -4    1.41    0.15
 -12  -5  -5    1.62    0.18
 -12   5   5    1.77    0.18
 -12   5   5    1.79    0.18
  12   5  -5    1.93    0.19
  12  -5   5    2.26    0.18
  12  -5   5    1.71    0.17
  12  -5  -5    1.67    0.18
 -12  -5   5    2.15    0.20
 -12   5  -5    1.90    0.19
  12   5   5    2.05    0.20
 -12   5  -5    2.07    0.16
  12   5   5    1.74    0.17
 -12   5   6    1.54    0.18
  12  -5   6    1.69    0.18
  12   5  -6    1.75    0.19
 -12   5   6    1.30    0.17
  12  -5   6    1.74    0.20
 -12  -5  -6    1.78    0.20
  12   5   6    1.76    0.18
 -12   5  -6    1.75    0.19
 -12  -5   6    1.57    0.18
  12   5   6    1.77    0.20
  12  -5  -6    1.76    0.19
 -12   5   7    0.66    0.14
  12  -5   7    0.57    0.13
 -12   5   7    0.61    0.14
  12  -5   7    0.88    0.16
  12   5  -7    0.62    0.14
  12   5   7    0.73    0.16
 -12   5  -7    0.35    0.12
  12  -5  -7    0.74    0.15
 -12  -5   7    0.62    0.14
  13   5   0    1.82    0.13
 -13  -5   0    2.05    0.14
  13  -5   0    1.93    0.12
 -13   5   0    1.91    0.13
  13  -5   0    2.01    0.12
 -13   5   0    2.23    0.13
  13   5   0    1.71    0.13
  13   5  -1    6.16    0.23
 -13  -5  -1    6.69    0.26
 -13   5   1    6.73    0.25
 -13   5   1    6.41    0.23
  13   5  -1    6.34    0.25
  13  -5   1    6.55    0.24
  13  -5   1    6.22    0.21
  13  -5  -1    6.40    0.22
 -13   5  -1    6.29    0.23
 -13   5  -1    7.00    0.25
  13   5   1    6.59    0.23
  13   5   1    6.30    0.25
  13  -5  -1    6.73    0.25
 -13  -5   1    6.12    0.25
  13  -5   2    4.95    0.22
  13   5  -2    4.61    0.19
  13   5  -2    5.27    0.23
 -13   5   2    4.81    0.21
 -13   5   2    4.95    0.22
 -13  -5  -2    4.95    0.23
  13   5   2    5.19    0.23
  13  -5  -2    4.64    0.22
 -13   5  -2    4.74    0.20
 -13   5  -2    5.56    0.23
  13   5   2    4.67    0.19
 -13  -5   2    5.07    0.23
  13  -5   3    1.41    0.15
 -13   5   3    1.33    0.14
 -13   5   3    1.54    0.14
 -13  -5  -3    1.09    0.13
  13  -5   3    1.26    0.14
  13   5  -3    1.19    0.14
  13   5   3    1.27    0.14
  13  -5  -3    1.32    0.14
  13   5   3    1.07    0.13
 -13   5  -3    1.43    0.13
 -13  -5   3    1.62    0.16
 -13   5  -3    1.49    0.15
 -13   5   4    2.34    0.17
  13  -5   4    2.07    0.16
 -13  -5  -4    2.07    0.19
  13   5  -4    2.56    0.18
 -13   5   4    2.12    0.16
  13  -5   4    2.11    0.16
  13  -5  -4    2.40    0.17
  13   5   4    2.34    0.17
 -13   5  -4    2.14    0.16
 -13  -5   4    2.17    0.17
 -13   5  -4    2.13    0.15
  13   5   4    2.44    0.18
  13   5  -5    0.01    0.07
 -13   5   5   -0.06    0.06
  13  -5   5    0.01    0.08
 -13   5   5   -0.05    0.06
 -13  -5  -5    0.07    0.08
  13  -5   5    0.10    0.08
  13   5   5   -0.11    0.07
  13  -5  -5    0.04    0.07
 -13   5  -5    0.00    0.07
  13   5   5   -0.02    0.07
 -13  -5   5    0.01    0.07
 -13   5  -5   -0.04    0.06
  13  -5   6    0.00    0.08
 -13   5   6    0.08    0.09
  13  -5   6   -0.10    0.06
  13   5  -6   -0.14    0.06
 -13  -5  -6    0.01    0.08
 -13   5   6    0.01    0.08
  13  -5  -6   -0.08    0.09
  13   5   6    0.01    0.08
 -13   5  -6   -0.07    0.06
  13   5   6   -0.02    0.07
 -13   5  -6    0.02    0.08
 -13  -5   6    0.08    0.09
  14   5   0    3.70    0.19
 -14   5   0    3.70    0.19
  14   5   0    3.83    0.19
  14  -5   0    3.63    0.17
 -14   5   0    3.58    0.17
 -14  -5   0    3.36    0.19
  14  -5   0    3.62    0.18
 -14  -5  -1    8.04    0.31
  14   5  -1    8.03    0.28
 -14   5   1    8.39    0.29
  14  -5   1    7.90    0.29
  14   5  -1    8.02    0.29
  14  -5   1    8.19    0.26
 -14   5   1    8.44    0.28
  14   5   1    7.78    0.27
 -14   5  -1    8.09    0.29
  14   5   1    7.98    0.29
 -14  -5   1    7.56    0.30
 -14   5  -1    8.03    0.27
  14  -5  -1    7.54    0.25
  14  -5  -1    8.62    0.29
 -14   5   2    2.20    0.15
  14   5  -2    2.30    0.14
  14  -5   2    2.35    0.16
 -14   5   2    2.32    0.14
 -14  -5  -2    2.47    0.17
  14   5  -2    2.63    0.17
 -14  -5   2    2.35    0.17
  14   5   2    2.43    0.16
 -14   5  -2    2.45    0.17
  14  -5  -2    2.61    0.17
 -14   5  -2    2.46    0.15
  14   5   2    2.32    0.14
 -14   5   3    3.22    0.18
  14   5  -3    3.35    0.20
 -14   5   3    3.67    0.20
 -14  -5  -3    3.71    0.21
  14  -5   3    3.38    0.20
  14  -5   3    3.83    0.21
 -14   5  -3    3.85    0.21
 -14  -5   3    3.48    0.21
  14  -5  -3    3.74    0.21
 -14   5  -3    3.83    0.20
  14   5   3    3.56    0.20
 -14  -5  -4    0.16    0.08
 -14   5   4    0.17    0.08
  14   5  -4    0.11    0.08
  14  -5   4    0.21    0.08
 -14   5   4    0.10    0.08
  14  -5   4    0.21    0.08
  14  -5  -4    0.22    0.08
  14   5   4    0.07    0.07
 -14  -5   4    0.17    0.08
  14   5   4    0.08    0.07
 -14   5  -4    0.26    0.09
 -14   5  -4    0.20    0.08
 -14   5   5    0.59    0.12
  14  -5   5    0.44    0.11
  14   5  -5    0.56    0.12
  14  -5   5    0.57    0.12
 -14   5   5    0.50    0.11
 -14  -5  -5    0.52    0.12
 -14   5  -5    0.46    0.10
  14   5   5    0.42    0.10
 -14  -5   5    0.56    0.11
 -14   5  -5    0.34    0.10
  14  -5  -5    0.54    0.12
  14   5   5    0.47    0.12
  14   5  -6    1.00    0.16
  14  -5   6    0.97    0.16
 -14   5   6    0.99    0.16
 -14   5   6    0.96    0.15
 -14  -5  -6    0.81    0.15
  14  -5   6    1.07    0.16
 -14  -5   6    0.91    0.15
 -14   5  -6    0.67    0.14
  14   5   6    0.93    0.16
  14  -5  -6    0.99    0.16
 -14   5  -6    0.71    0.13
  14   5   6    0.81    0.14
  15  -5   0    0.14    0.07
  15   5   0    0.14    0.07
 -15   5   0    0.12    0.06
 -15  -5   0    0.20    0.08
  15  -5   0    0.12    0.06
 -15   5   0    0.17    0.06
  15   5   0    0.28    0.07
  15   5  -1    4.84    0.23
 -15   5   1    5.00    0.23
 -15  -5  -1    4.88    0.24
  15  -5   1    5.11    0.23
 -15   5   1    5.06    0.21
  15   5  -1    5.37    0.22
  15  -5  -1    5.24    0.23
  15   5   1    4.84    0.23
 -15   5  -1    5.35    0.24
 -15   5  -1    4.81    0.20
  15   5   1    5.30    0.22
 -15  -5   1    4.74    0.24
  15  -5  -1    5.03    0.20
  15   5  -2    1.46    0.12
  15   5  -2    1.63    0.16
  15  -5   2    1.26    0.14
 -15  -5  -2    1.51    0.16
 -15   5   2    1.55    0.15
 -15   5   2    1.68    0.13
  15   5   2    1.71    0.16
  15  -5  -2    1.67    0.16
 -15  -5   2    1.85    0.17
  15   5   2    1.45    0.12
 -15   5  -2    1.54    0.12
 -15   5  -2    1.45    0.15
 -15   5   3    3.05    0.19
  15   5  -3    2.69    0.19
 -15  -5  -3    2.86    0.19
 -15   5   3    2.75    0.17
  15  -5   3    2.58    0.18
  15  -5  -3    2.52    0.18
 -15   5  -3    2.54    0.17
  15   5   3    2.88    0.19
 -15  -5   3    2.94    0.19
 -15   5  -3    2.63    0.19
  15  -5   4    0.84    0.13
 -15  -5  -4    0.81    0.13
 -15   5   4    0.87    0.13
  15  -5   4    0.99    0.14
  15   5  -4    0.96    0.14
 -15   5   4    0.80    0.13
  15   5   4    0.70    0.12
  15   5   4    0.94    0.14
 -15   5  -4    0.94    0.13
 -15   5  -4    0.72    0.12
 -15  -5   4    0.96    0.14
  15  -5  -4    0.82    0.13
  15   5  -5    0.55    0.12
  15  -5   5    0.90    0.14
  15  -5   5    0.81    0.14
 -15   5   5    0.72    0.13
 -15   5   5    0.72    0.13
 -15  -5  -5    0.48    0.11
  15   5   5    0.82    0.15
 -15   5  -5    0.56    0.12
  15  -5  -5    0.68    0.13
 -15  -5   5    0.75    0.14
  15   5   5    0.57    0.12
 -15   5  -5    0.67    0.12
 -15  -5  -6    0.34    0.11
  15  -5   6    0.47    0.11
  15   5  -6    0.50    0.13
 -15   5   6    0.21    0.10
  15  -5   6    0.39    0.12
 -15   5  -6    0.25    0.11
  15   5   6    0.43    0.12
 -15  -5   6    0.37    0.12
 -15   5  -6    0.11    0.10
  15  -5  -6    0.27    0.11
  15   5   6    0.32    0.11
 -16   5   0    4.36    0.22
  16   5   0    4.34    0.21
 -16  -5   0    4.08    0.22
  16  -5   0    4.49    0.21
  16   5   0    3.93    0.21
  16  -5   0    4.59    0.21
  16   5  -1    6.29    0.25
  16   5  -1    6.21    0.27
 -16   5   1    6.25    0.26
 -16  -5  -1    5.75    0.27
  16  -5   1    6.10    0.26
  16   5   1    5.70    0.26
 -16   5  -1    6.65    0.27
  16   5   1    6.21    0.25
 -16  -5   1    6.28    0.28
  16  -5  -1    6.60    0.27
  16  -5  -1    6.01    0.23
 -16  -5  -2    4.18    0.23
  16   5  -2    4.47    0.23
  16  -5   2    4.54    0.23
 -16   5   2    4.22    0.23
 -16   5  -2    4.01    0.22
 -16  -5   2    4.49    0.24
  16  -5  -2    4.42    0.23
  16   5   2    4.21    0.23
 -16  -5  -3    0.73    0.13
  16  -5   3    0.64    0.12
 -16   5   3    0.45    0.11
  16   5  -3    0.65    0.12
 -16  -5   3    0.66    0.13
 -16   5  -3    0.87    0.13
  16  -5  -3    0.74    0.12
  16   5   3    0.50    0.11
 -16   5   4    1.68    0.18
  16  -5   4    1.44    0.17
  16  -5   4    1.47    0.17
  16   5  -4    1.83    0.19
 -16  -5  -4    1.71    0.19
 -16   5  -4    1.82    0.19
  16   5   4    1.73    0.19
 -16  -5   4    1.55    0.18
  16  -5  -4    1.64    0.18
  16   5   4    1.64    0.18
 -16  -5  -5    0.16    0.09
  16  -5   5    0.25    0.11
  16  -5   5    0.42    0.11
 -16   5   5    0.25    0.11
  16   5  -5    0.21    0.10
  16  -5  -5    0.10    0.09
  16   5   5    0.47    0.12
 -16  -5   5    0.30    0.10
  16   5   5    0.19    0.10
 -16   5  -5    0.19    0.09
  17  -5   0    0.98    0.12
  17   5   0    1.06    0.13
  17  -5   0    1.06    0.13
 -17   5   0    0.97    0.13
  17   5   0    0.99    0.13
 -17  -5   0    0.99    0.14
  17   5  -1    2.88    0.19
  17  -5   1    3.12    0.19
  17   5  -1    3.02    0.18
 -17  -5  -1    2.64    0.19
 -17   5   1    2.76    0.18
  17  -5  -1    3.08    0.19
 -17   5  -1    3.36    0.20
 -17  -5   1    2.92    0.20
  17   5   1    3.07    0.18
  17   5   1    2.83    0.18
  17   5  -2    3.96    0.23
 -17   5   2    4.02    0.22
 -17  -5  -2    4.07    0.23
  17  -5   2    4.04    0.23
  17  -5  -2    3.94    0.23
  17   5   2    4.22    0.23
 -17   5  -2    3.97    0.23
 -17  -5   2    4.04    0.23
  17   5  -3    2.14    0.20
  17  -5   3    1.55    0.17
 -17   5   3    1.99    0.19
 -17  -5  -3    1.82    0.19
  17   5   3    1.65    0.17
 -17   5  -3    1.51    0.17
 -17  -5   3    1.51    0.17
  17  -5  -3    1.95    0.19
  17  -5   4    0.08    0.08
 -17   5   4    0.31    0.10
 -17  -5  -4    0.31    0.11
  17   5  -4    0.16    0.09
  17   5   4    0.10    0.08
  17  -5  -4    0.29    0.10
 -17  -5   4    0.20    0.10
 -17   5  -4    0.09    0.09
  17   5  -5    0.07    0.09
  17  -5   5    0.28    0.11
  17  -5   5   -0.06    0.07
 -17  -5  -5    0.08    0.10
 -17   5   5    0.08    0.10
 -17  -5   5    0.13    0.10
 -17   5  -5    0.09    0.09
  17   5   5    0.24    0.11
  17   5   5   -0.02    0.07
  17  -5  -5    0.05    0.09
  18   5   0    0.38    0.09
 -18   5   0    0.28    0.09
 -18  -5   0    0.50    0.11
  18   5   0    0.50    0.10
  18  -5   0    0.36    0.09
  18  -5   0    0.49    0.10
  18   5  -1    1.20    0.14
 -18   5   1    1.13    0.14
 -18  -5  -1    1.41    0.16
  18   5  -1    1.37    0.16
  18  -5   1    1.32    0.15
 -18   5  -1    1.13    0.15
  18  -5  -1    1.52    0.16
  18   5   1    1.31    0.14
  18   5   1    1.31    0.15
 -18  -5   1    0.95    0.14
  18  -5   2    2.05    0.19
 -18  -5  -2    2.04    0.20
  18   5  -2    1.75    0.18
 -18   5   2    1.84    0.18
 -18  -5   2    2.26    0.21
 -18   5  -2    1.82    0.18
  18   5   2    1.77    0.18
  18  -5  -2    2.02    0.19
  18  -5   3    0.63    0.12
 -18  -5  -3    0.48    0.12
 -18   5   3    0.77    0.13
  18   5  -3    0.77    0.13
  18   5   3    0.59    0.12
 -18  -5   3    0.57    0.12
 -18   5  -3    0.85    0.14
  18  -5  -3    0.85    0.14
 -18   5   4    0.71    0.14
  18  -5   4    0.94    0.14
  18   5  -4    0.48    0.12
 -18  -5  -4    0.53    0.13
 -18  -5   4    0.77    0.14
  18   5   4    0.83    0.14
  18  -5  -4    0.58    0.13
 -18   5  -4    0.85    0.15
  18  -5   5    1.03    0.16
  18   5  -5    1.03    0.17
  18  -5   5    0.97    0.16
 -18  -5  -5    0.84    0.16
 -18   5   5    1.20    0.17
 -18  -5   5    0.59    0.14
  18   5   5    0.90    0.15
  18  -5  -5    1.32    0.18
 -18   5  -5    0.86    0.16
 -19   5   0    0.93    0.14
  19  -5   0    0.93    0.13
  19   5   0    1.01    0.13
 -19  -5   0    0.96    0.15
  19   5   0    0.77    0.12
  19   5  -1    2.30    0.17
  19   5  -1    2.01    0.19
 -19  -5  -1    2.48    0.20
  19  -5   1    2.13    0.20
 -19   5   1    2.55    0.19
 -19   5  -1    2.44    0.19
  19  -5  -1    2.54    0.19
  19   5   1    2.35    0.18
  19   5   1    2.49    0.17
 -19  -5   1    2.29    0.19
  19  -5   2    0.38    0.11
 -19   5   2    0.37    0.10
  19   5  -2    0.18    0.09
 -19  -5  -2    0.33    0.10
  19   5   2    0.54    0.12
  19  -5  -2    0.27    0.10
 -19   5  -2    0.36    0.11
 -19  -5   2    0.35    0.11
 -19   5   3    0.19    0.10
  19   5  -3    0.33    0.10
  19  -5   3    0.23    0.10
 -19  -5  -3    0.30    0.11
 -19  -5   3    0.26    0.10
 -19   5  -3    0.27    0.10
  19   5   3    0.33    0.10
  19  -5  -3    0.28    0.11
  19  -5   4    0.25    0.10
  19   5  -4   -0.11    0.07
 -19   5   4    0.00    0.08
 -19  -5  -4    0.15    0.10
  19   5   4   -0.01    0.08
 -19  -5   4   -0.03    0.08
 -19   5  -4   -0.08    0.09
  19  -5  -4   -0.03    0.08
  20   5   0    3.72    0.22
 -20   5   0    4.03    0.25
  20   5   0    3.98    0.23
 -20  -5   0    3.59    0.24
 -20  -5  -1    1.08    0.16
 -20   5   1    1.17    0.16
  20   5  -1    1.27    0.16
  20  -5   1    1.05    0.14
 -20   5  -1    1.32    0.17
 -20  -5   1    1.29    0.17
  20   5   1    1.40    0.17
  20  -5  -1    1.27    0.16
  20  -5   2    0.08    0.09
 -20  -5  -2    0.18    0.09
 -20   5   2    0.07    0.09
  20   5  -2   -0.04    0.07
  20   5   2    0.08    0.08
  20  -5  -2    0.06    0.09
 -20  -5   2    0.01    0.08
 -20   5  -2    0.01    0.08
  20  -5   3    0.13    0.09
  20   5  -3    0.05    0.09
 -20   5   3    0.10    0.08
 -20  -5  -3    0.12    0.09
 -20  -5   3    0.17    0.10
 -20   5  -3    0.03    0.09
  20  -5  -3    0.12    0.09
  20   5   3    0.01    0.08
 -20   5   4    0.09    0.10
 -20  -5  -4    0.22    0.11
  20  -5   4    0.17    0.09
  20   5  -4    0.08    0.09
 -20   5  -4    0.26    0.12
 -20  -5   4    0.07    0.10
  20  -5  -4    0.18    0.10
  20   5   4    0.00    0.08
  21   5   0   -0.06    0.07
 -21   5   0   -0.03    0.07
  21   5   0    0.05    0.08
 -21  -5   0    0.14    0.09
 -21  -5  -1    0.46    0.12
 -21   5   1    0.39    0.12
  21  -5   1    0.40    0.11
  21   5  -1    0.38    0.11
 -21   5  -1    0.40    0.12
  21   5   1    0.56    0.12
 -21  -5   1    0.34    0.11
  21  -5  -1    0.57    0.12
 -21   5   2   -0.05    0.08
 -21  -5  -2    0.03    0.08
  21  -5   2    0.01    0.08
  21   5  -2   -0.01    0.08
 -21  -5   2    0.02    0.08
 -21   5  -2    0.04    0.09
  21   5   2   -0.05    0.07
  21  -5  -2   -0.04    0.08
 -21   5   3    0.17    0.11
 -21  -5  -3    0.24    0.11
  21  -5   3    0.33    0.11
  21   5  -3    0.34    0.11
  21  -5  -3    0.21    0.11
 -21   5  -3    0.18    0.11
 -21  -5   3    0.44    0.13
  21   5   3    0.27    0.11
  22   5   0    0.01    0.08
 -22   5   0    0.12    0.09
 -22  -5   0    0.24    0.10
  22   5   0    0.08    0.08
  22   5  -1    0.19    0.10
 -22  -5  -1    0.22    0.10
 -22   5   1    0.01    0.08
  22  -5   1    0.17    0.10
 -22   5  -1    0.35    0.11
 -22  -5   1    0.37    0.12
  22   5   1    0.08    0.09
  22  -5  -1    0.24    0.11
  22  -5   2    0.03    0.09
 -22   5   2    0.00    0.10
 -22  -5  -2   -0.01    0.09
  22   5  -2    0.17    0.10
  22  -5  -2   -0.03    0.08
 -22  -5   2    0.02    0.09
 -22   5  -2   -0.13    0.08
  22   5   2    0.01    0.08
   0   6   0   12.45    0.28
   0   6   0   11.55    0.27
   0  -6   0   11.92    0.28
   0   6   1   19.67    0.42
   0   6   1   19.70    0.38
   0   6  -1   18.84    0.41
   0  -6   1   18.63    0.38
   0  -6  -1   19.29    0.41
   0   6   1   19.08    0.41
   0  -6   1   19.01    0.42
   0   6   1   19.09    0.42
   0   6  -1   18.96    0.40
   0   6  -2    1.09    0.08
   0   6   2    0.91    0.07
   0  -6  -2    1.24    0.07
   0  -6   2    1.00    0.07
   0  -6   2    1.06    0.08
   0   6  -2    0.87    0.06
   0   6   2    1.13    0.08
   0   6   2    1.29    0.08
   0   6   2    0.99    0.07
   0   6   3   23.07    0.48
   0  -6   3   21.90    0.50
   0   6   3   22.54    0.51
   0  -6   3   22.14    0.51
   0   6   3   22.70    0.51
   0   6   3   22.28    0.53
   0   6  -3   23.25    0.53
   0  -6  -3   21.71    0.50
   0   6  -3   21.74    0.47
   0  -6   4    0.33    0.06
   0   6   4    0.20    0.06
   0  -6  -4    0.25    0.05
   0   6  -4    0.19    0.04
   0   6  -4    0.21    0.06
   0  -6   4    0.05    0.05
   0   6   4    0.14    0.05
   0   6   4    0.16    0.06
   0   6   4    0.20    0.04
   0   6   5    0.60    0.10
   0  -6   5    0.52    0.08
   0  -6  -5    0.80    0.09
   0   6  -5    0.66    0.11
   0  -6   5    0.58    0.10
   0   6   5    0.49    0.09
   0  -6   6    0.48    0.11
   0   6   6    0.43    0.10
   0   6  -6    0.45    0.10
   0  -6  -6    0.37    0.09
   0   6   6    0.23    0.09
   0   6   7    0.00    0.07
   0   6   7    0.04    0.08
   0   6  -7    0.02    0.08
   0  -6   7   -0.06    0.07
   0  -6  -7    0.00    0.08
   0   6   8   -0.14    0.07
   0   6   8   -0.05    0.08
   0  -6  -8    0.08    0.10
   0  -6   8   -0.05    0.08
   0   6  -8    0.04    0.09
  -1   6   0   10.31    0.24
   1   6   0    9.87    0.24
  -1  -6   0    9.46    0.20
  -1   6   0    9.76    0.24
   1  -6   0   10.16    0.24
   1   6   0    9.45    0.23
  -1  -6  -1    6.05    0.17
   1  -6   1    5.45    0.17
   1  -6   1    5.63    0.14
  -1   6   1    5.91    0.17
   1   6  -1    5.93    0.16
  -1   6   1    5.75    0.17
  -1   6   1    5.79    0.14
   1   6  -1    5.87    0.16
  -1   6  -1    5.64    0.17
   1   6   1    5.61    0.17
  -1  -6   1    5.70    0.15
   1  -6  -1    5.65    0.16
   1   6   1    5.89    0.14
   1   6   1    5.78    0.16
  -1   6  -1    5.74    0.15
   1   6   1    5.67    0.16
  -1  -6   1    5.75    0.17
  -1   6   2   57.42    1.11
  -1   6   2   57.86    1.10
   1   6  -2   58.58    1.14
  -1   6   2   57.49    1.15
   1  -6   2   57.84    1.14
   1  -6   2   57.55    1.12
   1   6  -2   59.60    1.12
  -1   6   2   57.63    1.14
   1   6   2   58.45    1.12
  -1   6  -2   57.46    1.15
  -1  -6   2   58.96    1.12
   1  -6  -2   56.29    1.10
  -1   6  -2   58.78    1.10
   1   6   2   57.58    1.11
   1  -6  -2   56.88    1.13
   1   6   2   57.46    1.14
  -1  -6   2   58.41    1.13
   1   6   2   57.46    1.12
   1   6  -3    4.64    0.18
   1   6  -3    4.58    0.15
  -1  -6  -3    4.72    0.17
   1  -6   3    4.52    0.17
  -1   6   3    4.84    0.17
  -1   6   3    4.73    0.18
  -1   6   3    4.72    0.14
  -1   6   3    4.74    0.17
   1  -6   3    4.82    0.17
   1   6   3    4.42    0.17
   1  -6  -3    4.78    0.17
  -1  -6   3    4.33    0.17
  -1   6  -3    4.97    0.14
   1   6   3    4.25    0.16
   1   6   3    4.59    0.15
  -1  -6   3    4.41    0.16
  -1   6  -3    5.40    0.19
   1   6   3    4.51    0.18
   1   6  -4   12.14    0.35
   1   6  -4   11.88    0.30
  -1   6   4   11.21    0.35
  -1  -6  -4   12.04    0.32
  -1   6   4   12.33    0.35
   1  -6   4   11.62    0.32
  -1   6   4   12.35    0.28
   1  -6   4   11.68    0.35
  -1  -6   4   12.02    0.32
  -1  -6   4   12.61    0.36
   1   6   4   12.25    0.30
   1  -6  -4   11.49    0.33
   1   6   4   12.63    0.33
  -1   6  -4   11.87    0.36
   1   6   4   12.45    0.35
   1   6   4   11.98    0.36
  -1   6  -4   11.54    0.28
  -1   6   5    3.36    0.19
   1  -6   5    3.49    0.16
  -1   6   5    3.65    0.19
  -1  -6  -5    3.32    0.16
   1   6  -5    3.53    0.19
   1  -6   5    3.42    0.19
   1  -6  -5    3.51    0.17
  -1   6  -5    3.48    0.19
   1   6   5    3.81    0.19
  -1  -6   5    3.61    0.16
   1   6   5    3.47    0.19
  -1  -6   5    3.73    0.20
   1  -6   6    4.16    0.23
  -1   6   6    4.43    0.24
  -1   6   6    4.27    0.23
   1   6  -6    4.38    0.23
  -1  -6  -6    3.99    0.23
  -1   6  -6    4.27    0.23
   1  -6  -6    4.15    0.24
   1   6   6    4.28    0.23
   1  -6  -6    4.42    0.20
   1   6   6    4.18    0.23
  -1  -6   6    4.13    0.23
  -1  -6  -7    2.71    0.21
  -1   6   7    2.60    0.20
   1  -6   7    2.91    0.22
   1   6  -7    2.71    0.20
  -1   6   7    2.52    0.20
   1  -6  -7    2.89    0.21
  -1   6  -7    2.63    0.20
   1   6   7    3.02    0.22
   1   6   7    2.62    0.20
  -1  -6   7    3.17    0.22
  -1   6   8    0.12    0.09
  -1  -6  -8    0.23    0.11
   1  -6   8    0.05    0.09
  -1   6   8    0.32    0.12
   1   6  -8    0.20    0.11
  -1   6  -8    0.30    0.11
  -1  -6   8    0.23    0.11
   1  -6  -8    0.18    0.11
   1   6   8    0.20    0.10
   1   6   8    0.12    0.10
   2   6   0    0.03    0.02
  -2   6   0    0.03    0.02
  -2  -6   0    0.04    0.02
   2   6   0    0.07    0.03
  -2   6   0    0.00    0.02
   2   6   0    0.05    0.02
   2  -6   0    0.06    0.03
  -2  -6   0    0.05    0.02
   2  -6   1   19.94    0.40
   2   6  -1   19.14    0.43
   2   6  -1   20.07    0.42
  -2   6   1   20.35    0.44
   2  -6   1   20.03    0.44
  -2   6   1   20.24    0.44
  -2   6   1   20.63    0.40
   2   6   1   20.65    0.43
  -2  -6   1   20.53    0.42
   2   6   1   20.96    0.44
   2   6   1   20.74    0.44
   2  -6  -1   20.54    0.43
  -2   6  -1   20.50    0.45
  -2   6  -1   20.28    0.42
   2   6   1   20.70    0.42
  -2  -6   1   20.44    0.45
   2  -6   2   14.96    0.35
   2   6  -2   14.77    0.35
  -2   6   2   15.65    0.34
   2  -6   2   14.98    0.36
  -2   6   2   15.77    0.37
   2   6  -2   14.99    0.36
  -2   6   2   15.35    0.37
   2   6   2   15.04    0.36
  -2  -6   2   14.61    0.35
  -2  -6   2   14.98    0.36
   2   6   2   15.52    0.36
   2   6   2   15.46    0.35
   2  -6  -2   15.72    0.33
  -2   6  -2   15.17    0.32
   2  -6  -2   15.80    0.37
   2   6   2   14.95    0.35
  -2   6  -2   15.46    0.37
  -2   6   3    2.57    0.12
   2  -6   3    2.36    0.12
  -2   6   3    2.30    0.12
   2  -6   3    2.61    0.13
   2   6  -3    2.54    0.13
   2   6  -3    2.48    0.11
  -2   6   3    2.69    0.14
  -2   6   3    2.37    0.09
   2   6   3    2.38    0.11
   2  -6  -3    2.24    0.09
   2  -6  -3    2.36    0.12
   2   6   3    2.41    0.11
  -2   6  -3    2.81    0.14
   2   6   3    2.29    0.12
   2   6   3    2.42    0.13
  -2  -6   3    2.43    0.12
  -2   6  -3    2.61    0.09
  -2  -6   3    2.27    0.11
   2  -6   4    2.15    0.12
  -2  -6  -4    1.89    0.11
  -2   6   4    2.14    0.14
  -2   6   4    2.13    0.13
   2   6  -4    1.99    0.11
   2   6  -4    2.26    0.14
   2  -6   4    1.80    0.13
  -2   6  -4    1.95    0.13
  -2  -6   4    2.24    0.14
   2   6   4    2.12    0.11
   2  -6  -4    1.90    0.12
  -2  -6   4    2.16    0.11
   2   6   4    1.83    0.13
   2   6   4    1.99    0.11
   2   6   4    2.01    0.13
  -2  -6  -5    3.82    0.20
   2  -6   5    3.80    0.20
  -2   6   5    4.16    0.20
  -2   6   5    3.61    0.20
  -2  -6  -5    3.85    0.17
   2   6  -5    3.58    0.20
   2  -6   5    3.87    0.17
   2  -6  -5    3.91    0.18
  -2  -6   5    4.28    0.21
   2   6   5    3.76    0.20
  -2  -6   5    3.90    0.16
   2   6   5    3.77    0.20
  -2   6  -5    3.88    0.21
   2  -6   6    2.77    0.19
  -2  -6  -6    3.42    0.21
  -2   6   6    3.16    0.20
  -2   6   6    2.75    0.19
   2   6  -6    3.07    0.20
  -2   6  -6    3.17    0.20
   2  -6  -6    3.03    0.17
   2   6   6    2.81    0.19
   2   6   6    3.15    0.20
  -2  -6   6    3.06    0.20
   2  -6   7    0.13    0.09
   2   6  -7    0.33    0.10
  -2  -6  -7    0.36    0.10
  -2   6   7    0.26    0.10
  -2   6   7    0.30    0.11
   2   6   7    0.13    0.09
  -2   6  -7    0.18    0.09
   2   6   7    0.34    0.10
  -2  -6   7    0.34    0.11
   2  -6  -7    0.32    0.10
   2   6  -8    0.87    0.15
   2  -6   8    0.73    0.15
  -2   6   8    0.46    0.13
  -2   6   8    0.52    0.14
  -2  -6  -8    0.77    0.15
   2   6   8    0.60    0.14
  -2  -6   8    0.57    0.14
   2  -6  -8    0.40    0.12
   2   6   8    0.88    0.16
  -2   6  -8    0.54    0.13
  -3   6   0    3.13    0.12
   3   6   0    3.47    0.12
   3   6   0    3.34    0.12
  -3  -6   0    3.58    0.10
  -3   6   0    3.21    0.11
   3  -6   0    2.95    0.11
  -3  -6   0    3.20    0.12
  -3   6   0    3.09    0.08
   3   6   0    3.50    0.10
  -3   6   1   94.98    1.72
   3   6  -1   93.37    1.76
  -3  -6  -1   94.09    1.74
   3   6  -1   96.31    1.74
   3  -6   1   90.69    1.76
   3  -6   1   93.54    1.72
  -3   6   1   89.85    1.76
  -3   6   1   92.88    1.78
  -3   6  -1   89.80    1.73
   3   6   1   95.02    1.75
   3   6   1   95.43    1.74
  -3   6  -1   92.23    1.78
  -3  -6   1   92.49    1.77
   3  -6  -1   92.74    1.74
   3   6   1   93.38    1.76
   3  -6  -1   94.34    1.76
  -3  -6   1   95.25    1.74
   3   6   1   93.88    1.77
  -3   6   2   14.30    0.36
   3  -6   2   14.99    0.36
  -3   6   2   14.38    0.33
   3   6  -2   13.72    0.34
  -3   6   2   14.66    0.35
   3  -6   2   14.29    0.34
   3   6  -2   14.69    0.34
   3   6   2   14.56    0.34
  -3   6  -2   14.44    0.30
   3   6   2   13.95    0.34
   3   6   2   14.00    0.34
   3  -6  -2   13.56    0.30
  -3   6  -2   14.67    0.36
  -3  -6   2   14.17    0.34
   3  -6  -2   14.05    0.35
   3   6   2   14.02    0.34
  -3  -6   2   14.52    0.34
   3   6  -3   14.46    0.38
   3  -6   3   15.52    0.38
  -3   6   3   14.82    0.40
   3  -6   3   15.48    0.38
  -3   6   3   14.71    0.37
   3   6  -3   14.70    0.37
   3  -6  -3   15.97    0.39
   3   6   3   14.64    0.36
  -3   6  -3   14.90    0.31
  -3   6  -3   14.88    0.39
   3   6   3   14.40    0.38
  -3  -6   3   14.57    0.36
  -3  -6   3   15.22    0.38
   3  -6  -3   15.15    0.31
   3   6   3   14.64    0.36
   3   6   3   14.29    0.38
   3   6  -4    0.42    0.07
  -3   6   4    0.43    0.08
  -3   6   4    0.34    0.07
  -3  -6  -4    0.47    0.06
   3   6  -4    0.26    0.06
   3  -6   4    0.46    0.07
   3  -6   4    0.36    0.07
   3  -6  -4    0.44    0.07
  -3  -6   4    0.21    0.06
   3   6   4    0.28    0.07
   3   6   4    0.41    0.06
  -3  -6   4    0.50    0.07
  -3   6  -4    0.40    0.08
   3   6   4    0.49    0.07
   3   6   4    0.32    0.07
  -3   6   5    0.19    0.06
   3  -6   5    0.27    0.07
  -3  -6  -5    0.20    0.07
   3  -6   5    0.13    0.06
   3   6  -5    0.32    0.08
   3   6  -5    0.31    0.06
  -3  -6  -5    0.36    0.07
  -3   6   5    0.11    0.06
   3   6   5    0.23    0.08
   3   6   5    0.29    0.08
  -3  -6   5    0.19    0.07
  -3   6  -5    0.15    0.07
   3   6   5    0.23    0.06
   3   6   5    0.29    0.06
   3  -6  -5    0.34    0.07
   3  -6   6    4.16    0.23
  -3  -6  -6    3.91    0.23
  -3   6   6    3.70    0.22
   3  -6   6    4.29    0.20
  -3   6   6    3.95    0.22
   3   6  -6    3.70    0.22
   3   6   6    3.83    0.22
  -3   6  -6    3.97    0.23
   3   6   6    3.56    0.22
   3  -6  -6    4.07    0.20
  -3  -6   6    4.15    0.23
  -3   6   7    1.53    0.18
   3  -6   7    1.52    0.18
  -3   6   7    1.88    0.19
  -3  -6  -7    1.51    0.18
   3   6  -7    1.45    0.18
  -3  -6   7    1.27    0.17
   3   6   7    1.50    0.18
  -3   6  -7    1.76    0.19
   3   6   7    1.36    0.17
   3  -6  -7    1.82    0.20
   3   6  -8    0.12    0.10
  -3   6   8    0.14    0.10
  -3  -6  -8    0.36    0.12
   3  -6   8    0.17    0.11
  -3   6   8    0.26    0.11
  -3   6  -8    0.10    0.10
   3   6   8    0.09    0.10
   3  -6  -8    0.10    0.10
   3   6   8    0.24    0.10
  -3  -6   8    0.08    0.10
  -4   6   0    1.23    0.07
  -4  -6   0    1.18    0.07
   4  -6   0    1.15    0.07
   4   6   0    1.10    0.07
  -4   6   0    1.17    0.07
  -4  -6   0    1.03    0.06
   4  -6   0    1.16    0.07
  -4   6   0    1.18    0.05
   4   6   0    1.26    0.07
   4   6   0    1.12    0.05
   4   6  -1   16.78    0.34
  -4   6   1   16.18    0.37
   4   6  -1   15.89    0.37
   4  -6   1   15.83    0.37
   4  -6   1   15.92    0.34
   4   6  -1   15.91    0.37
  -4   6   1   16.09    0.34
  -4   6   1   16.18    0.38
  -4  -6  -1   16.22    0.36
   4   6   1   16.19    0.34
   4  -6  -1   15.65    0.34
  -4  -6   1   15.97    0.35
  -4   6  -1   15.63    0.34
   4   6   1   15.63    0.36
   4   6   1   15.26    0.35
   4  -6  -1   15.73    0.37
  -4  -6   1   15.62    0.36
   4   6   1   15.53    0.37
   4  -6   2   20.82    0.48
  -4   6   2   20.71    0.45
   4  -6   2   20.67    0.46
  -4   6   2   21.30    0.48
   4   6  -2   19.98    0.45
  -4   6   2   20.89    0.48
   4   6  -2   20.53    0.47
   4   6   2   19.56    0.44
   4   6   2   20.45    0.45
   4  -6  -2   20.07    0.41
  -4   6  -2   20.00    0.47
   4  -6  -2   20.58    0.46
  -4  -6   2   19.49    0.44
  -4   6  -2   19.47    0.40
  -4  -6   2   19.60    0.45
   4   6   2   19.73    0.44
   4   6   2   20.41    0.46
  -4   6   3   18.11    0.47
  -4   6   3   18.67    0.44
   4  -6   3   18.06    0.45
   4   6  -3   18.83    0.44
   4  -6   3   18.33    0.45
   4   6  -3   18.44    0.44
  -4  -6   3   19.55    0.46
   4  -6  -3   18.11    0.37
   4   6   3   18.73    0.46
  -4  -6   3   18.97    0.43
   4   6   3   18.31    0.44
   4   6   3   18.98    0.43
  -4   6  -3   18.69    0.47
  -4   6  -3   18.71    0.37
   4  -6  -3   18.84    0.46
   4   6   3   19.22    0.45
   4   6  -4   10.52    0.31
  -4  -6  -4   11.15    0.30
   4   6  -4   10.92    0.33
  -4   6   4   10.46    0.34
   4  -6   4   11.05    0.34
  -4  -6  -4   11.23    0.34
  -4   6   4   11.65    0.33
   4  -6   4   11.39    0.33
   4  -6  -4   11.03    0.33
   4   6   4   11.10    0.33
  -4  -6   4   11.21    0.34
  -4  -6   4   10.81    0.29
  -4   6  -4   10.90    0.34
   4   6   4   10.88    0.31
   4   6   4   10.75    0.33
   4   6   4   10.57    0.29
   4  -6   5    2.92    0.18
   4  -6   5    2.96    0.16
  -4  -6  -5    3.08    0.18
  -4   6   5    2.94    0.17
  -4   6   5    2.94    0.18
   4   6  -5    2.81    0.15
   4   6  -5    2.79    0.17
   4   6   5    2.99    0.18
   4  -6  -5    3.23    0.17
   4   6   5    3.22    0.15
  -4   6  -5    2.79    0.18
   4   6   5    2.94    0.18
  -4  -6   5    2.62    0.17
  -4   6   6    2.44    0.18
  -4   6   6    2.37    0.18
   4  -6   6    2.84    0.17
   4   6  -6    2.53    0.18
   4  -6   6    2.58    0.19
  -4  -6  -6    2.73    0.19
  -4   6  -6    2.28    0.18
   4   6   6    2.63    0.19
  -4  -6   6    2.97    0.20
   4  -6  -6    3.03    0.18
   4   6   6    2.53    0.18
  -4   6   7    1.18    0.16
   4  -6   7    1.00    0.15
  -4   6   7    0.92    0.15
   4   6  -7    1.15    0.16
  -4  -6  -7    0.89    0.14
   4   6   7    1.23    0.16
  -4  -6   7    1.23    0.17
  -4   6  -7    0.94    0.15
   4  -6  -7    1.09    0.15
   4   6   7    1.22    0.17
  -4  -6  -8    0.66    0.15
  -4   6   8    0.72    0.14
  -4   6   8    0.56    0.13
   4   6  -8    0.61    0.14
   4  -6   8    0.65    0.14
   4  -6  -8    0.67    0.14
   4   6   8    0.66    0.15
   4   6   8    0.76    0.15
  -4   6  -8    0.96    0.16
  -4  -6   8    0.74    0.15
   5   6   0    0.48    0.06
  -5  -6   0    0.44    0.05
  -5   6   0    0.50    0.06
   5  -6   0    0.40    0.05
   5   6   0    0.43    0.06
  -5   6   0    0.48    0.04
  -5   6   0    0.48    0.05
   5  -6   0    0.52    0.05
   5   6   0    0.43    0.03
   5   6  -1    6.00    0.18
  -5   6   1    5.50    0.16
   5   6  -1    6.08    0.19
   5  -6   1    5.72    0.18
  -5   6   1    5.55    0.19
   5  -6   1    5.45    0.16
  -5  -6  -1    6.05    0.18
   5  -6   1    5.62    0.15
  -5   6   1    5.74    0.18
   5   6  -1    6.10    0.15
   5  -6  -1    5.73    0.18
   5   6   1    6.06    0.18
  -5   6  -1    5.88    0.16
  -5  -6   1    5.92    0.18
  -5   6  -1    5.94    0.16
   5   6   1    6.36    0.15
   5  -6  -1    5.66    0.16
  -5  -6   1    6.09    0.18
   5   6   1    5.79    0.18
   5   6   1    5.81    0.19
  -5   6   2   26.63    0.57
   5  -6   2   28.04    0.58
   5  -6   2   27.50    0.60
   5   6  -2   27.21    0.59
  -5   6   2   25.67    0.60
   5  -6   2   27.02    0.53
   5   6  -2   26.69    0.56
   5   6   2   26.36    0.58
   5   6   2   26.31    0.58
  -5  -6   2   26.32    0.56
   5   6   2   26.20    0.55
   5  -6  -2   26.24    0.52
  -5   6  -2   26.32    0.51
  -5   6  -2   25.07    0.58
   5   6   2   26.57    0.56
   5  -6  -2   26.47    0.58
  -5  -6   2   26.61    0.58
  -5   6   3    3.21    0.14
  -5   6   3    3.13    0.16
   5   6  -3    3.62    0.15
   5   6  -3    3.28    0.15
   5  -6   3    2.96    0.14
   5  -6   3    3.01    0.15
   5   6   3    3.29    0.14
  -5   6  -3    2.94    0.15
  -5  -6   3    3.31    0.13
  -5  -6   3    3.17    0.15
   5   6   3    3.18    0.15
   5   6   3    3.47    0.15
   5   6   3    3.13    0.13
   5  -6  -3    3.16    0.15
  -5  -6  -4    0.95    0.10
   5   6  -4    1.03    0.11
  -5   6   4    1.09    0.12
  -5   6   4    0.91    0.10
   5  -6   4    1.26    0.12
   5   6  -4    1.05    0.10
   5  -6   4    1.22    0.12
   5   6   4    1.06    0.11
   5   6   4    1.22    0.12
   5  -6  -4    1.00    0.11
  -5   6  -4    1.11    0.12
   5   6   4    1.05    0.08
  -5  -6   4    1.29    0.09
  -5  -6   4    1.15    0.12
   5   6   4    1.20    0.11
   5   6  -5    3.09    0.18
   5  -6   5    2.97    0.17
   5  -6   5    2.68    0.17
  -5  -6  -5    3.01    0.18
   5   6  -5    2.69    0.16
  -5   6   5    2.57    0.17
  -5   6   5    2.68    0.17
   5  -6  -5    2.39    0.15
  -5  -6   5    2.71    0.17
   5   6   5    2.87    0.17
   5   6   5    2.49    0.17
  -5   6  -5    2.73    0.18
   5   6   5    2.94    0.16
   5   6  -6    4.17    0.22
   5  -6   6    3.53    0.20
  -5   6   6    3.57    0.22
  -5  -6  -6    3.52    0.22
   5  -6   6    3.89    0.22
  -5   6   6    3.91    0.22
  -5   6  -6    3.36    0.21
   5  -6  -6    3.41    0.20
  -5  -6   6    3.54    0.22
   5   6   6    3.37    0.21
   5   6   6    3.67    0.22
  -5   6   7    0.21    0.09
   5  -6   7    0.42    0.11
  -5  -6  -7    0.59    0.13
  -5   6   7    0.47    0.12
   5   6  -7    0.40    0.11
   5  -6  -7    0.63    0.13
   5   6   7    0.34    0.10
   5   6   7    0.57    0.13
  -5   6  -7    0.34    0.10
  -5  -6   7    0.60    0.12
  -5   6   8    0.32    0.12
   5  -6   8    0.20    0.11
  -5   6   8    0.31    0.11
   5   6   8    0.37    0.13
  -5  -6   8    0.30    0.11
  -6   6   0    1.43    0.09
   6  -6   0    1.57    0.09
   6  -6   0    1.39    0.08
   6   6   0    1.52    0.09
  -6  -6   0    1.76    0.09
   6   6   0    1.62    0.05
   6   6   0    1.50    0.09
  -6   6   0    1.48    0.07
   6  -6   1   18.19    0.42
   6   6  -1   17.90    0.36
   6   6  -1   17.00    0.41
   6  -6   1   18.44    0.39
   6   6  -1   18.66    0.43
   6  -6   1   17.76    0.40
  -6  -6  -1   17.52    0.41
  -6   6   1   18.11    0.43
  -6   6   1   17.96    0.39
   6  -6  -1   17.75    0.39
   6  -6  -1   18.73    0.42
   6   6   1   18.51    0.37
  -6  -6   1   17.91    0.42
  -6   6  -1   17.78    0.40
  -6   6  -1   17.36    0.42
   6   6   1   18.10    0.43
   6   6   1   17.58    0.41
  -6  -6   1   18.03    0.42
   6   6  -2   11.78    0.28
  -6   6   2   11.60    0.30
  -6  -6  -2   11.61    0.31
  -6   6   2   11.18    0.32
   6   6  -2   11.53    0.32
   6  -6   2   11.61    0.30
   6  -6   2   12.06    0.32
   6  -6   2   11.66    0.25
   6  -6  -2   11.57    0.32
  -6  -6   2   12.22    0.30
   6   6   2   12.27    0.29
   6   6   2   11.73    0.30
   6  -6  -2   11.79    0.27
   6   6   2   12.10    0.32
   6   6   2   12.18    0.32
  -6   6  -2   11.61    0.32
  -6  -6   2   12.49    0.33
   6  -6   3    1.55    0.11
  -6   6   3    1.29    0.11
   6   6  -3    1.51    0.09
   6   6  -3    1.58    0.11
  -6   6   3    1.23    0.09
  -6  -6  -3    1.53    0.10
   6  -6   3    1.45    0.10
  -6  -6   3    1.38    0.09
   6   6   3    1.46    0.11
   6   6   3    1.65    0.10
   6  -6  -3    1.48    0.11
   6   6   3    1.51    0.09
   6   6   3    1.50    0.10
  -6  -6   3    1.54    0.11
  -6   6  -3    1.44    0.11
   6   6  -4    1.30    0.12
   6  -6   4    1.51    0.12
  -6  -6  -4    1.34    0.12
   6  -6   4    1.18    0.12
  -6   6   4    0.92    0.11
   6   6  -4    1.34    0.11
  -6   6   4    1.05    0.12
   6   6   4    1.06    0.12
  -6  -6   4    0.93    0.11
   6  -6  -4    1.13    0.12
  -6  -6   4    1.04    0.08
   6   6   4    1.13    0.11
   6   6   4    1.15    0.09
   6   6   4    1.03    0.11
  -6   6  -4    0.93    0.11
   6  -6   5    5.89    0.26
   6  -6   5    4.98    0.22
   6   6  -5    5.51    0.23
  -6  -6  -5    5.19    0.24
   6   6  -5    4.82    0.23
  -6   6   5    5.27    0.25
  -6   6   5    5.54    0.24
  -6  -6   5    5.07    0.24
   6  -6  -5    5.29    0.23
  -6   6  -5    5.27    0.25
   6   6   5    5.30    0.24
   6   6   5    5.16    0.21
   6   6   5    5.26    0.24
   6  -6   6    0.34    0.09
  -6   6   6    0.19    0.08
   6  -6   6    0.21    0.08
  -6   6   6    0.16    0.08
   6   6  -6    0.29    0.09
  -6  -6  -6    0.24    0.09
   6  -6  -6    0.20    0.08
  -6  -6   6    0.26    0.08
  -6   6  -6    0.08    0.07
   6   6   6    0.08    0.07
   6   6   6    0.25    0.09
  -6   6   7    0.77    0.14
   6  -6   7    0.63    0.13
   6   6  -7    0.54    0.12
  -6  -6  -7    0.54    0.12
  -6   6   7    0.53    0.12
  -6   6  -7    0.78    0.14
   6  -6  -7    0.74    0.13
   6  -6  -7    0.93    0.15
   6   6   7    0.69    0.13
  -6  -6   7    0.53    0.13
   6   6   7    0.79    0.14
   7  -6   0   19.40    0.43
   7   6   0   18.77    0.45
  -7   6   0   19.40    0.42
   7  -6   0   19.04    0.43
  -7   6   0   20.34    0.45
  -7  -6   0   18.73    0.44
   7   6   0   18.58    0.44
   7   6  -1   17.59    0.36
   7  -6   1   18.51    0.39
  -7  -6  -1   17.40    0.36
  -7   6   1   18.52    0.44
  -7   6   1   18.62    0.41
   7   6  -1   17.96    0.43
  -7  -6  -1   17.33    0.42
   7  -6   1   17.70    0.41
   7   6  -1   18.04    0.42
   7  -6   1   18.18    0.43
  -7   6  -1   17.85    0.43
  -7  -6   1   17.59    0.42
  -7   6  -1   18.46    0.41
   7   6   1   18.22    0.42
   7  -6  -1   18.44    0.43
   7   6   1   18.01    0.44
   7  -6  -1   18.30    0.40
  -7  -6   1   17.80    0.43
   7   6   1   18.73    0.37
  -7   6   2    1.82    0.10
  -7  -6  -2    1.68    0.09
  -7  -6  -2    1.79    0.11
  -7   6   2    1.67    0.11
   7  -6   2    1.74    0.07
   7  -6   2    1.69    0.10
   7   6  -2    1.82    0.10
   7  -6   2    1.68    0.11
   7   6  -2    1.70    0.08
   7   6  -2    1.97    0.12
   7   6   2    2.12    0.12
   7   6   2    2.01    0.09
   7  -6  -2    1.87    0.08
   7  -6  -2    1.94    0.12
   7   6   2    2.01    0.12
  -7   6  -2    1.88    0.11
  -7  -6   2    1.92    0.11
   7   6   2    1.96    0.10
  -7  -6   2    1.74    0.10
  -7   6  -2    1.74    0.10
   7   6  -3    2.64    0.14
  -7  -6  -3    2.69    0.13
   7  -6   3    2.74    0.14
   7  -6   3    2.62    0.14
  -7   6   3    2.43    0.14
  -7   6   3    2.68    0.14
   7   6  -3    2.54    0.12
   7   6   3    2.54    0.14
   7   6   3    2.92    0.13
   7  -6  -3    2.58    0.14
   7   6   3    2.66    0.15
   7   6   3    2.48    0.13
  -7   6  -3    2.49    0.14
  -7  -6   3    2.43    0.12
  -7  -6   3    2.60    0.15
  -7   6   4   10.12    0.34
   7  -6   4    9.94    0.32
  -7   6   4   10.02    0.32
  -7  -6  -4    9.96    0.31
   7   6  -4    9.65    0.30
   7  -6   4    9.56    0.31
   7   6  -4    9.35    0.31
  -7   6  -4    9.38    0.32
   7   6   4    9.65    0.27
   7  -6  -4    9.47    0.31
  -7  -6   4    9.22    0.32
   7   6   4   10.01    0.31
   7   6   4    9.63    0.32
   7   6   4    8.93    0.30
   7  -6   5    1.78    0.16
  -7  -6  -5    1.69    0.16
  -7   6   5    1.94    0.15
  -7   6   5    1.59    0.16
   7  -6   5    1.71    0.16
   7   6  -5    1.67    0.15
   7   6  -5    1.56    0.15
  -7  -6   5    1.60    0.16
   7  -6  -5    1.52    0.15
   7   6   5    1.86    0.15
   7   6   5    1.67    0.13
  -7   6  -5    1.79    0.17
   7   6   5    2.01    0.16
  -7   6   6    1.29    0.16
  -7   6   6    1.21    0.15
   7  -6   6    1.17    0.15
   7   6  -6    1.12    0.14
   7  -6   6    1.13    0.13
   7   6  -6    1.16    0.14
  -7  -6  -6    0.73    0.12
   7   6   6    1.17    0.15
   7  -6  -6    1.32    0.15
  -7  -6   6    1.02    0.14
   7   6   6    1.18    0.15
  -7   6  -6    1.37    0.16
  -7  -6  -7    1.07    0.15
   7   6  -7    0.80    0.14
  -7   6   7    0.82    0.15
   7  -6   7    0.79    0.14
  -7   6   7    0.80    0.14
   7  -6  -7    0.90    0.14
   7   6   7    0.89    0.15
  -7   6  -7    0.94    0.15
  -7  -6   7    0.90    0.15
  -8   6   0   26.62    0.59
   8   6   0   27.10    0.60
   8  -6   0   26.82    0.58
   8   6   0   27.50    0.60
  -8  -6   0   26.44    0.60
   8  -6   0   27.46    0.59
  -8   6   0   26.11    0.57
  -8  -6  -1   28.51    0.62
   8   6  -1   27.98    0.61
  -8   6   1   26.94    0.59
   8  -6   1   27.60    0.57
   8  -6   1   27.83    0.62
  -8  -6  -1   27.35    0.53
  -8   6   1   27.55    0.62
   8   6  -1   28.34    0.63
   8   6   1   28.16    0.61
  -8   6  -1   27.13    0.60
   8   6   1   27.59    0.63
  -8   6  -1   28.99    0.63
   8  -6  -1   27.51    0.59
  -8  -6   1   29.15    0.63
   8  -6  -1   27.68    0.62
  -8  -6  -2    4.01    0.13
  -8   6   2    3.94    0.16
  -8   6   2    3.85    0.17
   8   6  -2    3.93    0.17
   8  -6   2    3.92    0.12
   8  -6   2    3.78    0.16
   8   6  -2    3.83    0.15
   8   6  -2    3.70    0.13
  -8  -6  -2    3.77    0.17
   8  -6   2    3.75    0.17
  -8  -6   2    3.91    0.15
  -8   6  -2    3.47    0.16
   8   6   2    3.69    0.17
   8   6   2    3.98    0.15
   8   6   2    3.77    0.13
   8  -6  -2    3.68    0.12
  -8  -6   2    3.70    0.16
  -8   6  -2    3.59    0.16
   8  -6  -2    3.69    0.16
   8   6   2    4.02    0.17
  -8   6   3    2.99    0.15
   8  -6   3    3.06    0.16
  -8   6   3    2.98    0.16
   8   6  -3    3.08    0.16
  -8  -6  -3    3.26    0.17
   8   6  -3    3.29    0.14
   8  -6   3    3.16    0.16
  -8  -6  -3    3.07    0.14
   8   6   3    3.36    0.16
   8  -6  -3    3.04    0.16
   8   6   3    3.27    0.17
  -8  -6   3    3.18    0.14
  -8  -6   3    3.32    0.17
   8   6   3    3.56    0.15
  -8   6  -3    3.39    0.17
   8   6   3    3.35    0.14
  -8   6   4    4.50    0.22
   8  -6   4    4.58    0.21
  -8  -6  -4    4.07    0.19
   8  -6   4    4.29    0.20
  -8   6   4    4.39    0.20
   8   6  -4    4.25    0.20
   8   6  -4    4.25    0.19
   8  -6  -4    4.11    0.20
   8   6   4    4.47    0.20
  -8  -6   4    4.04    0.20
   8   6   4    4.15    0.19
  -8   6  -4    4.19    0.20
   8   6   4    4.21    0.21
   8  -6   5    1.38    0.15
   8  -6   5    1.27    0.14
  -8  -6  -5    1.18    0.14
   8   6  -5    1.17    0.13
  -8   6   5    1.23    0.15
   8   6  -5    1.36    0.14
  -8   6   5    1.34    0.14
   8  -6  -5    1.16    0.14
   8   6   5    1.33    0.13
  -8   6  -5    1.45    0.15
   8   6   5    1.38    0.15
  -8  -6   5    1.28    0.15
   8   6   5    1.32    0.14
   8  -6   6    0.81    0.12
   8   6  -6    0.74    0.12
   8  -6   6    0.70    0.13
   8   6  -6    0.81    0.13
  -8  -6  -6    0.98    0.14
  -8   6   6    0.77    0.13
  -8   6   6    0.79    0.13
   8  -6  -6    0.93    0.14
   8   6   6    0.79    0.12
  -8  -6   6    1.04    0.15
   8   6   6    0.85    0.14
  -8   6  -6    0.72    0.13
  -8   6   7    0.86    0.15
  -8   6   7    0.68    0.14
   8   6  -7    0.64    0.13
   8  -6   7    0.37    0.11
  -8  -6  -7    0.51    0.12
   8  -6   7    0.57    0.12
  -8   6  -7    0.61    0.13
   8   6   7    0.32    0.10
   8  -6  -7    0.72    0.14
  -8  -6   7    0.69    0.14
   9  -6   0   11.05    0.30
   9  -6   0   10.89    0.30
  -9   6   0   11.11    0.31
   9   6   0   12.15    0.32
  -9   6   0   11.09    0.30
  -9  -6   0   11.75    0.32
   9   6   0   11.52    0.32
   9  -6   1    0.62    0.08
  -9   6   1    0.88    0.09
  -9  -6  -1    0.67    0.08
  -9   6   1    0.78    0.08
   9  -6   1    0.67    0.06
   9   6  -1    0.77    0.08
   9   6  -1    0.91    0.09
   9   6   1    0.79    0.09
   9  -6  -1    0.80    0.07
  -9   6  -1    0.86    0.09
  -9   6  -1    0.84    0.09
   9  -6  -1    0.74    0.08
   9   6   1    0.84    0.09
  -9  -6   1    0.85    0.09
   9   6  -2   15.79    0.40
   9  -6   2   16.07    0.41
  -9   6   2   16.62    0.41
   9   6  -2   16.10    0.36
   9   6  -2   15.48    0.42
  -9  -6  -2   15.58    0.36
  -9  -6  -2   16.65    0.43
   9  -6   2   16.36    0.43
  -9   6   2   16.37    0.42
  -9   6  -2   16.80    0.42
  -9   6  -2   16.54    0.43
   9  -6  -2   16.28    0.36
  -9  -6   2   15.96    0.40
   9  -6  -2   16.89    0.43
   9   6   2   16.43    0.43
   9   6   2   16.86    0.44
   9   6   2   16.70    0.40
  -9  -6   2   16.56    0.44
   9  -6   3    5.50    0.22
   9   6  -3    5.96    0.19
   9   6  -3    5.54    0.23
   9  -6   3    5.72    0.23
  -9   6   3    6.21    0.23
  -9   6   3    5.68    0.23
  -9  -6  -3    6.02    0.20
  -9  -6  -3    5.89    0.24
  -9  -6   3    5.63    0.23
   9  -6  -3    5.52    0.23
  -9   6  -3    5.50    0.22
  -9  -6   3    5.65    0.19
   9   6   3    5.44    0.19
   9   6   3    5.54    0.22
   9   6   3    5.82    0.23
   9  -6   4    4.24    0.21
   9   6  -4    4.36    0.19
  -9   6   4    4.28    0.22
   9  -6   4    4.69    0.22
  -9  -6  -4    4.31    0.19
  -9   6   4    4.49    0.21
   9   6  -4    4.30    0.21
   9   6   4    4.13    0.21
   9  -6  -4    4.35    0.21
  -9   6  -4    4.50    0.21
   9   6   4    4.16    0.20
  -9  -6   4    4.42    0.22
  -9   6   5    0.69    0.11
   9  -6   5    0.95    0.13
   9   6  -5    1.00    0.12
   9   6  -5    1.01    0.13
  -9  -6  -5    0.85    0.12
   9  -6   5    1.03    0.13
  -9   6   5    0.96    0.13
  -9   6  -5    1.01    0.13
   9   6   5    0.88    0.12
   9  -6  -5    1.08    0.14
  -9  -6   5    0.66    0.12
   9   6   5    0.97    0.13
  -9   6   6    0.99    0.14
   9  -6   6    0.66    0.12
  -9   6   6    0.88    0.14
   9   6  -6    0.90    0.14
  -9  -6  -6    0.64    0.12
   9   6  -6    0.94    0.13
   9  -6   6    0.91    0.14
   9  -6  -6    1.08    0.15
   9   6   6    0.68    0.11
   9   6   6    0.87    0.14
  -9   6  -6    0.61    0.12
  -9  -6   6    0.78    0.13
  -9  -6  -7    0.71    0.14
  -9   6   7    0.52    0.13
   9  -6   7    0.48    0.12
  -9   6   7    0.50    0.12
   9   6  -7    0.44    0.12
   9  -6   7    0.52    0.13
  -9  -6   7    0.60    0.13
   9   6   7    0.81    0.15
  -9   6  -7    0.69    0.14
   9  -6  -7    0.54    0.13
  10  -6   0    0.10    0.04
  10   6   0    0.20    0.05
 -10   6   0    0.15    0.05
 -10  -6   0    0.16    0.05
  10   6   0    0.19    0.05
  10  -6   0    0.18    0.05
 -10   6   0    0.14    0.05
  10   6  -1    5.85    0.21
  10   6  -1    5.98    0.22
  10  -6   1    5.89    0.18
 -10  -6  -1    5.92    0.22
 -10   6   1    6.09    0.22
 -10   6   1    6.16    0.21
  10  -6   1    6.11    0.22
 -10   6  -1    5.87    0.21
  10  -6  -1    5.85    0.21
 -10  -6   1    5.80    0.22
 -10   6  -1    6.22    0.21
  10  -6  -1    6.13    0.19
  10   6   1    5.74    0.22
  10   6   1    5.68    0.21
  10   6  -2   13.75    0.38
  10  -6   2   12.96    0.36
  10   6  -2   13.01    0.35
 -10  -6  -2   13.40    0.38
 -10   6   2   13.29    0.37
 -10   6   2   12.62    0.35
  10  -6   2   12.97    0.37
  10   6   2   13.18    0.38
 -10  -6   2   12.79    0.38
  10   6   2   13.40    0.38
 -10   6  -2   13.15    0.36
 -10   6  -2   12.93    0.37
  10  -6  -2   13.01    0.37
  10  -6  -2   12.38    0.30
  10   6   2   12.92    0.34
 -10  -6   2   13.20    0.35
  10   6  -3    1.64    0.15
  10  -6   3    1.71    0.13
 -10  -6  -3    1.74    0.13
  10  -6   3    1.53    0.14
 -10   6   3    1.77    0.13
 -10   6   3    1.40    0.13
 -10  -6   3    1.71    0.11
 -10  -6   3    1.45    0.14
  10  -6  -3    1.35    0.13
  10   6   3    1.59    0.13
 -10   6  -3    1.53    0.12
  10   6   3    1.35    0.13
  10   6   3    1.48    0.10
 -10   6  -3    1.21    0.12
  10  -6   4    1.41    0.15
 -10   6   4    1.66    0.16
  10  -6   4    1.63    0.15
  10   6  -4    1.62    0.15
 -10  -6  -4    1.63    0.16
 -10  -6  -4    1.71    0.12
 -10   6   4    1.55    0.15
  10   6   4    1.59    0.16
  10   6   4    1.44    0.14
 -10   6  -4    1.56    0.15
 -10  -6   4    1.77    0.16
  10  -6  -4    1.49    0.15
 -10  -6  -5    0.37    0.09
 -10   6   5    0.74    0.12
 -10   6   5    0.63    0.11
  10  -6   5    0.62    0.11
  10  -6   5    0.73    0.12
  10   6  -5    0.66    0.11
 -10   6  -5    0.75    0.12
  10   6   5    0.71    0.11
  10   6   5    0.49    0.10
 -10  -6   5    0.65    0.12
  10  -6  -5    0.30    0.09
 -10   6   6    0.26    0.09
  10  -6   6    0.23    0.09
  10  -6   6    0.08    0.08
 -10   6   6    0.30    0.10
  10   6  -6    0.34    0.10
 -10  -6   6    0.29    0.10
  10  -6  -6    0.27    0.10
 -10   6  -6    0.43    0.11
  10   6   6    0.44    0.11
  10   6   6    0.17    0.08
  10  -6   7    0.43    0.12
 -10   6   7    0.42    0.12
 -10   6   7    0.46    0.13
  10  -6   7    0.59    0.13
  10  -6  -7    0.57    0.13
  10   6   7    0.45    0.12
 -10  -6   7    0.54    0.13
 -10   6  -7    0.50    0.13
 -11   6   0    1.90    0.12
 -11   6   0    2.05    0.12
 -11  -6   0    2.00    0.13
  11  -6   0    1.97    0.12
  11   6   0    1.95    0.13
  11   6   0    2.00    0.12
  11  -6   0    2.22    0.12
 -11   6   1    6.70    0.24
  11   6  -1    6.54    0.24
 -11  -6  -1    6.66    0.25
 -11   6   1    6.82    0.23
  11   6  -1    6.70    0.23
  11  -6   1    6.61    0.24
  11  -6   1    6.65    0.21
 -11  -6   1    6.61    0.25
 -11   6  -1    6.71    0.23
  11   6   1    6.96    0.23
  11  -6  -1    6.94    0.24
  11  -6  -1    6.79    0.21
  11   6   1    6.74    0.25
 -11   6  -1    6.86    0.24
 -11  -6  -2    6.53    0.25
  11  -6   2    6.49    0.25
 -11   6   2    6.64    0.24
  11   6  -2    6.41    0.25
  11  -6   2    6.58    0.24
 -11   6   2    6.82    0.24
  11   6  -2    6.12    0.22
  11   6   2    6.70    0.22
 -11   6  -2    6.60    0.24
  11   6   2    6.09    0.25
  11  -6  -2    7.12    0.26
 -11  -6   2    6.50    0.25
 -11  -6   2    6.59    0.23
 -11   6  -2    7.02    0.25
 -11   6   3   11.32    0.36
  11   6  -3   10.93    0.36
  11  -6   3   11.17    0.36
 -11   6   3   11.23    0.35
  11  -6   3   10.85    0.35
  11   6  -3   11.72    0.32
 -11  -6  -3   11.51    0.37
  11   6   3   11.44    0.37
 -11   6  -3   10.88    0.35
  11   6   3   10.86    0.36
  11   6   3   11.60    0.31
 -11  -6   3   11.77    0.32
 -11  -6   3   10.93    0.36
  11  -6  -3   11.91    0.37
 -11   6  -3   11.14    0.35
 -11  -6  -4    2.74    0.18
 -11   6   4    2.98    0.18
 -11   6   4    2.64    0.17
  11  -6   4    2.76    0.18
  11  -6   4    2.56    0.17
  11   6  -4    2.74    0.18
 -11   6  -4    2.91    0.17
  11   6   4    2.57    0.18
 -11   6  -4    2.59    0.17
  11   6   4    2.31    0.16
 -11  -6   4    2.48    0.17
  11  -6  -4    2.27    0.17
  11  -6   5    0.64    0.12
 -11   6   5    0.69    0.12
 -11  -6  -5    0.66    0.12
  11  -6   5    0.64    0.11
  11   6  -5    0.78    0.12
 -11   6   5    0.58    0.11
  11   6   5    0.77    0.11
 -11  -6   5    0.57    0.12
 -11   6  -5    0.45    0.10
  11   6   5    0.59    0.11
  11  -6  -5    0.58    0.11
 -11   6   6    0.55    0.12
  11  -6   6    0.77    0.14
  11  -6   6    0.75    0.13
  11   6  -6    0.55    0.12
 -11   6   6    0.66    0.13
  11  -6  -6    0.77    0.14
 -11   6  -6    0.62    0.12
 -11  -6   6    0.52    0.12
  11   6   6    0.66    0.13
  11   6   6    0.63    0.12
  11  -6   7   -0.07    0.08
 -11   6   7    0.00    0.09
  11  -6   7    0.04    0.09
 -11   6   7    0.18    0.10
 -11  -6   7    0.05    0.09
 -11   6  -7    0.05    0.09
  11  -6  -7    0.09    0.11
  11   6   7    0.00    0.08
  12  -6   0    2.34    0.13
 -12  -6   0    2.67    0.16
  12   6   0    2.51    0.15
 -12   6   0    2.75    0.14
  12   6   0    2.54    0.14
  12  -6   0    2.49    0.13
 -12   6   0    2.64    0.14
  12   6  -1   17.18    0.47
  12  -6   1   17.38    0.41
 -12  -6  -1   17.28    0.47
 -12   6   1   17.75    0.45
 -12   6   1   17.33    0.45
  12   6  -1   16.95    0.45
  12  -6   1   17.33    0.46
 -12   6  -1   17.99    0.45
  12  -6  -1   16.98    0.42
  12   6   1   17.01    0.44
  12  -6  -1   17.79    0.46
  12   6   1   17.15    0.47
 -12  -6   1   17.01    0.47
 -12   6  -1   17.24    0.45
  12   6  -2    3.63    0.19
 -12  -6  -2    4.12    0.20
 -12   6   2    4.00    0.19
  12   6  -2    3.94    0.17
 -12   6   2    3.85    0.18
  12  -6   2    3.96    0.19
  12   6   2    3.71    0.19
 -12   6  -2    3.96    0.18
  12   6   2    3.79    0.17
 -12  -6   2    4.30    0.21
 -12   6  -2    4.09    0.19
  12  -6  -2    4.02    0.20
 -12  -6   2    3.95    0.18
 -12  -6  -3    0.57    0.10
  12   6  -3    0.56    0.10
 -12   6   3    0.71    0.10
  12  -6   3    0.53    0.09
  12  -6   3    0.79    0.11
 -12   6   3    0.58    0.09
  12   6   3    0.72    0.11
 -12   6  -3    0.63    0.10
 -12   6  -3    0.71    0.10
  12  -6  -3    0.70    0.11
  12   6   3    0.78    0.11
 -12  -6   3    0.70    0.11
  12   6  -4    2.32    0.17
 -12   6   4    2.24    0.17
  12  -6   4    2.22    0.16
  12  -6   4    2.30    0.17
 -12   6   4    1.99    0.15
 -12  -6  -4    2.28    0.17
  12   6   4    2.33    0.17
 -12   6  -4    2.28    0.16
  12   6   4    2.47    0.17
 -12   6  -4    2.47    0.17
  12  -6  -4    2.58    0.18
 -12  -6   4    2.21    0.17
  12  -6   5    0.62    0.12
 -12   6   5    0.58    0.11
  12  -6   5    0.59    0.12
 -12  -6  -5    0.73    0.13
  12   6  -5    0.58    0.12
 -12   6   5    0.65    0.12
 -12  -6   5    0.47    0.11
  12   6   5    0.90    0.13
 -12   6  -5    0.44    0.10
  12   6   5    0.79    0.12
 -12   6  -5    0.59    0.11
  12  -6  -5    0.52    0.11
  12  -6   6    0.36    0.11
 -12  -6  -6    0.56    0.13
 -12   6   6    0.41    0.11
  12   6  -6    0.31    0.11
 -12   6   6    0.65    0.13
  12  -6   6    0.45    0.11
  12   6   6    0.37    0.11
  12   6   6    0.45    0.12
  12  -6  -6    0.57    0.12
 -12   6  -6    0.41    0.11
 -12  -6   6    0.59    0.13
 -13  -6   0    1.81    0.14
 -13   6   0    2.04    0.13
 -13   6   0    2.08    0.13
  13  -6   0    2.05    0.13
  13   6   0    2.17    0.14
  13  -6   0    2.05    0.13
  13   6   0    1.82    0.13
  13  -6   1    1.24    0.10
 -13  -6  -1    1.43    0.14
 -13   6   1    1.40    0.13
 -13   6   1    1.34    0.12
  13  -6   1    1.37    0.13
  13   6  -1    1.33    0.13
  13   6  -1    1.57    0.12
  13   6   1    1.31    0.13
  13  -6  -1    1.39    0.10
 -13   6  -1    1.23    0.12
 -13  -6   1    1.35    0.14
  13  -6  -1    1.38    0.13
 -13   6  -1    1.18    0.12
  13   6   1    1.41    0.12
 -13   6   2    9.15    0.31
 -13  -6  -2    8.77    0.32
  13   6  -2    9.40    0.32
  13   6  -2    9.00    0.29
  13  -6   2    9.14    0.32
 -13   6   2    8.98    0.31
 -13   6  -2    8.79    0.31
  13   6   2    8.74    0.28
  13   6   2    8.84    0.32
 -13  -6   2    8.90    0.32
 -13   6  -2    8.36    0.29
  13  -6  -2    9.60    0.32
  13   6  -3   12.68    0.41
 -13  -6  -3   12.82    0.42
 -13   6   3   12.65    0.40
  13  -6   3   12.25    0.40
  13  -6   3   13.34    0.41
 -13   6   3   12.32    0.39
  13  -6  -3   13.06    0.41
 -13   6  -3   13.01    0.41
 -13   6  -3   12.16    0.39
  13   6   3   12.60    0.41
 -13  -6   3   12.55    0.41
  13   6   3   12.72    0.41
 -13   6   4    0.13    0.07
 -13  -6  -4    0.19    0.08
  13   6  -4    0.25    0.09
  13  -6   4    0.12    0.08
  13  -6   4    0.23    0.09
 -13   6   4    0.11    0.07
  13   6   4    0.18    0.08
 -13   6  -4    0.27    0.08
 -13  -6   4    0.38    0.10
  13   6   4    0.14    0.07
  13  -6  -4    0.15    0.08
 -13   6  -4    0.12    0.07
 -13   6   5    0.23    0.09
 -13   6   5    0.26    0.09
 -13  -6  -5    0.18    0.09
  13   6  -5    0.20    0.09
  13  -6   5    0.23    0.09
  13  -6   5    0.17    0.09
 -13   6  -5    0.15    0.08
 -13   6  -5    0.19    0.09
  13   6   5    0.14    0.08
  13   6   5    0.09    0.08
  13  -6  -5    0.20    0.09
 -13  -6   5   -0.01    0.07
 -13   6   6    0.54    0.13
  13  -6   6    0.43    0.12
 -13  -6  -6    0.83    0.15
  13  -6   6    0.56    0.12
 -13   6   6    0.73    0.13
  13   6  -6    0.52    0.13
 -13   6  -6    0.38    0.11
  13  -6  -6    0.43    0.13
  13   6   6    0.34    0.11
 -13   6  -6    0.56    0.13
  13   6   6    0.65    0.13
 -13  -6   6    0.49    0.13
 -14  -6   0    2.37    0.16
  14   6   0    2.01    0.15
  14   6   0    2.43    0.15
  14  -6   0    2.11    0.14
  14  -6   0    2.34    0.14
 -14   6   0    2.06    0.13
 -14   6   0    2.06    0.15
 -14   6   1    0.14    0.06
 -14   6   1    0.25    0.06
  14  -6   1    0.22    0.06
  14  -6   1    0.27    0.08
  14   6  -1    0.32    0.08
  14   6  -1    0.30    0.08
 -14  -6  -1    0.21    0.08
  14  -6  -1    0.26    0.06
  14   6   1    0.16    0.06
 -14   6  -1    0.23    0.07
 -14  -6   1    0.23    0.07
  14   6   1    0.38    0.08
 -14   6  -1    0.09    0.07
  14  -6  -1    0.38    0.08
 -14   6   2    6.45    0.26
 -14  -6  -2    6.07    0.27
  14   6  -2    6.61    0.27
  14  -6   2    6.56    0.27
  14   6  -2    6.28    0.24
 -14   6   2    6.52    0.25
 -14   6  -2    7.13    0.27
  14   6   2    6.48    0.27
  14   6   2    6.85    0.24
 -14  -6   2    6.53    0.28
  14  -6  -2    6.67    0.27
 -14   6  -2    7.07    0.26
 -14  -6  -3    5.93    0.27
  14  -6   3    5.64    0.26
  14   6  -3    5.45    0.26
 -14   6   3    6.11    0.26
 -14   6   3    5.75    0.25
  14  -6   3    5.88    0.26
 -14   6  -3    5.41    0.24
 -14   6  -3    6.50    0.27
  14  -6  -3    5.60    0.26
  14   6   3    5.78    0.26
 -14  -6   3    5.64    0.27
  14   6  -4    0.16    0.08
  14  -6   4    0.04    0.07
 -14  -6  -4    0.11    0.07
  14  -6   4    0.04    0.07
 -14   6   4    0.07    0.07
 -14   6   4    0.02    0.06
 -14   6  -4    0.19    0.08
 -14   6  -4   -0.01    0.07
  14   6   4    0.09    0.07
  14  -6  -4    0.20    0.08
  14   6   4    0.09    0.07
 -14  -6   4    0.10    0.08
  14  -6   5    0.52    0.12
 -14   6   5    0.68    0.12
 -14  -6  -5    0.49    0.12
 -14   6   5    0.59    0.12
  14   6  -5    0.67    0.13
  14  -6   5    0.56    0.12
  14   6   5    0.64    0.12
 -14  -6   5    0.62    0.13
 -14   6  -5    0.72    0.12
  14   6   5    0.37    0.11
 -14   6  -5    0.67    0.13
  14  -6  -5    0.49    0.12
 -14   6   6    0.06    0.09
 -14  -6  -6    0.23    0.10
  14   6  -6    0.03    0.09
 -14   6   6    0.13    0.10
  14  -6   6   -0.08    0.07
  14  -6   6   -0.01    0.08
  14   6   6    0.10    0.09
 -14  -6   6   -0.02    0.08
  14  -6  -6    0.07    0.09
 -14   6  -6   -0.05    0.08
  14   6   6    0.07    0.08
 -14   6  -6    0.13    0.09
  15   6   0    5.94    0.25
 -15  -6   0    6.07    0.27
  15  -6   0    5.83    0.24
 -15   6   0    6.20    0.25
 -15   6   0    6.26    0.24
  15   6   0    6.11    0.25
  15  -6   0    6.07    0.24
 -15   6   1    1.94    0.15
 -15  -6  -1    2.22    0.17
  15   6  -1    2.25    0.15
  15   6  -1    2.21    0.16
  15  -6   1    2.44    0.16
 -15   6   1    2.24    0.15
 -15   6  -1    2.11    0.14
  15   6   1    2.40    0.15
 -15  -6   1    2.17    0.16
  15   6   1    1.96    0.15
 -15   6  -1    2.43    0.16
  15  -6  -1    2.17    0.15
  15  -6  -1    2.23    0.14
 -15  -6  -2    5.84    0.27
 -15   6   2    5.79    0.25
 -15   6   2    5.78    0.24
  15  -6   2    5.54    0.25
  15   6  -2    5.54    0.23
  15   6  -2    5.82    0.26
  15   6   2    5.23    0.25
  15   6   2    6.01    0.23
 -15  -6   2    5.56    0.26
 -15   6  -2    5.18    0.24
  15  -6  -2    5.54    0.25
 -15   6  -2    5.79    0.24
 -15  -6  -3    1.79    0.18
 -15   6   3    1.56    0.16
  15  -6   3    2.29    0.17
 -15   6   3    1.90    0.15
  15   6  -3    1.91    0.18
  15   6   3    2.01    0.16
  15  -6  -3    2.03    0.18
 -15  -6   3    1.84    0.18
 -15   6  -3    2.22    0.16
 -15   6  -3    2.10    0.17
  15  -6   4    0.77    0.13
  15  -6   4    0.97    0.14
 -15   6   4    0.75    0.12
 -15  -6  -4    1.02    0.15
 -15   6   4    1.06    0.14
  15   6  -4    0.96    0.14
  15   6   4    0.94    0.14
 -15   6  -4    0.95    0.13
  15  -6  -4    1.01    0.14
 -15   6  -4    0.87    0.13
 -15  -6   4    0.90    0.14
  15   6   4    1.11    0.15
 -15   6   5    0.92    0.14
 -15   6   5    0.92    0.15
  15  -6   5    0.92    0.15
  15   6  -5    1.13    0.16
  15  -6   5    0.80    0.14
 -15  -6  -5    0.95    0.16
  15   6   5    0.97    0.15
  15  -6  -5    0.84    0.14
 -15   6  -5    1.17    0.16
 -15  -6   5    0.98    0.15
  15   6   5    0.77    0.14
 -15   6  -5    0.94    0.15
  15  -6   6    0.25    0.11
  15   6  -6    0.18    0.11
 -15   6   6    0.21    0.11
 -15   6   6    0.08    0.09
  15  -6   6    0.34    0.12
 -15  -6  -6    0.22    0.12
 -15  -6   6    0.26    0.12
  15  -6  -6    0.35    0.11
 -15   6  -6    0.11    0.10
  15   6   6    0.21    0.11
 -15   6  -6    0.20    0.10
  15   6   6    0.16    0.10
 -16   6   0    9.09    0.32
  16  -6   0    9.10    0.31
  16   6   0    8.16    0.31
 -16  -6   0    8.42    0.33
 -16   6   0    8.45    0.30
  16  -6   0    8.53    0.30
  16   6   0    8.68    0.32
  16   6  -1    4.60    0.22
 -16  -6  -1    3.98    0.23
  16   6  -1    4.29    0.22
  16  -6   1    4.00    0.21
 -16   6   1    4.52    0.22
 -16   6   1    4.51    0.21
  16  -6  -1    4.15    0.21
  16   6   1    4.04    0.22
 -16   6  -1    4.12    0.22
 -16   6  -1    4.17    0.20
  16   6   1    4.09    0.20
 -16  -6   1    3.86    0.22
 -16   6   2    1.57    0.15
  16   6  -2    1.42    0.14
  16   6  -2    1.22    0.15
 -16  -6  -2    1.28    0.16
  16  -6   2    1.19    0.14
 -16   6   2    1.44    0.15
  16  -6  -2    1.38    0.16
 -16  -6   2    1.42    0.16
 -16   6  -2    1.46    0.14
 -16   6  -2    1.37    0.15
  16   6   2    1.40    0.16
  16   6  -3    1.56    0.17
 -16  -6  -3    1.81    0.19
 -16   6   3    1.80    0.17
 -16   6   3    1.90    0.18
  16  -6   3    1.94    0.19
 -16  -6   3    1.80    0.18
  16   6   3    1.31    0.16
 -16   6  -3    1.70    0.18
  16  -6  -3    1.79    0.18
 -16   6  -3    1.92    0.15
  16  -6   4    2.87    0.21
 -16   6   4    3.60    0.23
  16   6  -4    3.51    0.23
  16  -6   4    2.83    0.20
 -16  -6  -4    3.05    0.22
 -16  -6   4    2.93    0.22
 -16   6  -4    3.28    0.22
  16   6   4    2.97    0.21
  16  -6  -4    3.19    0.22
  16   6  -5    0.01    0.09
 -16   6   5   -0.03    0.08
  16  -6   5    0.03    0.08
  16  -6   5   -0.08    0.08
 -16  -6  -5    0.05    0.08
 -16  -6   5    0.10    0.09
  16   6   5   -0.02    0.09
 -16   6  -5   -0.02    0.07
  16  -6  -5    0.02    0.08
  16   6   5    0.03    0.08
  17   6   0    0.40    0.09
  17   6   0    0.47    0.10
 -17   6   0    0.46    0.10
 -17  -6   0    0.25    0.09
  17  -6   0    0.47    0.09
  17  -6   0    0.55    0.10
  17  -6   1    0.87    0.12
  17   6  -1    0.95    0.12
 -17  -6  -1    1.00    0.14
 -17   6   1    0.98    0.13
  17   6  -1    0.98    0.13
 -17  -6   1    0.91    0.13
  17  -6  -1    0.80    0.12
 -17   6  -1    0.90    0.13
  17   6   1    1.04    0.12
  17   6   1    1.00    0.13
 -17  -6  -2    0.57    0.12
  17   6  -2    0.42    0.10
 -17   6   2    0.48    0.11
  17  -6   2    0.64    0.12
  17  -6  -2    0.48    0.11
  17   6   2    0.53    0.11
 -17   6  -2    0.65    0.12
 -17  -6   2    0.38    0.10
 -17  -6  -3    0.72    0.13
 -17   6   3    0.58    0.12
  17  -6   3    0.37    0.11
  17   6  -3    0.53    0.11
 -17   6  -3    0.58    0.12
 -17  -6   3    0.66    0.13
  17   6   3    0.47    0.11
  17  -6  -3    0.65    0.13
 -17  -6  -4    1.55    0.19
 -17   6   4    1.80    0.19
  17   6  -4    1.54    0.18
  17  -6   4    1.72    0.18
  17   6   4    1.45    0.17
  17  -6  -4    1.27    0.17
 -17   6  -4    1.64    0.19
 -17  -6   4    1.39    0.18
  17   6  -5    0.02    0.09
 -17  -6  -5    0.04    0.09
 -17   6   5    0.19    0.10
  17  -6   5    0.20    0.10
  17  -6   5    0.09    0.09
  17  -6  -5    0.25    0.11
  17   6   5    0.16    0.10
 -17  -6   5    0.25    0.11
 -17   6  -5    0.15    0.10
  17   6   5    0.14    0.10
 -18   6   0    2.24    0.17
  18   6   0    1.67    0.17
  18   6   0    1.65    0.17
 -18  -6   0    1.89    0.19
  18  -6   0    2.03    0.16
  18  -6   0    1.98    0.17
  18  -6   1    0.09    0.07
 -18   6   1    0.18    0.09
  18   6  -1    0.21    0.09
  18   6  -1    0.18    0.08
 -18  -6  -1    0.15    0.08
  18   6   1    0.11    0.07
 -18  -6   1    0.14    0.09
  18   6   1    0.10    0.07
 -18   6  -1    0.25    0.09
  18  -6  -1    0.26    0.09
 -18   6   2    0.47    0.11
  18  -6   2    0.03    0.07
  18   6  -2    0.20    0.09
 -18  -6  -2    0.07    0.08
  18   6   2    0.10    0.07
  18  -6  -2   -0.05    0.08
 -18   6  -2    0.28    0.09
 -18  -6   2    0.22    0.09
  18  -6   3    0.81    0.14
  18   6  -3    0.74    0.13
 -18  -6  -3    0.58    0.13
 -18   6   3    0.89    0.14
 -18   6  -3    0.49    0.12
  18   6   3    0.82    0.14
 -18  -6   3    0.72    0.13
  18  -6  -3    0.99    0.15
 -18   6   4    0.57    0.13
  18  -6   4    0.70    0.14
  18   6  -4    0.55    0.13
 -18  -6  -4    0.58    0.13
 -18  -6   4    0.67    0.13
  18   6   4    0.64    0.14
 -18   6  -4    0.53    0.13
  18  -6  -4    0.47    0.12
 -18   6   5    0.18    0.10
  18  -6   5    0.24    0.11
  18  -6   5    0.10    0.09
  18   6  -5    0.01    0.10
  18  -6  -5    0.12    0.10
 -18  -6   5    0.11    0.10
  18   6   5    0.01    0.09
 -19   6   0    1.53    0.17
 -19  -6   0    1.26    0.17
  19  -6   0    1.32    0.15
  19   6   0    1.43    0.16
  19   6   0    1.38    0.16
 -19  -6  -1    1.09    0.15
  19   6  -1    1.09    0.15
  19  -6   1    1.07    0.15
  19   6  -1    1.26    0.15
 -19   6   1    1.32    0.16
  19   6   1    1.10    0.14
 -19   6  -1    1.05    0.15
  19  -6  -1    1.04    0.14
 -19  -6   1    1.22    0.16
  19   6   1    1.06    0.14
  19   6  -2    0.57    0.12
 -19  -6  -2    0.46    0.11
  19  -6   2    0.49    0.12
 -19   6   2    0.51    0.12
  19   6   2    0.56    0.12
  19  -6  -2    0.66    0.13
 -19  -6   2    0.65    0.13
 -19   6  -2    0.72    0.13
 -19   6   3    1.05    0.15
  19  -6   3    0.95    0.14
  19   6  -3    1.16    0.16
 -19  -6  -3    0.73    0.14
  19   6   3    0.96    0.15
 -19   6  -3    1.03    0.16
 -19  -6   3    0.97    0.16
  19  -6  -3    1.07    0.16
  19  -6   4    0.06    0.08
 -19   6   4    0.16    0.10
 -19  -6  -4    0.00    0.09
  19   6  -4    0.13    0.09
 -19   6  -4    0.10    0.09
 -19  -6   4    0.07    0.09
  19   6   4    0.20    0.10
  19  -6  -4    0.08    0.09
  20   6   0    0.80    0.13
  20   6   0    0.53    0.12
 -20  -6   0    0.61    0.13
 -20   6   0    0.47    0.11
 -20  -6  -1    0.51    0.12
  20  -6   1    0.51    0.11
  20   6  -1    0.54    0.11
 -20   6   1    0.23    0.10
  20   6  -1    0.42    0.11
  20   6   1    0.24    0.10
  20  -6  -1    0.41    0.11
 -20  -6   1    0.46    0.12
 -20   6  -1    0.40    0.11
  20  -6   2    0.16    0.09
 -20  -6  -2    0.19    0.09
 -20   6   2    0.27    0.10
  20   6  -2    0.11    0.09
  20  -6  -2    0.05    0.09
 -20  -6   2    0.15    0.10
 -20   6  -2    0.34    0.11
  20   6   2    0.18    0.10
  20   6  -3    0.26    0.10
 -20   6   3   -0.02    0.08
 -20  -6  -3    0.16    0.10
  20  -6   3    0.15    0.09
 -20   6  -3    0.21    0.10
  20  -6  -3    0.05    0.09
 -20  -6   3    0.06    0.09
  20   6   3    0.10    0.09
  21   6   0   -0.02    0.07
  21   6   0    0.10    0.08
 -21  -6   0    0.13    0.09
 -21   6   0    0.15    0.10
 -21   6   1    0.46    0.12
 -21  -6  -1    0.44    0.12
  21   6  -1    0.39    0.11
  21  -6   1    0.35    0.11
  21   6   1    0.39    0.11
 -21  -6   1    0.33    0.11
 -21   6  -1    0.40    0.12
  21  -6  -1    0.48    0.12
  21   6  -2    0.05    0.09
  21  -6   2    0.09    0.09
 -21   6   2    0.27    0.10
 -21  -6  -2    0.19    0.10
 -21   6  -2    0.20    0.09
  21  -6  -2   -0.04    0.08
 -21  -6   2   -0.01    0.09
  21   6   2    0.23    0.11
 -21   6   3    0.18    0.10
 -21  -6  -3    0.18    0.10
  21   6  -3    0.07    0.10
  21  -6   3    0.06    0.11
 -21   6  -3    0.06    0.09
 -21  -6   3    0.14    0.11
  21  -6  -3    0.00    0.09
  21   6   3    0.08    0.10
  22   6   0    0.07    0.09
  22   6   0   -0.02    0.07
 -22  -6   0    0.07    0.08
 -22   6   0   -0.12    0.08
  22  -6   1    1.07    0.16
 -22  -6  -1    0.90    0.16
 -22   6   1    0.98    0.15
  22   6  -1    0.88    0.15
 -22  -6   1    0.71    0.15
  22   6   1    1.07    0.16
 -22   6  -1    0.63    0.13
  22  -6   2    0.06    0.09
 -22   6   2    0.10    0.10
  22   6  -2    0.01    0.10
 -22  -6  -2    0.16    0.10
  22  -6  -2   -0.01    0.09
 -22   6  -2    0.11    0.10
  22   6   2    0.00    0.09
 -22  -6   2    0.05    0.10
   0   7   0    0.03    0.02
   0   7   0    0.05    0.03
   0  -7   0    0.01    0.02
   0   7  -1   10.10    0.25
   0   7   1   10.34    0.26
   0   7   1   10.21    0.22
   0  -7  -1    9.82    0.25
   0   7   1   10.38    0.25
   0   7   1   10.05    0.26
   0   7  -1    9.96    0.25
   0  -7   1   10.02    0.26
   0  -7   1    9.94    0.22
   0   7   2   50.22    1.01
   0   7   2   51.38    1.02
   0   7  -2   50.86    0.98
   0   7  -2   51.25    1.02
   0  -7   2   49.46    1.01
   0   7   2   50.39    0.98
   0   7   2   50.72    0.99
   0  -7   2   50.84    0.99
   0  -7  -2   49.54    0.99
   0  -7  -3    0.14    0.04
   0  -7   3    0.17    0.05
   0   7   3    0.19    0.05
   0   7   3    0.16    0.05
   0  -7   3    0.17    0.05
   0   7  -3    0.22    0.05
   0   7   3    0.13    0.04
   0   7  -3    0.19    0.04
   0   7   3    0.15    0.04
   0  -7  -4    1.22    0.11
   0  -7   4    1.29    0.12
   0   7  -4    1.35    0.08
   0  -7   4    1.27    0.10
   0   7   4    1.19    0.12
   0   7  -4    0.98    0.11
   0   7   4    1.22    0.11
   0   7   4    1.37    0.10
   0   7   4    1.15    0.08
   0   7  -5    0.00    0.05
   0   7   5    0.00    0.04
   0   7   5    0.10    0.06
   0  -7   5    0.10    0.06
   0  -7   5    0.02    0.05
   0  -7  -5    0.05    0.05
   0  -7   6    0.03    0.06
   0   7  -6    0.02    0.06
   0  -7  -6    0.06    0.07
   0   7   6   -0.01    0.05
   0   7   6   -0.03    0.06
   0   7   7    0.27    0.10
   0  -7   7    0.18    0.09
   0   7  -7    0.22    0.09
   0  -7  -7    0.29    0.10
   0   7   7    0.07    0.08
   0   7  -8    0.52    0.13
   0   7   8    0.43    0.13
   0  -7   8    0.31    0.11
   0  -7  -8    0.23    0.11
   0   7   8    0.31    0.12
  -1  -7   0    3.66    0.09
   1  -7   0    3.77    0.13
  -1   7   0    3.49    0.12
   1   7   0    3.70    0.13
   1   7   0    3.71    0.12
  -1  -7   0    3.60    0.13
  -1   7   0    3.59    0.13
  -1   7   1   29.14    0.62
   1   7  -1   30.37    0.62
   1  -7   1   30.42    0.63
  -1   7   1   30.86    0.57
  -1  -7  -1   30.10    0.62
   1  -7   1   30.35    0.58
  -1   7   1   30.42    0.63
   1   7  -1   29.67    0.62
  -1  -7   1   29.04    0.63
   1   7   1   29.74    0.63
   1   7   1   30.12    0.62
   1  -7  -1   30.60    0.62
   1   7   1   30.71    0.58
  -1   7  -1   30.39    0.61
  -1  -7   1   29.77    0.59
   1   7   1   30.20    0.62
  -1   7  -1   30.77    0.63
  -1  -7  -2   23.11    0.48
  -1   7   2   21.62    0.50
   1   7  -2   22.29    0.48
  -1   7   2   22.93    0.50
   1  -7   2   21.63    0.47
   1   7  -2   22.68    0.50
  -1   7   2   21.63    0.47
   1  -7   2   21.50    0.50
  -1   7   2   22.13    0.47
  -1  -7   2   22.43    0.50
  -1  -7   2   23.04    0.49
   1   7   2   22.69    0.51
  -1   7  -2   22.67    0.47
   1  -7  -2   22.01    0.47
   1   7   2   22.19    0.48
   1   7   2   22.86    0.49
   1   7   2   22.23    0.50
  -1   7  -2   22.14    0.51
  -1   7   3    6.80    0.22
  -1   7   3    7.54    0.19
  -1   7   3    6.99    0.22
   1   7  -3    6.66    0.20
   1  -7   3    7.51    0.23
   1  -7   3    6.93    0.22
   1   7  -3    6.64    0.22
  -1   7   3    7.04    0.24
  -1  -7   3    7.14    0.22
  -1  -7   3    7.30    0.23
   1   7   3    6.83    0.22
   1   7   3    7.00    0.23
   1  -7  -3    7.09    0.23
  -1   7  -3    6.96    0.24
  -1   7  -3    7.02    0.19
   1   7   3    7.53    0.23
   1   7   3    7.01    0.20
   1  -7  -3    7.30    0.19
  -1   7   4    2.67    0.15
   1  -7   4    2.60    0.15
  -1   7   4    2.75    0.14
   1  -7   4    2.61    0.14
   1   7  -4    2.42    0.12
   1   7  -4    2.84    0.16
  -1   7   4    2.91    0.16
  -1  -7  -4    2.73    0.14
   1   7   4    2.32    0.14
   1   7   4    2.24    0.13
   1   7   4    2.64    0.14
  -1   7  -4    2.47    0.15
  -1  -7   4    2.52    0.14
   1   7   4    2.62    0.12
  -1   7  -4    2.38    0.10
  -1  -7   4    2.56    0.13
   1  -7  -4    2.45    0.13
   1  -7   5    1.00    0.11
  -1  -7  -5    0.86    0.10
  -1   7   5    0.97    0.12
   1  -7   5    0.88    0.11
   1   7  -5    1.00    0.12
  -1   7   5    0.90    0.12
   1   7   5    0.75    0.11
  -1   7  -5    0.89    0.12
  -1  -7   5    0.96    0.10
   1   7   5    0.96    0.12
  -1  -7   5    0.99    0.12
   1  -7  -5    0.97    0.11
  -1  -7  -6    0.99    0.14
  -1   7   6    1.15    0.15
   1  -7   6    1.34    0.15
   1   7  -6    1.36    0.15
  -1   7   6    1.45    0.15
   1   7   6    1.12    0.14
  -1   7  -6    1.28    0.15
  -1  -7   6    1.13    0.14
   1   7   6    0.99    0.14
   1  -7  -6    1.09    0.12
   1  -7   7    0.65    0.13
  -1  -7  -7    0.56    0.13
   1   7  -7    0.55    0.12
  -1   7   7    0.47    0.12
  -1   7   7    0.46    0.11
   1   7   7    0.48    0.12
  -1  -7   7    0.79    0.14
   1  -7  -7    0.48    0.12
  -1   7  -7    0.68    0.13
   1   7   7    0.80    0.14
   1  -7   8    0.31    0.11
   1   7  -8    0.14    0.10
  -1   7   8    0.29    0.11
  -1  -7  -8    0.22    0.11
  -1   7   8    0.20    0.11
  -1  -7   8    0.33    0.12
   1   7   8    0.39    0.12
  -1   7  -8    0.18    0.10
   1  -7  -8    0.21    0.11
   1   7   8    0.24    0.11
  -2   7   0    6.58    0.18
   2   7   0    6.60    0.19
  -2   7   0    6.79    0.19
  -2  -7   0    6.48    0.16
   2   7   0    6.74    0.17
   2   7   0    6.85    0.19
   2  -7   0    6.21    0.18
  -2  -7   0    6.67    0.19
  -2  -7  -1   10.24    0.27
  -2   7   1   10.86    0.27
  -2   7   1   11.30    0.22
  -2   7   1   10.59    0.28
   2  -7   1   10.74    0.23
   2  -7   1   10.27    0.27
  -2  -7  -1   10.40    0.24
   2   7  -1   10.18    0.26
   2   7  -1    9.97    0.25
   2   7   1   10.37    0.26
   2   7   1   10.34    0.23
   2  -7  -1   10.18    0.25
   2   7   1   10.20    0.25
   2   7   1   10.57    0.26
  -2   7  -1    9.89    0.24
  -2  -7   1   10.16    0.27
  -2  -7   1   10.27    0.24
  -2   7  -1   10.06    0.27
  -2   7   2    8.39    0.22
   2  -7   2    8.55    0.23
   2   7  -2    9.36    0.24
   2   7  -2    8.80    0.24
   2  -7   2    8.28    0.24
  -2   7   2    8.56    0.25
  -2   7   2    8.98    0.25
   2   7   2    9.16    0.24
   2   7   2    9.08    0.25
  -2   7  -2    8.99    0.22
   2   7   2    9.21    0.25
  -2  -7   2    8.95    0.24
   2  -7  -2    8.66    0.25
   2  -7  -2    8.68    0.22
   2   7   2    9.16    0.24
  -2  -7   2    8.78    0.25
  -2   7  -2    8.05    0.25
  -2   7   3   21.22    0.50
   2   7  -3   21.50    0.51
  -2   7   3   21.61    0.49
   2  -7   3   21.29    0.50
   2   7  -3   21.05    0.48
  -2   7   3   21.40    0.52
   2  -7   3   21.62    0.50
  -2   7  -3   21.64    0.44
  -2  -7   3   21.06    0.50
  -2   7  -3   22.04    0.52
   2   7   3   20.85    0.48
   2  -7  -3   21.27    0.50
  -2  -7   3   21.11    0.49
   2   7   3   21.72    0.49
   2   7   3   21.96    0.51
   2  -7  -3   20.67    0.45
   2   7   3   20.74    0.49
   2  -7   4   10.74    0.31
  -2  -7  -4   10.66    0.30
   2  -7   4   10.33    0.32
  -2   7   4   10.82    0.34
   2   7  -4   11.12    0.30
  -2   7   4   10.46    0.32
   2   7  -4   10.69    0.33
  -2   7  -4   10.54    0.33
   2   7   4   10.40    0.30
   2   7   4   10.47    0.32
   2   7   4   10.43    0.33
  -2  -7   4   10.32    0.32
   2  -7  -4   10.02    0.31
  -2  -7   4   10.54    0.29
   2   7   4   10.67    0.29
  -2   7   5    0.33    0.08
   2  -7   5    0.33    0.07
  -2  -7  -5    0.45    0.08
   2   7  -5    0.29    0.08
  -2   7   5    0.32    0.08
   2  -7   5    0.27    0.08
   2   7   5    0.31    0.07
   2   7   5    0.36    0.08
  -2  -7   5    0.29    0.06
  -2   7  -5    0.30    0.08
   2   7   5    0.33    0.08
  -2  -7   5    0.26    0.08
   2  -7  -5    0.29    0.07
  -2  -7  -6    0.36    0.10
  -2   7   6    0.36    0.09
   2   7  -6    0.49    0.10
  -2   7   6    0.42    0.10
   2  -7   6    0.38    0.09
   2  -7   6    0.48    0.10
   2   7   6    0.59    0.11
  -2  -7   6    0.27    0.09
  -2   7  -6    0.14    0.08
   2   7   6    0.29    0.09
   2  -7  -6    0.65    0.10
  -2   7   7    0.71    0.13
   2   7  -7    0.81    0.14
  -2  -7  -7    0.69    0.13
   2  -7   7    0.66    0.13
  -2   7   7    0.69    0.14
   2   7   7    0.72    0.13
  -2  -7   7    0.55    0.12
  -2   7  -7    0.60    0.12
   2   7   7    0.48    0.12
   2  -7  -7    0.86    0.15
  -2   7   8    0.26    0.11
  -2  -7  -8    0.53    0.13
   2   7  -8    0.37    0.12
  -2   7   8    0.39    0.12
   2  -7   8    0.60    0.14
   2   7   8    0.63    0.14
   2  -7  -8    0.51    0.14
  -2  -7   8    0.59    0.14
   2   7   8    0.56    0.13
  -2   7  -8    0.64    0.14
   3  -7   0    0.76    0.06
  -3   7   0    0.79    0.07
  -3  -7   0    0.89    0.07
   3   7   0    0.90    0.07
   3   7   0    0.87    0.06
   3   7   0    0.81    0.05
  -3  -7   0    0.87    0.05
  -3   7   0    0.72    0.03
  -3   7   0    0.86    0.06
  -3   7   1    5.08    0.17
  -3  -7  -1    4.93    0.14
   3  -7   1    4.96    0.13
   3   7  -1    4.71    0.16
   3  -7   1    4.92    0.17
  -3   7   1    5.19    0.17
   3   7  -1    5.16    0.15
  -3   7   1    5.15    0.13
   3  -7  -1    4.86    0.16
   3   7   1    5.21    0.17
  -3  -7   1    5.10    0.17
   3   7   1    5.21    0.15
   3   7   1    5.11    0.15
   3  -7  -1    5.14    0.15
   3   7   1    5.21    0.17
  -3   7  -1    4.73    0.14
  -3  -7   1    5.08    0.15
  -3   7  -1    5.10    0.17
   3   7  -2   30.26    0.63
   3  -7   2   30.61    0.63
   3   7  -2   29.70    0.64
   3  -7   2   29.07    0.65
  -3   7   2   31.08    0.62
  -3   7   2   31.06    0.65
  -3   7   2   30.01    0.66
  -3   7  -2   30.72    0.68
   3   7   2   31.52    0.65
   3   7   2   31.71    0.66
   3   7   2   31.63    0.66
   3   7   2   31.19    0.66
   3  -7  -2   30.33    0.67
   3  -7  -2   31.13    0.62
  -3  -7   2   31.06    0.65
  -3  -7   2   31.00    0.66
  -3   7  -2   31.22    0.62
   3  -7   3   10.96    0.31
   3  -7   3   11.53    0.32
  -3   7   3   11.21    0.32
  -3   7   3   11.35    0.33
  -3   7   3   11.16    0.30
   3   7  -3   11.60    0.30
   3   7  -3   11.55    0.31
   3  -7  -3   10.96    0.25
   3   7   3   10.60    0.31
  -3  -7   3   11.05    0.29
   3  -7  -3   10.64    0.31
  -3   7  -3   11.02    0.32
   3   7   3   10.73    0.29
   3   7   3   10.61    0.29
  -3   7  -3   11.19    0.25
  -3  -7   3   10.97    0.31
   3   7   3   10.96    0.30
   3   7  -4    0.14    0.05
  -3  -7  -4    0.18    0.05
  -3   7   4    0.11    0.05
   3  -7   4    0.12    0.05
   3  -7   4    0.24    0.06
   3   7  -4    0.16    0.05
  -3   7   4    0.15    0.06
   3   7   4    0.15    0.05
   3  -7  -4    0.15    0.05
  -3   7  -4    0.15    0.06
  -3  -7   4    0.13    0.05
   3   7   4    0.14    0.05
  -3  -7   4    0.18    0.06
   3   7   4    0.15    0.06
   3   7   4    0.11    0.06
   3   7  -5    2.17    0.15
  -3  -7  -5    2.32    0.16
   3   7  -5    2.26    0.13
   3  -7   5    2.16    0.15
  -3   7   5    2.19    0.16
   3  -7   5    2.32    0.14
  -3  -7  -5    2.16    0.13
  -3   7   5    2.23    0.15
  -3  -7   5    2.31    0.16
  -3   7  -5    2.33    0.16
   3   7   5    2.49    0.16
   3  -7  -5    2.27    0.15
   3   7   5    2.02    0.12
   3   7   5    2.51    0.16
  -3  -7  -6    0.38    0.10
   3  -7   6    0.44    0.09
  -3   7   6    0.33    0.09
   3   7  -6    0.27    0.09
   3  -7   6    0.33    0.09
  -3   7   6    0.30    0.09
   3   7   6    0.31    0.09
   3  -7  -6    0.22    0.08
  -3   7  -6    0.47    0.11
   3   7   6    0.33    0.09
  -3  -7   6    0.67    0.12
  -3   7   7   -0.06    0.07
   3   7  -7    0.07    0.08
  -3   7   7    0.01    0.07
   3  -7   7    0.09    0.09
  -3  -7  -7    0.11    0.09
   3   7   7    0.19    0.10
  -3   7  -7    0.06    0.08
   3  -7  -7   -0.07    0.07
   3   7   7    0.14    0.09
  -3  -7   7    0.04    0.08
  -3  -7  -8    0.34    0.12
   3  -7   8    0.28    0.11
  -3   7   8    0.15    0.11
   3   7  -8    0.27    0.12
  -3   7   8    0.31    0.12
   3  -7  -8    0.41    0.13
   3   7   8    0.26    0.10
  -3   7  -8    0.28    0.11
   3   7   8    0.31    0.11
  -3  -7   8    0.38    0.12
   4  -7   0   10.53    0.26
   4   7   0   10.35    0.27
  -4   7   0   10.46    0.26
  -4   7   0   10.30    0.27
   4   7   0   10.20    0.23
   4  -7   0   10.27    0.26
   4   7   0    9.90    0.27
  -4  -7   0    9.96    0.24
  -4   7   0   10.10    0.22
  -4  -7   0    9.91    0.27
   4   7  -1   34.63    0.72
  -4  -7  -1   34.87    0.70
   4   7  -1   35.28    0.69
  -4   7   1   34.62    0.67
  -4   7   1   33.32    0.73
   4  -7   1   33.60    0.72
   4  -7   1   35.28    0.68
   4   7  -1   36.25    0.73
  -4   7   1   34.77    0.72
  -4   7  -1   35.02    0.68
   4   7   1   35.11    0.69
   4  -7  -1   34.39    0.72
  -4  -7   1   34.70    0.70
[truncated: 1,103,937 more chars]
