# Supplementary material for: Crystal structure and absolute configuration of (3S,4aS,8aS)-N-tert-butyl-2-[(S)-3-(2-chloro-4-nitro­benzamido)-2-hy­droxy­prop­yl]deca­hydro­isoquinoline-3-carboxamide and (3S,4aS,8aS)-N-tert-butyl-2-{(S)-2-[(S)-1-(2-chloro-4-nitro­benzoyl)pyrrolidin-2-yl]-2-hy­droxy­eth­yl}deca­hydro­iso­quinoline-3-carboxamide
Source: Acta Crystallogr E Crystallogr Commun. 2015 Oct 31;71(Pt 11):1401–7. doi: 10.1107/S2056989015020046 (PMC4645022; doi:10.1107/S2056989015020046)
Supplement: Supplementary file 2 [file e-71-01401-Isup2.hkl]

data_I                                                                          
_shelx_title ' bm95wasx in P2(1)2(1)2'                                          
_shelx_refln_list_code          4                                               
_shelx_F_calc_maximum      263.35                                               
_exptl_crystal_F_000      1056.00                                               
_reflns_d_resolution_high  0.8027                                               
                                                                                
loop_                                                                           
 _space_group_symop_operation_xyz                                               
 'x, y, z'                                                                      
 '-x, -y, z'                                                                    
 '-x+1/2, y+1/2, -z'                                                            
 'x+1/2, -y+1/2, -z'                                                            
                                                                                
_cell_length_a    18.8408                                                       
_cell_length_b    20.2263                                                       
_cell_length_c     6.7923                                                       
_cell_angle_alpha  90.000                                                       
_cell_angle_beta   90.000                                                       
_cell_angle_gamma  90.000                                                       
                                                                                
_shelx_F_squared_multiplier     1.000                                           
                                                                                
loop_                                                                           
 _refln_index_h                                                                 
 _refln_index_k                                                                 
 _refln_index_l                                                                 
 _refln_F_squared_calc                                                          
 _refln_F_squared_meas                                                          
 _refln_F_squared_sigma                                                         
 _refln_observed_status                                                         
   2   0   0        327.37        194.11         3.30 o                         
   4   0   0      69355.77      65297.84      1448.41 o                         
   6   0   0        755.20        724.67        10.79 o                         
   8   0   0         46.88         41.77         1.83 o                         
  10   0   0        267.92        250.33         7.65 o                         
  12   0   0         52.63         52.79         2.65 o                         
  14   0   0         68.54         89.31         4.67 o                         
  16   0   0         21.48         19.36         2.99 o                         
  18   0   0        569.46        610.18        13.16 o                         
  20   0   0          0.86          2.13         2.86 o                         
  22   0   0        404.95        417.13        21.74 o                         
   1   1   0        265.57        197.36         7.93 o                         
   2   1   0        166.40        158.56         1.97 o                         
   3   1   0        719.50        681.17         7.30 o                         
   4   1   0         12.01          3.84         0.71 o                         
   5   1   0       9757.95       9532.97        61.91 o                         
   6   1   0       1278.02       1212.07        10.39 o                         
   7   1   0        110.50        105.98         1.85 o                         
   8   1   0          0.09          2.91         0.63 o                         
   9   1   0        224.71        204.55         3.81 o                         
  10   1   0        228.87        255.72         3.38 o                         
  11   1   0         25.92         38.18         1.91 o                         
  12   1   0        211.19        212.14         3.31 o                         
  13   1   0         73.02         74.26         2.54 o                         
  14   1   0        313.77        311.87         5.44 o                         
  15   1   0         14.32         10.27         1.70 o                         
  16   1   0         33.29         23.17         2.26 o                         
  17   1   0        223.71        227.12         6.13 o                         
  18   1   0         48.12         48.89         3.18 o                         
  19   1   0         53.42         54.92         3.45 o                         
  20   1   0          3.25          4.35         2.05 o                         
  21   1   0          8.92         10.09         2.55 o                         
  22   1   0          6.03          8.96         3.74 o                         
  23   1   0          0.35         -1.02         3.84 o                         
   0   2   0      28304.38      27668.15       425.54 o                         
   1   2   0       2968.92       2996.69        19.63 o                         
   2   2   0       1841.95       1693.82        11.50 o                         
   3   2   0       9145.12       9091.77        62.80 o                         
   4   2   0        178.36        184.69         3.58 o                         
   5   2   0       4232.49       4189.15        30.04 o                         
   6   2   0       8362.41       8341.40        73.41 o                         
   7   2   0       1296.19       1306.37         9.93 o                         
   8   2   0       1159.53       1172.02         9.32 o                         
   9   2   0          4.46          3.44         0.69 o                         
  10   2   0         68.77         76.01         1.92 o                         
  11   2   0        112.19         87.72         2.15 o                         
  12   2   0         30.87         39.10         2.59 o                         
  13   2   0        149.84        162.63         3.49 o                         
  14   2   0          0.70          1.30         1.08 o                         
  15   2   0        332.45        322.49         5.88 o                         
  16   2   0        253.78        223.73         5.07 o                         
  17   2   0         51.44         59.26         4.30 o                         
  18   2   0        385.40        373.30         7.00 o                         
  19   2   0          3.02          4.77         2.03 o                         
  20   2   0         69.64         62.13         3.72 o                         
  21   2   0         10.65         15.18         2.89 o                         
  22   2   0        138.75        139.73         8.22 o                         
  23   2   0         13.60         11.71         5.03 o                         
   1   3   0          0.86          3.45         0.33 o                         
   2   3   0       2360.27       2412.89        15.24 o                         
   3   3   0       6655.65       6626.87        40.61 o                         
   4   3   0      21598.16      21068.04       145.59 o                         
   5   3   0       6607.88       6773.96        47.69 o                         
   6   3   0       1892.98       1928.17        17.18 o                         
   7   3   0       1204.26       1173.43         9.97 o                         
   8   3   0        269.69        253.56         3.51 o                         
   9   3   0          9.85         12.32         1.15 o                         
  10   3   0        534.48        538.52         6.88 o                         
  11   3   0         84.69         77.61         2.39 o                         
  12   3   0        111.58        117.13         3.83 o                         
  13   3   0        730.90        719.10        11.55 o                         
  14   3   0         26.16         18.10         1.64 o                         
  15   3   0          7.42          8.51         1.83 o                         
  16   3   0         34.13         36.54         2.61 o                         
  17   3   0          9.33          6.49         1.79 o                         
  18   3   0        124.43        122.32         5.82 o                         
  19   3   0         57.10         59.80         4.10 o                         
  20   3   0        224.07        252.02         8.22 o                         
  21   3   0          0.44          2.61         2.37 o                         
  22   3   0          9.56          2.26         3.38 o                         
  23   3   0          0.53         -2.38         3.84 o                         
   0   4   0       2466.98       2620.23        29.03 o                         
   1   4   0       5644.57       5478.93        38.37 o                         
   2   4   0       1170.26       1079.92         9.14 o                         
   3   4   0       1284.92       1254.09        11.40 o                         
   4   4   0       1003.43       1027.65         7.37 o                         
   5   4   0        385.84        444.53         6.52 o                         
   6   4   0         48.63         56.55         1.57 o                         
   7   4   0       5014.09       5151.64        37.30 o                         
   8   4   0        901.69        896.78         8.43 o                         
   9   4   0       1134.06       1144.03        10.46 o                         
  10   4   0        151.10        145.06         3.31 o                         
  11   4   0        168.93        142.14         3.06 o                         
  12   4   0         16.44          4.47         1.15 o                         
  13   4   0        821.79        825.33         9.46 o                         
  14   4   0        188.52        210.23         4.70 o                         
  15   4   0        302.05        309.14         5.28 o                         
  16   4   0        301.04        274.41         5.70 o                         
  17   4   0          8.92          8.48         1.92 o                         
  18   4   0         84.53         88.77         4.41 o                         
  19   4   0          9.62          6.73         2.06 o                         
  20   4   0          5.99          4.97         2.49 o                         
  21   4   0          0.12         -1.75         2.65 o                         
  22   4   0          6.52          4.91         2.79 o                         
  23   4   0          0.41         -0.16         3.38 o                         
   1   5   0      22690.85      21723.04       141.25 o                         
   2   5   0       1913.54       1968.55        13.64 o                         
   3   5   0       2526.02       2445.48        16.86 o                         
   4   5   0        892.15        956.55         6.99 o                         
   5   5   0        163.62        183.15         3.27 o                         
   6   5   0       4415.41       4316.10        31.51 o                         
   7   5   0       1027.32       1055.58         9.42 o                         
   8   5   0       1075.87       1187.62        10.56 o                         
   9   5   0       2595.46       2667.27        21.01 o                         
  10   5   0        251.88        256.56         4.02 o                         
  11   5   0         14.00         15.62         2.18 o                         
  12   5   0        791.82        810.41         8.76 o                         
  13   5   0        115.07        133.32         3.50 o                         
  14   5   0        282.11        246.89         4.68 o                         
  15   5   0          9.53         11.52         1.70 o                         
  16   5   0        325.11        293.01         5.91 o                         
  17   5   0         61.77         68.57         3.59 o                         
  18   5   0         28.96         28.88         2.66 o                         
  19   5   0         56.30         62.53         4.04 o                         
  20   5   0        241.65        260.38         7.96 o                         
  21   5   0          0.45          1.16         2.75 o                         
  22   5   0          8.08          7.16         2.93 o                         
   0   6   0        719.33        813.50        15.28 o                         
   1   6   0        693.26        666.82         8.46 o                         
   2   6   0          7.16          2.66         0.52 o                         
   3   6   0        203.55        222.91         4.25 o                         
   4   6   0        105.19         78.55         1.36 o                         
   5   6   0         23.37         31.23         1.05 o                         
   6   6   0         79.69        105.39         2.35 o                         
   7   6   0       1320.67       1304.01        12.74 o                         
   8   6   0       1901.45       1824.98        15.14 o                         
   9   6   0        695.11        771.71        10.46 o                         
  10   6   0         13.97         10.96         1.24 o                         
  11   6   0        113.72        137.17         3.15 o                         
  12   6   0        142.97        173.91         3.61 o                         
  13   6   0        159.63        136.61         3.41 o                         
  14   6   0        145.88        149.53         4.36 o                         
  15   6   0        434.90        412.45         6.37 o                         
  16   6   0        567.96        587.07         8.02 o                         
  17   6   0         32.59         30.32         2.62 o                         
  18   6   0        130.39        131.51         5.27 o                         
  19   6   0         88.85         94.26         4.91 o                         
  20   6   0         44.30         41.70         4.13 o                         
  21   6   0          4.94          5.54         2.81 o                         
  22   6   0          0.19         -0.18         2.75 o                         
   1   7   0        277.08        247.80         3.04 o                         
   2   7   0        442.56        449.20         4.33 o                         
   3   7   0         64.38         54.84         1.36 o                         
   4   7   0        630.41        692.75         5.44 o                         
   5   7   0       1248.20       1301.58         9.55 o                         
   6   7   0        540.18        462.33         4.37 o                         
   7   7   0        778.28        774.77         6.90 o                         
   8   7   0        478.95        398.15         5.08 o                         
   9   7   0         42.69         59.24         2.22 o                         
  10   7   0         11.07         15.78         1.48 o                         
  11   7   0        101.01        112.46         2.89 o                         
  12   7   0        660.54        683.68         7.98 o                         
  13   7   0         34.97         29.44         2.03 o                         
  14   7   0        739.24        738.33         8.86 o                         
  15   7   0        277.79        286.97         5.76 o                         
  16   7   0         12.05         12.35         1.85 o                         
  17   7   0        126.02        130.78         4.51 o                         
  18   7   0         68.60         65.98         4.01 o                         
  19   7   0          4.61          4.77         2.92 o                         
  20   7   0         73.50         84.34         5.98 o                         
  21   7   0          0.09          4.57         2.96 o                         
  22   7   0         11.34         10.70         3.28 o                         
   0   8   0        121.42        131.37         3.78 o                         
   1   8   0       2297.96       2446.49        18.64 o                         
   2   8   0       2640.19       2521.14        18.03 o                         
   3   8   0        118.03        115.66         2.18 o                         
   4   8   0       1465.29       1493.04        10.78 o                         
   5   8   0       1584.75       1647.21        11.27 o                         
   6   8   0        463.92        492.72         4.71 o                         
   7   8   0        283.46        283.86         3.82 o                         
   8   8   0       1748.45       1815.24        15.97 o                         
   9   8   0       1121.73       1146.71        10.84 o                         
  10   8   0        341.44        319.24         4.78 o                         
  11   8   0         27.45         27.94         1.86 o                         
  12   8   0         15.23         13.27         1.54 o                         
  13   8   0         40.49         42.51         2.41 o                         
  14   8   0         97.40        108.52         3.51 o                         
  15   8   0         32.45         29.14         2.26 o                         
  16   8   0        342.53        345.28         6.08 o                         
  17   8   0         44.80         41.15         2.73 o                         
  18   8   0         10.52         11.75         2.48 o                         
  19   8   0        314.08        330.31         7.76 o                         
  20   8   0         80.58         86.32         5.50 o                         
  21   8   0         18.20         18.29         4.50 o                         
  22   8   0          6.33          1.09         3.78 o                         
   1   9   0        359.25        381.97         4.37 o                         
   2   9   0        736.14        694.15         6.75 o                         
   3   9   0        229.50        256.66         3.39 o                         
   4   9   0        481.71        397.53         4.03 o                         
   5   9   0        372.42        371.19         3.78 o                         
   6   9   0        124.87        125.82         2.26 o                         
   7   9   0        113.54        122.29         2.09 o                         
   8   9   0          5.67          3.48         0.89 o                         
   9   9   0         36.61         36.74         1.88 o                         
  10   9   0         16.62         23.34         1.64 o                         
  11   9   0        117.72        128.76         3.26 o                         
  12   9   0        330.02        303.69         5.07 o                         
  13   9   0        144.51        153.18         3.72 o                         
  14   9   0        850.20        849.01         9.89 o                         
  15   9   0         91.90         86.40         3.51 o                         
  16   9   0          0.23         -1.36         1.45 o                         
  17   9   0         63.15         73.13         4.66 o                         
  18   9   0         38.11         46.35         3.63 o                         
  19   9   0         23.12         14.33         4.18 o                         
  20   9   0         35.03         33.03         4.67 o                         
  21   9   0         13.13         10.99         3.78 o                         
   0  10   0       1812.16       1658.82        21.31 o                         
   1  10   0        193.58        202.90         3.03 o                         
   2  10   0       3344.13       3287.54        24.95 o                         
   3  10   0        189.31        190.38         2.99 o                         
   4  10   0          2.73          2.99         0.85 o                         
   5  10   0        174.69        174.53         2.64 o                         
   6  10   0        154.36        160.46         3.18 o                         
   7  10   0         49.72         69.63         1.81 o                         
   8  10   0        175.17        171.43         2.97 o                         
   9  10   0        417.36        431.39         5.46 o                         
  10  10   0         17.45         17.91         1.60 o                         
  11  10   0         16.58         15.95         1.68 o                         
  12  10   0         20.20         16.80         1.70 o                         
  13  10   0          1.63         -1.08         1.24 o                         
  14  10   0         75.63         63.02         3.28 o                         
  15  10   0         17.39         17.72         2.35 o                         
  16  10   0        151.67        152.79         4.72 o                         
  17  10   0         21.84         21.29         2.84 o                         
  18  10   0         32.18         36.14         3.38 o                         
  19  10   0         81.84         82.85         6.40 o                         
  20  10   0         34.41         31.81         4.67 o                         
  21  10   0         87.48         98.01         7.31 o                         
   1  11   0          2.27          8.26         1.30 o                         
   2  11   0        605.84        592.87         6.40 o                         
   3  11   0         16.16         11.41         1.54 o                         
   4  11   0          0.10         -0.72         0.72 o                         
   5  11   0         14.85         27.69         1.52 o                         
   6  11   0        103.57         78.56         2.11 o                         
   7  11   0          9.38         11.07         1.25 o                         
   8  11   0        267.07        274.11         4.36 o                         
   9  11   0          1.46          5.77         1.29 o                         
  10  11   0          4.15          3.91         1.31 o                         
  11  11   0        150.36        137.26         4.60 o                         
  12  11   0          7.31          7.02         1.77 o                         
  13  11   0         42.24         39.90         2.76 o                         
  14  11   0        860.79        830.24        10.94 o                         
  15  11   0        389.93        377.13         7.08 o                         
  16  11   0         18.30         21.26         2.70 o                         
  17  11   0        113.15        117.60         5.71 o                         
  18  11   0         14.92         17.16         4.71 o                         
  19  11   0          0.99          2.09         3.38 o                         
  20  11   0        118.81        121.45         7.71 o                         
  21  11   0          0.84          4.26         5.40 o                         
   0  12   0         68.51         84.15         6.06 o                         
   1  12   0          0.27          0.09         1.01 o                         
   2  12   0        723.29        728.20         7.53 o                         
   3  12   0       1285.61       1216.96        12.27 o                         
   4  12   0         92.59         84.73         3.34 o                         
   5  12   0         63.67         61.51         2.17 o                         
   6  12   0        190.47        199.53         3.26 o                         
   7  12   0          1.62          0.26         0.94 o                         
   8  12   0        532.51        558.06         6.64 o                         
   9  12   0        282.35        273.24         4.87 o                         
  10  12   0         13.18         10.11         1.57 o                         
  11  12   0         30.87         30.81         2.40 o                         
  12  12   0        168.92        152.02         4.05 o                         
  13  12   0         11.84         14.95         1.93 o                         
  14  12   0          6.19          9.08         2.00 o                         
  15  12   0        154.70        170.54         5.47 o                         
  16  12   0        146.06        149.66         5.52 o                         
  17  12   0         34.41         31.73         3.89 o                         
  18  12   0         21.07         16.82         3.10 o                         
  19  12   0          4.92          7.94         3.49 o                         
  20  12   0          1.32          3.72         3.65 o                         
   1  13   0          1.48          1.36         1.11 o                         
   2  13   0         47.58         45.80         2.39 o                         
   3  13   0         12.42          7.29         1.36 o                         
   4  13   0        107.78        116.16         3.29 o                         
   5  13   0          0.13          0.76         0.88 o                         
   6  13   0        190.88        172.02         3.13 o                         
   7  13   0        121.41        140.66         3.19 o                         
   8  13   0        758.95        686.91         7.71 o                         
   9  13   0         25.13         16.47         2.55 o                         
  10  13   0        350.99        308.76         6.40 o                         
  11  13   0        189.45        185.44         4.38 o                         
  12  13   0          0.23          0.25         1.36 o                         
  13  13   0         33.53         27.09         2.36 o                         
  14  13   0        307.86        294.15         5.84 o                         
  15  13   0        138.03        139.17         5.17 o                         
  16  13   0         14.90         16.66         2.54 o                         
  17  13   0         71.77         70.70         4.55 o                         
  18  13   0         16.44         12.83         2.94 o                         
  19  13   0         13.74         18.65         3.12 o                         
  20  13   0         69.01         73.09         7.78 o                         
   0  14   0         93.71        123.66         4.83 o                         
   1  14   0        341.79        350.79         5.82 o                         
   2  14   0        235.83        195.74         4.37 o                         
   3  14   0         40.28         43.29         2.48 o                         
   4  14   0         15.46         14.34         1.68 o                         
   5  14   0         61.71         68.43         3.49 o                         
   6  14   0         16.33         17.84         1.78 o                         
   7  14   0         13.14          9.24         1.52 o                         
   8  14   0        159.78        153.38         3.84 o                         
   9  14   0        496.56        477.29         8.79 o                         
  10  14   0          8.71          7.59         1.64 o                         
  11  14   0         83.59         87.60         3.72 o                         
  12  14   0         13.36          7.97         1.78 o                         
  13  14   0         52.17         68.40         4.46 o                         
  14  14   0         85.42         87.26         3.80 o                         
  15  14   0          0.83          2.14         2.34 o                         
  16  14   0          0.16          2.31         2.05 o                         
  17  14   0          0.09          0.05         2.23 o                         
  18  14   0          4.07          6.96         2.79 o                         
  19  14   0         52.47         55.78         4.40 o                         
   1  15   0         17.96         17.37         1.83 o                         
   2  15   0        200.98        197.17         4.52 o                         
   3  15   0         13.76         19.12         2.28 o                         
   4  15   0         37.73         46.26         2.58 o                         
   5  15   0         60.54         42.50         2.56 o                         
   6  15   0         91.20         99.27         3.82 o                         
   7  15   0        613.83        583.90         7.99 o                         
   8  15   0        883.21        884.95        10.40 o                         
   9  15   0        200.92        192.84         4.53 o                         
  10  15   0         32.37         30.96         3.24 o                         
  11  15   0          8.25          6.41         1.87 o                         
  12  15   0        216.34        209.36         5.40 o                         
  13  15   0        139.75        140.06         4.86 o                         
  14  15   0         21.03         26.89         2.80 o                         
  15  15   0         93.16         97.76         4.64 o                         
  16  15   0         15.55         19.11         2.80 o                         
  17  15   0         49.73         57.45         4.49 o                         
  18  15   0         52.25         55.61         4.49 o                         
   0  16   0          3.50         -1.57         1.80 o                         
   1  16   0         18.21          8.51         1.87 o                         
   2  16   0          4.87          3.85         1.51 o                         
   3  16   0        141.30        128.63         3.85 o                         
   4  16   0          7.07         11.23         1.83 o                         
   5  16   0        194.39        222.95         5.71 o                         
   6  16   0        860.15        834.86        10.90 o                         
   7  16   0         59.48         64.04         3.41 o                         
   8  16   0         26.81         42.63         2.71 o                         
   9  16   0         52.83         60.08         3.79 o                         
  10  16   0         86.52         67.28         4.44 o                         
  11  16   0         67.03         69.73         3.65 o                         
  12  16   0         75.60         78.39         4.00 o                         
  13  16   0         36.10         43.11         3.17 o                         
  14  16   0         33.94         32.61         4.08 o                         
  15  16   0         40.58         33.70         3.63 o                         
  16  16   0         17.90         20.78         3.64 o                         
  17  16   0         25.80         20.19         3.73 o                         
  18  16   0          0.56          1.93         3.03 o                         
   1  17   0         21.36         18.28         2.16 o                         
   2  17   0        339.73        289.17         5.80 o                         
   3  17   0         14.28          5.19         1.62 o                         
   4  17   0         12.36         23.11         2.32 o                         
   5  17   0          2.67          5.15         1.93 o                         
   6  17   0         40.05         29.42         2.62 o                         
   7  17   0        404.86        383.16         7.10 o                         
   8  17   0        146.82        139.48         4.39 o                         
   9  17   0         62.31         72.93         3.81 o                         
  10  17   0        106.48         95.57         4.54 o                         
  11  17   0          0.26         -0.22         1.70 o                         
  12  17   0          1.20          3.81         2.05 o                         
  13  17   0         11.15         11.82         2.36 o                         
  14  17   0          7.40          9.75         2.65 o                         
  15  17   0          9.35          6.34         2.94 o                         
  16  17   0          0.25          3.28         2.79 o                         
  17  17   0         46.97         38.68         4.61 o                         
   0  18   0        624.11        651.46        13.32 o                         
   1  18   0          5.03          2.51         1.74 o                         
   2  18   0        112.44        127.22         4.81 o                         
   3  18   0         70.31         63.26         3.45 o                         
   4  18   0          3.20          2.40         1.91 o                         
   5  18   0        100.62        100.15         5.27 o                         
   6  18   0         49.68         54.60         3.30 o                         
   7  18   0          7.68          3.95         1.89 o                         
   8  18   0         19.86         25.87         2.62 o                         
   9  18   0         67.29         59.00         3.61 o                         
  10  18   0         57.33         71.57         3.93 o                         
  11  18   0         55.50         44.63         3.31 o                         
  12  18   0         27.47         33.70         3.44 o                         
  13  18   0         28.19         36.38         3.63 o                         
  14  18   0         12.90         11.16         3.02 o                         
  15  18   0          1.16          2.37         2.79 o                         
  16  18   0          6.29          3.78         4.99 o                         
   1  19   0        215.70        190.85         6.08 o                         
   2  19   0        221.12        221.67         5.50 o                         
   3  19   0        127.40         95.12         4.19 o                         
   4  19   0          2.40          3.08         2.03 o                         
   5  19   0        214.50        256.52        10.16 o                         
   6  19   0         34.34         37.46         3.66 o                         
   7  19   0         29.56         46.00         3.22 o                         
   8  19   0         84.18         74.37         4.04 o                         
   9  19   0        109.75        112.50         4.82 o                         
  10  19   0          0.02          0.16         2.00 o                         
  11  19   0        100.23         91.48         5.03 o                         
  12  19   0         45.49         47.22         4.31 o                         
  13  19   0          0.97          0.15         2.41 o                         
  14  19   0         30.20         33.03         4.41 o                         
  15  19   0          6.84         13.67         3.55 o                         
   0  20   0         65.09         74.54         6.93 o                         
   1  20   0        106.48        141.85         4.82 o                         
   2  20   0          4.36          5.74         1.96 o                         
   3  20   0        251.62        239.25         7.05 o                         
   4  20   0          5.69          2.92         2.15 o                         
   5  20   0          5.04         11.30         2.51 o                         
   6  20   0         19.31         23.82         2.76 o                         
   7  20   0        248.08        222.61         7.83 o                         
   8  20   0         28.57         32.60         3.08 o                         
   9  20   0        191.68        230.39         6.15 o                         
  10  20   0         66.75         64.81         4.05 o                         
  11  20   0         27.27         40.52         3.79 o                         
  12  20   0         19.44         16.11         3.47 o                         
  13  20   0         12.70         13.12         3.33 o                         
  14  20   0          7.41          4.40         3.21 o                         
   1  21   0          3.72          3.77         1.96 o                         
   2  21   0         71.90         79.31         4.15 o                         
   3  21   0          1.52          2.09         2.18 o                         
   4  21   0          9.02          1.89         2.27 o                         
   5  21   0          7.19         19.55         4.03 o                         
   6  21   0        144.71        140.77         5.41 o                         
   7  21   0        115.54         98.65         5.16 o                         
   8  21   0          0.43          3.06         2.24 o                         
   9  21   0          0.89          0.85         2.15 o                         
  10  21   0         15.51         17.02         2.80 o                         
  11  21   0         14.02         16.19         3.55 o                         
  12  21   0         18.25         23.91         4.05 o                         
   0  22   0         15.96          7.60         3.25 o                         
   1  22   0         18.09         23.49         2.72 o                         
   2  22   0         43.84         55.44         4.12 o                         
   3  22   0          2.80         -2.41         2.41 o                         
   4  22   0         13.31         12.85         2.84 o                         
   5  22   0         25.29         26.70         3.40 o                         
   6  22   0        144.93        144.16         6.91 o                         
   7  22   0         63.38         59.94         4.10 o                         
   8  22   0        119.89        117.81         5.33 o                         
   9  22   0         12.26         14.29         2.80 o                         
  10  22   0         55.20         48.05         4.30 o                         
  11  22   0        105.15        135.28         7.36 o                         
   1  23   0          3.59          4.88         2.46 o                         
   2  23   0          5.29          1.31         2.44 o                         
   3  23   0         28.92         25.46         3.37 o                         
   4  23   0         22.71         36.26         4.44 o                         
   5  23   0         12.51         21.90         3.33 o                         
   6  23   0         12.44          7.43         2.61 o                         
   7  23   0         27.48         18.95         2.89 o                         
   8  23   0          0.35          2.70         2.52 o                         
   9  23   0         62.50         55.65         4.22 o                         
   0  24   0         17.01          1.82         3.95 o                         
   1  24   0          0.97          2.37         2.62 o                         
   2  24   0          9.16         12.01         3.10 o                         
   3  24   0          2.84          5.96         2.69 o                         
   4  24   0         16.05         18.63         3.30 o                         
   5  24   0          0.14          1.77         2.47 o                         
   6  24   0         60.35         63.15         5.63 o                         
   7  24   0         28.17         31.42         5.07 o                         
   1  25   0          0.17         -1.66         2.55 o                         
   2  25   0         48.20         66.92         6.77 o                         
   0   0   1       7965.29       7869.56       154.93 o                         
   1   0   1       2686.34       2662.47        17.37 o                         
   2   0   1        348.97        363.57         3.85 o                         
   3   0   1      21305.38      20297.16       131.22 o                         
   4   0   1       6725.95       6677.96        43.65 o                         
   5   0   1       2635.67       2511.39        16.39 o                         
   6   0   1       1199.86       1204.90         8.68 o                         
   7   0   1       3983.08       3889.23        25.10 o                         
   8   0   1       2243.11       2344.31        16.94 o                         
   9   0   1        151.26        147.80         2.92 o                         
  10   0   1        919.04        935.79         8.24 o                         
  11   0   1         29.30         29.09         1.42 o                         
  12   0   1         61.99         64.42         2.09 o                         
  13   0   1        112.84        110.52         3.24 o                         
  14   0   1        420.10        440.80         6.71 o                         
  15   0   1        295.10        294.37         5.64 o                         
  16   0   1         25.83         21.66         2.20 o                         
  17   0   1          3.10          0.31         1.62 o                         
  18   0   1        326.59        310.72         7.07 o                         
  19   0   1        150.99        163.93         6.18 o                         
  20   0   1         28.54         26.75         3.55 o                         
  21   0   1        171.33        208.70         7.30 o                         
  22   0   1          4.78          1.97         3.03 o                         
  23   0   1         22.29         16.62         3.92 o                         
 -23   1   1         25.78         28.28         4.05 o                         
 -22   1   1         51.80         49.60         4.66 o                         
 -21   1   1         49.58         51.19         4.74 o                         
 -20   1   1        114.74        109.94         6.02 o                         
 -19   1   1        329.52        296.40         8.05 o                         
 -18   1   1        143.21        152.22         6.93 o                         
 -17   1   1         85.76         77.60         4.01 o                         
 -16   1   1        117.31        121.14         3.98 o                         
 -15   1   1        858.26        836.98        10.37 o                         
 -14   1   1        170.20        153.53         4.46 o                         
 -13   1   1         10.67         10.96         1.28 o                         
 -12   1   1        386.76        396.86         4.82 o                         
 -11   1   1       1237.02       1325.74        11.00 o                         
 -10   1   1        358.60        350.76         4.18 o                         
  -9   1   1       1030.53        978.52         8.77 o                         
  -8   1   1         49.14         50.24         2.26 o                         
  -7   1   1       2121.37       2405.00        16.19 o                         
  -6   1   1        194.21        182.08         2.29 o                         
  -5   1   1       2239.59       2130.40        14.91 o                         
  -4   1   1       5575.35       5317.40        33.06 o                         
  -3   1   1       3199.99       3160.15        33.73 o                         
  -2   1   1       6948.05       6756.28        47.03 o                         
  -1   1   1       6759.30       6638.20        49.74 o                         
   0   1   1        371.71        347.47         2.63 o                         
   1   1   1       6906.89       6794.64        41.54 o                         
   2   1   1       6955.31       6771.88        41.44 o                         
   3   1   1       3273.80       3273.66        21.85 o                         
   4   1   1       5588.82       5361.90        35.33 o                         
   5   1   1       2230.60       2140.14        14.15 o                         
   6   1   1        206.44        195.28         2.42 o                         
   7   1   1       2133.21       2443.88        16.42 o                         
   8   1   1         52.65         53.69         1.54 o                         
   9   1   1       1028.91       1010.49         8.54 o                         
  10   1   1        363.21        361.43         4.29 o                         
  11   1   1       1243.20       1323.75        13.19 o                         
  12   1   1        381.01        392.61         5.94 o                         
  13   1   1         13.47         15.22         1.50 o                         
  14   1   1        165.28        146.25         3.80 o                         
  15   1   1        859.96        853.80        10.59 o                         
  16   1   1        119.87        120.89         3.92 o                         
  17   1   1         84.97         77.43         3.59 o                         
  18   1   1        143.03        153.50         6.01 o                         
  19   1   1        326.12        323.73         9.71 o                         
  20   1   1        114.19        111.47         6.78 o                         
  21   1   1         49.39         51.06         4.47 o                         
  22   1   1         52.54         53.01         4.83 o                         
  23   1   1         26.57         31.20         4.24 o                         
 -23   2   1         41.84         34.55         4.40 o                         
 -22   2   1         54.87         48.54         4.58 o                         
 -21   2   1         53.31         56.38         4.74 o                         
 -20   2   1        141.75        139.83         6.70 o                         
 -19   2   1         79.48         77.06         5.08 o                         
 -18   2   1        262.09        244.65         6.43 o                         
 -17   2   1         20.41         21.30         2.48 o                         
 -16   2   1        345.68        342.98         6.35 o                         
 -15   2   1        332.22        320.77         8.09 o                         
 -14   2   1        268.60        254.77         4.54 o                         
 -13   2   1         41.97         46.16         2.30 o                         
 -12   2   1        267.58        285.75         4.43 o                         
 -11   2   1        112.01        115.13         2.35 o                         
 -10   2   1       1785.84       1861.44        14.35 o                         
  -9   2   1        686.47        720.21         6.59 o                         
  -8   2   1        276.98        298.91         3.48 o                         
  -7   2   1        172.12        182.63         2.37 o                         
  -6   2   1       2962.05       2860.24        18.73 o                         
  -5   2   1        194.82        171.90         2.15 o                         
  -4   2   1       9149.88       8849.86        51.43 o                         
  -3   2   1       3947.99       3706.52        23.19 o                         
  -2   2   1       4794.87       4512.03        34.34 o                         
  -1   2   1        126.72        128.73         2.37 o                         
   0   2   1       1626.99       1729.12        11.79 o                         
   1   2   1        134.75        137.27         1.59 o                         
   2   2   1       4841.37       4656.62        30.56 o                         
   3   2   1       3969.02       3767.18        22.40 o                         
   4   2   1       9078.92       8809.88        53.99 o                         
   5   2   1        183.78        162.00         2.04 o                         
   6   2   1       3010.46       2888.60        18.91 o                         
   7   2   1        164.17        173.31         2.31 o                         
   8   2   1        265.20        285.24         3.43 o                         
   9   2   1        668.17        703.28         8.47 o                         
  10   2   1       1773.77       1845.30        14.20 o                         
  11   2   1        116.33        119.53         3.59 o                         
  12   2   1        270.94        284.54         4.48 o                         
  13   2   1         44.99         53.85         2.28 o                         
  14   2   1        260.72        253.45         5.59 o                         
  15   2   1        337.09        332.70         5.96 o                         
  16   2   1        337.88        338.13         8.25 o                         
  17   2   1         18.25         14.57         2.15 o                         
  18   2   1        267.02        252.24         7.05 o                         
  19   2   1         77.99         74.24         4.88 o                         
  20   2   1        142.87        154.25         7.02 o                         
  21   2   1         54.09         50.64         4.76 o                         
  22   2   1         55.97         57.61         5.72 o                         
  23   2   1         41.72         40.31         4.80 o                         
 -23   3   1         45.71         47.85         4.80 o                         
 -22   3   1          8.34          4.68         2.93 o                         
 -21   3   1         15.86         18.25         3.82 o                         
 -20   3   1         25.30         25.75         3.55 o                         
 -19   3   1        189.63        189.14         5.82 o                         
 -18   3   1         15.52         13.49         2.46 o                         
 -17   3   1        168.10        163.63         5.15 o                         
 -16   3   1        318.02        318.72         8.16 o                         
 -15   3   1        421.17        409.50         6.75 o                         
 -14   3   1        188.55        188.76         3.93 o                         
 -13   3   1         26.28         32.78         1.90 o                         
 -12   3   1        314.35        338.68         6.08 o                         
 -11   3   1       1764.11       1801.10        15.38 o                         
 -10   3   1        259.82        264.12         3.49 o                         
  -9   3   1        230.13        244.42         3.22 o                         
  -8   3   1        614.59        595.93         5.68 o                         
  -7   3   1       3249.50       3166.26        19.68 o                         
  -6   3   1       2031.42       1999.66        12.85 o                         
  -5   3   1        147.60        148.18         1.80 o                         
  -4   3   1       4722.58       4763.77        28.29 o                         
  -3   3   1       5639.07       5813.96        38.16 o                         
  -2   3   1       8618.81       8370.40        58.14 o                         
  -1   3   1       5018.46       4966.45        32.54 o                         
   0   3   1      31832.10      30930.99       200.37 o                         
   1   3   1       5015.43       4941.85        29.00 o                         
   2   3   1       8508.93       8252.08        47.91 o                         
   3   3   1       5710.54       5885.45        36.56 o                         
   4   3   1       4701.01       4714.96        29.56 o                         
   5   3   1        139.85        140.81         1.98 o                         
   6   3   1       2034.70       1982.52        13.50 o                         
   7   3   1       3277.30       3192.97        21.07 o                         
   8   3   1        634.06        614.62         5.79 o                         
   9   3   1        239.97        256.47         4.37 o                         
  10   3   1        264.68        272.02         3.55 o                         
  11   3   1       1746.91       1770.69        15.24 o                         
  12   3   1        302.55        319.26         6.73 o                         
  13   3   1         29.14         31.93         1.93 o                         
  14   3   1        182.25        177.10         3.84 o                         
  15   3   1        426.17        409.60         8.92 o                         
  16   3   1        320.94        329.64         6.16 o                         
  17   3   1        170.29        171.08         4.70 o                         
  18   3   1         16.30         16.10         2.48 o                         
  19   3   1        186.37        184.87         6.52 o                         
  20   3   1         25.83         26.44         3.64 o                         
  21   3   1         15.80          8.11         3.03 o                         
  22   3   1          9.06          7.79         3.10 o                         
  23   3   1         46.61         43.95         6.67 o                         
 -22   4   1          4.48          5.85         2.96 o                         
 -21   4   1          7.69          7.17         3.14 o                         
 -20   4   1        116.93        131.17         6.59 o                         
 -19   4   1         34.77         44.25         3.58 o                         
 -18   4   1         71.80         63.81         3.94 o                         
 -17   4   1         18.74         19.02         2.66 o                         
 -16   4   1        736.44        694.78        10.67 o                         
 -15   4   1        287.35        300.94         5.24 o                         
 -14   4   1        241.82        242.86         4.51 o                         
 -13   4   1        153.36        149.26         3.46 o                         
 -12   4   1        905.23        923.30         9.54 o                         
 -11   4   1       2244.52       2263.07        18.69 o                         
 -10   4   1        263.52        272.01         4.15 o                         
  -9   4   1        445.55        461.46         5.04 o                         
  -8   4   1       1817.73       1767.61        12.44 o                         
  -7   4   1       4734.75       4856.97        29.35 o                         
  -6   4   1       4841.20       4686.34        28.22 o                         
  -5   4   1         33.60         40.41         2.28 o                         
  -4   4   1       5825.01       5588.05        34.92 o                         
  -3   4   1       1158.61       1149.15         8.64 o                         
  -2   4   1       1792.44       1905.11        14.33 o                         
  -1   4   1        625.67        633.41         5.52 o                         
   0   4   1       1012.49        962.64         6.84 o                         
   1   4   1        606.61        608.84         4.67 o                         
   2   4   1       1787.56       1913.24        11.96 o                         
   3   4   1       1140.47       1125.62         9.35 o                         
   4   4   1       5718.16       5441.28        32.26 o                         
   5   4   1         35.20         41.15         1.81 o                         
   6   4   1       4875.46       4688.75        29.94 o                         
   7   4   1       4753.49       4883.58        35.58 o                         
   8   4   1       1818.36       1779.04        14.59 o                         
   9   4   1        446.15        470.56         5.56 o                         
  10   4   1        269.26        274.22         3.68 o                         
  11   4   1       2262.33       2266.35        18.73 o                         
  12   4   1        916.49        932.80         9.58 o                         
  13   4   1        149.24        135.90         3.35 o                         
  14   4   1        233.95        240.64         4.68 o                         
  15   4   1        285.37        285.29         5.07 o                         
  16   4   1        725.95        697.90         9.62 o                         
  17   4   1         19.25         18.54         3.14 o                         
  18   4   1         76.03         65.66         4.26 o                         
  19   4   1         35.24         42.79         3.96 o                         
  20   4   1        119.34        123.37         6.36 o                         
  21   4   1          7.31          5.87         2.87 o                         
  22   4   1          4.50          3.50         2.87 o                         
 -22   5   1         11.50          9.47         3.18 o                         
 -21   5   1         31.73         27.73         3.90 o                         
 -20   5   1         97.07         77.61         5.24 o                         
 -19   5   1        162.62        157.02         6.12 o                         
 -18   5   1         85.37         87.14         4.53 o                         
 -17   5   1        203.82        196.64         5.65 o                         
 -16   5   1        418.70        416.65         7.95 o                         
 -15   5   1        343.57        343.55         6.27 o                         
 -14   5   1        550.39        553.94         7.31 o                         
 -13   5   1        429.47        436.75         6.09 o                         
 -12   5   1        470.61        494.99         6.41 o                         
 -11   5   1        303.91        293.09         6.12 o                         
 -10   5   1        496.43        480.23         5.90 o                         
  -9   5   1       2047.88       2083.29        15.67 o                         
  -8   5   1          4.76         12.63         1.70 o                         
  -7   5   1        553.13        598.41         4.90 o                         
  -6   5   1       1269.15       1383.49         9.42 o                         
  -5   5   1       2517.85       2549.11        16.92 o                         
  -4   5   1       2736.24       2662.12        16.58 o                         
  -3   5   1         77.62         86.41         1.60 o                         
  -2   5   1       4274.43       4292.37        30.69 o                         
  -1   5   1        354.11        324.42         3.70 o                         
   0   5   1         13.72         17.49         0.74 o                         
   1   5   1        347.48        319.94         3.03 o                         
   2   5   1       4316.86       4289.84        25.65 o                         
   3   5   1         83.53         90.30         1.74 o                         
   4   5   1       2712.29       2641.87        17.30 o                         
   5   5   1       2485.06       2532.89        15.24 o                         
   6   5   1       1262.49       1389.56        10.14 o                         
   7   5   1        539.13        589.07         5.52 o                         
   8   5   1          5.10         15.18         1.65 o                         
   9   5   1       2049.66       2079.07        17.08 o                         
  10   5   1        502.54        479.07         5.88 o                         
  11   5   1        302.48        287.73         4.53 o                         
  12   5   1        466.43        487.12         6.36 o                         
  13   5   1        425.05        441.28         6.76 o                         
  14   5   1        547.28        539.47         7.52 o                         
  15   5   1        344.09        342.89         6.01 o                         
  16   5   1        420.85        423.75         8.15 o                         
  17   5   1        207.93        207.49         5.75 o                         
  18   5   1         86.13         85.63         5.43 o                         
  19   5   1        161.71        164.88         5.57 o                         
  20   5   1         98.31         89.70         5.68 o                         
  21   5   1         31.53         32.87         3.98 o                         
  22   5   1         12.45         17.01         3.92 o                         
 -22   6   1         58.99         65.32         5.26 o                         
 -21   6   1         23.75         27.93         3.90 o                         
 -20   6   1         26.70         30.95         3.33 o                         
 -19   6   1         69.29         79.56         4.61 o                         
 -18   6   1         10.29         10.76         2.46 o                         
 -17   6   1         65.06         64.82         3.87 o                         
 -16   6   1        283.87        294.41         6.89 o                         
 -15   6   1        151.33        150.94         4.33 o                         
 -14   6   1         15.58         16.58         1.78 o                         
 -13   6   1         79.92         93.77         3.14 o                         
 -12   6   1       1176.24       1176.73        11.56 o                         
 -11   6   1        436.25        453.21         5.99 o                         
 -10   6   1        394.86        407.29         5.39 o                         
  -9   6   1         38.47         51.14         2.49 o                         
  -8   6   1       1815.45       1884.46        14.32 o                         
  -7   6   1       1151.79       1220.68         8.81 o                         
  -6   6   1       1220.35       1219.72         9.12 o                         
  -5   6   1        406.45        392.84         5.02 o                         
  -4   6   1       1133.62       1095.49         8.13 o                         
  -3   6   1       6601.12       6337.12        41.97 o                         
  -2   6   1       1407.57       1363.73        10.87 o                         
  -1   6   1        367.87        393.78         3.81 o                         
   0   6   1       1264.60       1300.67         9.16 o                         
   1   6   1        360.23        388.83         3.58 o                         
   2   6   1       1428.74       1399.04         9.80 o                         
   3   6   1       6616.56       6351.02        37.68 o                         
   4   6   1       1108.56       1066.54         7.99 o                         
   5   6   1        417.80        403.71         3.66 o                         
   6   6   1       1215.74       1222.14         9.23 o                         
   7   6   1       1160.42       1235.56         9.40 o                         
   8   6   1       1823.33       1903.93        17.49 o                         
   9   6   1         41.12         55.37         2.17 o                         
  10   6   1        397.95        401.85         5.38 o                         
  11   6   1        440.87        462.40         6.02 o                         
  12   6   1       1179.61       1176.11        11.57 o                         
  13   6   1         75.91         90.28         3.11 o                         
  14   6   1         17.81         17.51         2.25 o                         
  15   6   1        148.81        150.50         3.84 o                         
  16   6   1        277.35        277.12         5.85 o                         
  17   6   1         65.10         63.69         3.82 o                         
  18   6   1          8.83         11.22         2.43 o                         
  19   6   1         70.24         74.21         4.42 o                         
  20   6   1         27.48         25.83         3.71 o                         
  21   6   1         23.90         27.42         3.90 o                         
  22   6   1         59.16         55.64         8.79 o                         
 -22   7   1         21.90         30.50         4.21 o                         
 -21   7   1         68.18         73.03         7.26 o                         
 -20   7   1        106.48        112.21         5.53 o                         
 -19   7   1         55.70         57.36         4.09 o                         
 -18   7   1        232.48        228.96         6.86 o                         
 -17   7   1         61.75         71.49         4.11 o                         
 -16   7   1         67.58         64.31         3.41 o                         
 -15   7   1         15.88         18.49         2.22 o                         
 -14   7   1         60.50         70.14         3.35 o                         
 -13   7   1        178.42        167.75         3.83 o                         
 -12   7   1        683.88        677.33         8.00 o                         
 -11   7   1        299.38        298.25         4.77 o                         
 -10   7   1        947.25        937.52         9.51 o                         
  -9   7   1       1398.55       1465.69        13.00 o                         
  -8   7   1         95.47        103.29         2.12 o                         
  -7   7   1        303.48        311.35         4.31 o                         
  -6   7   1        561.28        572.17         5.16 o                         
  -5   7   1        277.43        298.38         3.14 o                         
  -4   7   1       2302.99       2361.84        15.98 o                         
  -3   7   1        339.54        340.98         3.60 o                         
  -2   7   1        695.86        717.05         7.97 o                         
  -1   7   1       2210.39       2051.08        14.65 o                         
   0   7   1        646.67        685.62         5.55 o                         
   1   7   1       2210.07       2049.39        13.90 o                         
   2   7   1        668.22        694.93         5.69 o                         
   3   7   1        340.54        344.40         3.37 o                         
   4   7   1       2290.38       2354.28        14.46 o                         
   5   7   1        280.96        303.15         3.20 o                         
   6   7   1        567.30        565.77         4.96 o                         
   7   7   1        293.77        308.03         4.00 o                         
   8   7   1         94.38         97.68         2.00 o                         
   9   7   1       1369.53       1425.42        12.78 o                         
  10   7   1        931.99        917.01         9.33 o                         
  11   7   1        303.10        295.18         4.78 o                         
  12   7   1        690.47        695.93         8.12 o                         
  13   7   1        181.86        181.43         3.98 o                         
  14   7   1         64.08         73.80         4.18 o                         
  15   7   1         16.50         22.13         2.12 o                         
  16   7   1         69.35         64.03         3.44 o                         
  17   7   1         64.03         68.05         4.04 o                         
  18   7   1        232.23        230.45         6.36 o                         
  19   7   1         55.88         53.68         3.94 o                         
  20   7   1        106.42        111.28         5.46 o                         
  21   7   1         67.54         77.27         5.51 o                         
  22   7   1         22.56         28.75         4.67 o                         
 -22   8   1         29.52         23.98         5.77 o                         
 -21   8   1         13.83         13.54         3.37 o                         
 -20   8   1         71.39         72.15         5.68 o                         
 -19   8   1         48.86         50.50         3.87 o                         
 -18   8   1         65.93         73.97         4.83 o                         
 -17   8   1        126.62        126.83         4.77 o                         
 -16   8   1        110.14        114.91         4.41 o                         
 -15   8   1        182.48        175.94         6.18 o                         
 -14   8   1          9.07          5.23         1.64 o                         
 -13   8   1        161.83        145.15         3.69 o                         
 -12   8   1        195.08        174.48         3.82 o                         
 -11   8   1        313.07        311.02         5.34 o                         
 -10   8   1        188.54        166.94         3.48 o                         
  -9   8   1         79.80         85.53         3.64 o                         
  -8   8   1        275.05        259.82         4.03 o                         
  -7   8   1        505.03        531.44         6.03 o                         
  -6   8   1       1213.29       1321.70         9.50 o                         
  -5   8   1       3101.58       3179.73        20.09 o                         
  -4   8   1        176.85        178.31         2.57 o                         
  -3   8   1       2738.24       2812.88        18.74 o                         
  -2   8   1        328.26        320.44         4.35 o                         
  -1   8   1       3035.94       3093.21        21.59 o                         
   0   8   1        209.33        263.70         3.12 o                         
   1   8   1       3029.83       3107.34        20.49 o                         
   2   8   1        319.32        303.94         3.32 o                         
   3   8   1       2688.67       2740.21        18.41 o                         
   4   8   1        174.65        181.50         2.30 o                         
   5   8   1       3084.92       3178.63        20.13 o                         
   6   8   1       1230.08       1319.20         9.53 o                         
   7   8   1        510.40        529.01         4.88 o                         
   8   8   1        275.78        261.25         3.86 o                         
   9   8   1         76.55         79.44         2.41 o                         
  10   8   1        193.03        183.95         3.38 o                         
  11   8   1        314.36        308.10         4.92 o                         
  12   8   1        198.74        179.18         3.91 o                         
  13   8   1        160.30        147.17         5.09 o                         
  14   8   1          9.76          8.12         1.61 o                         
  15   8   1        176.47        182.02         4.75 o                         
  16   8   1        110.12        124.31         4.23 o                         
  17   8   1        129.96        119.49         4.56 o                         
  18   8   1         64.47         70.27         4.37 o                         
  19   8   1         50.29         48.28         3.82 o                         
  20   8   1         70.89         73.38         4.73 o                         
  21   8   1         14.23         12.00         3.92 o                         
  22   8   1         30.15         24.34         7.13 o                         
 -21   9   1         20.61         16.26         4.17 o                         
 -20   9   1         10.09         16.21         3.43 o                         
 -19   9   1         20.20         18.26         3.53 o                         
 -18   9   1        145.62        129.19         6.36 o                         
 -17   9   1         57.16         63.62         3.64 o                         
 -16   9   1         27.57         28.87         2.76 o                         
 -15   9   1         78.75         75.92         4.91 o                         
 -14   9   1          5.47          2.88         1.58 o                         
 -13   9   1        150.47        145.59         4.71 o                         
 -12   9   1        245.41        252.97         5.32 o                         
 -11   9   1         70.86         70.52         3.02 o                         
 -10   9   1          6.32         11.23         1.35 o                         
  -9   9   1        223.43        216.30         4.57 o                         
  -8   9   1        189.41        167.74         3.32 o                         
  -7   9   1        670.30        647.42         6.05 o                         
  -6   9   1         59.64         61.52         1.76 o                         
  -5   9   1        225.85        201.73         2.86 o                         
  -4   9   1       3787.18       3945.83        25.78 o                         
  -3   9   1        244.61        282.26         3.16 o                         
  -2   9   1        243.79        238.42         2.74 o                         
  -1   9   1        447.67        465.24         4.61 o                         
   0   9   1       2223.55       2356.98        17.03 o                         
   1   9   1        457.47        480.44         4.58 o                         
   2   9   1        238.05        231.92         3.24 o                         
   3   9   1        258.11        297.04         3.85 o                         
   4   9   1       3795.35       3963.86        24.69 o                         
   5   9   1        223.49        198.33         2.71 o                         
   6   9   1         57.40         59.45         1.81 o                         
   7   9   1        682.07        653.73         5.76 o                         
   8   9   1        192.56        170.04         3.09 o                         
   9   9   1        214.74        210.98         3.92 o                         
  10   9   1          6.22         13.14         1.35 o                         
  11   9   1         68.00         67.48         2.57 o                         
  12   9   1        246.91        252.22         4.64 o                         
  13   9   1        150.73        139.74         3.65 o                         
  14   9   1          5.12          2.47         1.41 o                         
  15   9   1         78.41         73.95         3.59 o                         
  16   9   1         29.15         35.45         2.78 o                         
  17   9   1         57.64         48.52         3.23 o                         
  18   9   1        144.16        153.14         5.81 o                         
  19   9   1         19.21         32.13         3.96 o                         
  20   9   1         10.01         12.32         3.73 o                         
  21   9   1         20.98         17.37         5.03 o                         
 -21  10   1          3.58          2.47         2.96 o                         
 -20  10   1         68.81         68.16         5.26 o                         
 -19  10   1         31.00         32.62         3.98 o                         
 -18  10   1         86.86         90.21         4.98 o                         
 -17  10   1         46.92         42.83         3.70 o                         
 -16  10   1         63.92         67.20         4.97 o                         
 -15  10   1        130.80        134.28         5.00 o                         
 -14  10   1          6.33          1.99         1.77 o                         
 -13  10   1        142.06        140.70         4.04 o                         
 -12  10   1        283.90        276.67         4.93 o                         
 -11  10   1         53.16         56.89         2.61 o                         
 -10  10   1         54.52         60.07         2.57 o                         
  -9  10   1        658.62        646.47         7.50 o                         
  -8  10   1         56.01         60.06         2.29 o                         
  -7  10   1        384.43        389.77         5.56 o                         
  -6  10   1         77.68         81.88         1.92 o                         
  -5  10   1       1097.49       1075.29         8.59 o                         
  -4  10   1        614.63        596.04         5.43 o                         
  -3  10   1        158.34        170.41         2.70 o                         
  -2  10   1        277.55        258.86         3.65 o                         
  -1  10   1        657.70        682.92         6.92 o                         
   0  10   1         18.95         16.76         0.91 o                         
   1  10   1        664.64        707.87         6.49 o                         
   2  10   1        283.16        262.21         3.56 o                         
   3  10   1        150.97        166.11         2.92 o                         
   4  10   1        623.09        605.86         5.38 o                         
   5  10   1       1105.84       1088.60         8.37 o                         
   6  10   1         76.93         88.29         2.33 o                         
   7  10   1        382.56        380.78         4.19 o                         
   8  10   1         53.63         54.07         2.18 o                         
   9  10   1        651.23        654.68         7.11 o                         
  10  10   1         51.30         54.02         2.33 o                         
  11  10   1         53.09         53.25         2.33 o                         
  12  10   1        287.23        273.27         4.66 o                         
  13  10   1        144.61        143.28         3.58 o                         
  14  10   1          5.88          4.91         1.45 o                         
  15  10   1        125.60        123.13         5.01 o                         
  16  10   1         63.91         75.77         4.32 o                         
  17  10   1         48.95         45.78         3.63 o                         
  18  10   1         87.70         96.97         4.98 o                         
  19  10   1         31.34         32.07         3.90 o                         
  20  10   1         67.80         70.96         6.35 o                         
  21  10   1          3.39          4.58         4.54 o                         
 -20  11   1         40.24         42.05         4.49 o                         
 -19  11   1         35.14         39.85         4.61 o                         
 -18  11   1         71.74         68.20         4.35 o                         
 -17  11   1        112.22        109.82         7.50 o                         
 -16  11   1         69.62         78.88         4.40 o                         
 -15  11   1         45.96         40.67         3.38 o                         
 -14  11   1        167.30        170.49         5.28 o                         
 -13  11   1        270.80        262.56         9.07 o                         
 -12  11   1         70.19         71.71         3.36 o                         
 -11  11   1        261.93        261.74         5.22 o                         
 -10  11   1        172.66        175.29         4.96 o                         
  -9  11   1         57.12         56.93         2.76 o                         
  -8  11   1         39.27         38.62         2.16 o                         
  -7  11   1         31.21         29.52         1.56 o                         
  -6  11   1        182.16        174.28         2.99 o                         
  -5  11   1        201.76        186.46         3.48 o                         
  -4  11   1        974.91        991.80         8.74 o                         
  -3  11   1        548.06        584.40         5.86 o                         
  -2  11   1        119.23        134.31         2.42 o                         
  -1  11   1        464.27        466.97         6.13 o                         
   0  11   1        894.11        875.81         8.48 o                         
   1  11   1        457.10        445.02         5.32 o                         
   2  11   1        118.38        128.06         2.54 o                         
   3  11   1        534.05        573.03         6.06 o                         
   4  11   1        990.14       1006.74         8.57 o                         
   5  11   1        205.49        194.94         3.09 o                         
   6  11   1        188.12        183.58         3.07 o                         
   7  11   1         30.38         27.41         1.48 o                         
   8  11   1         37.97         31.24         1.75 o                         
   9  11   1         58.52         58.87         2.62 o                         
  10  11   1        176.35        179.77         3.95 o                         
  11  11   1        260.09        259.89         5.96 o                         
  12  11   1         68.51         70.93         3.17 o                         
  13  11   1        266.97        251.46         5.20 o                         
  14  11   1        165.13        161.91         4.62 o                         
  15  11   1         47.66         43.14         3.08 o                         
  16  11   1         70.54         71.88         3.86 o                         
  17  11   1        111.79        122.76         5.03 o                         
  18  11   1         71.18         65.33         4.05 o                         
  19  11   1         34.83         39.41         4.48 o                         
  20  11   1         41.11         42.25         4.49 o                         
 -20  12   1         11.04         16.87         3.71 o                         
 -19  12   1         52.33         50.42         4.71 o                         
 -18  12   1         24.54         27.30         4.34 o                         
 -17  12   1          0.96          0.99         2.18 o                         
 -16  12   1         13.23         12.68         2.60 o                         
 -15  12   1         61.30         54.58         3.90 o                         
 -14  12   1         11.41          8.12         2.45 o                         
 -13  12   1        261.99        271.26         9.56 o                         
 -12  12   1        268.89        251.61         6.19 o                         
 -11  12   1         26.74         24.63         2.20 o                         
 -10  12   1        320.16        308.63         5.98 o                         
  -9  12   1        284.12        258.43         4.71 o                         
  -8  12   1        237.21        238.70         4.21 o                         
  -7  12   1        158.21        167.96         3.46 o                         
  -6  12   1        952.77        922.44         8.86 o                         
  -5  12   1         18.76         20.92         1.81 o                         
  -4  12   1       1111.64       1148.88        10.97 o                         
  -3  12   1        296.65        308.19         4.51 o                         
  -2  12   1       1138.68       1143.58        10.71 o                         
  -1  12   1         91.06        114.08         3.14 o                         
   0  12   1         48.33         51.50         2.39 o                         
   1  12   1         87.79        112.52         2.59 o                         
   2  12   1       1146.31       1142.85        11.87 o                         
   3  12   1        296.75        312.46         5.04 o                         
   4  12   1       1123.73       1151.55        10.22 o                         
   5  12   1         16.16         16.56         1.29 o                         
   6  12   1        933.81        925.80         8.96 o                         
   7  12   1        158.03        161.79         3.37 o                         
   8  12   1        240.39        243.95         4.12 o                         
   9  12   1        287.18        266.63         4.46 o                         
  10  12   1        319.14        292.50         6.27 o                         
  11  12   1         27.28         23.31         2.03 o                         
  12  12   1        266.70        250.50         5.08 o                         
  13  12   1        262.25        255.10         5.24 o                         
  14  12   1         11.03          7.84         2.02 o                         
  15  12   1         60.50         41.66         3.41 o                         
  16  12   1         14.29         16.21         2.47 o                         
  17  12   1          1.20          0.43         1.98 o                         
  18  12   1         25.48         21.83         2.84 o                         
  19  12   1         52.04         53.84         4.30 o                         
  20  12   1         11.03         17.65         6.37 o                         
 -19  13   1          9.08         16.33         3.27 o                         
 -18  13   1         30.70         34.12         4.02 o                         
 -17  13   1          6.43          4.68         2.57 o                         
 -16  13   1         13.01         13.01         2.77 o                         
 -15  13   1          5.72          4.17         3.79 o                         
 -14  13   1         63.62         64.74         3.99 o                         
 -13  13   1        410.68        374.52         7.89 o                         
 -12  13   1        196.47        198.47         5.71 o                         
 -11  13   1        224.28        213.57         4.70 o                         
 -10  13   1        122.12        121.24         3.68 o                         
  -9  13   1        112.22        106.31         3.86 o                         
  -8  13   1         67.88         65.71         2.70 o                         
  -7  13   1        276.01        273.20         4.81 o                         
  -6  13   1        410.84        409.05         5.81 o                         
  -5  13   1        650.15        605.16         7.31 o                         
  -4  13   1        643.27        617.49         8.06 o                         
  -3  13   1        102.25        105.16         3.23 o                         
  -2  13   1        947.57        942.80        10.67 o                         
  -1  13   1        192.88        168.90         3.87 o                         
   0  13   1        135.08        121.48         4.94 o                         
   1  13   1        197.46        166.68         4.10 o                         
   2  13   1        926.94        916.55        10.34 o                         
   3  13   1         99.71         99.99         3.79 o                         
   4  13   1        649.16        609.32         6.73 o                         
   5  13   1        656.40        619.93         6.51 o                         
   6  13   1        405.32        388.78         5.87 o                         
   7  13   1        279.52        266.88         4.37 o                         
   8  13   1         71.89         75.32         2.78 o                         
   9  13   1        113.16        105.64         3.21 o                         
  10  13   1        127.36        126.69         3.58 o                         
  11  13   1        223.66        214.75         4.72 o                         
  12  13   1        197.01        198.18         4.84 o                         
  13  13   1        409.23        385.45         7.25 o                         
  14  13   1         61.78         64.35         3.70 o                         
  15  13   1          6.17          9.00         2.11 o                         
  16  13   1         13.01         11.15         2.35 o                         
  17  13   1          6.30          8.75         2.35 o                         
  18  13   1         29.66         30.40         3.22 o                         
  19  13   1          9.06          8.61         2.95 o                         
 -19  14   1          4.40          2.42         2.83 o                         
 -18  14   1         71.07         78.70         5.09 o                         
 -17  14   1         20.56         20.88         3.21 o                         
 -16  14   1         48.00         41.15         3.76 o                         
 -15  14   1         17.37         27.81         3.21 o                         
 -14  14   1         30.65         25.38         2.62 o                         
 -13  14   1         86.52         75.12         3.92 o                         
 -12  14   1        126.17        133.18         5.93 o                         
 -11  14   1         47.41         52.70         3.27 o                         
 -10  14   1        103.16        113.98         3.85 o                         
  -9  14   1          6.67          7.27         1.47 o                         
  -8  14   1        210.76        203.46         4.79 o                         
  -7  14   1        561.44        595.34         8.44 o                         
  -6  14   1        673.08        665.75        10.02 o                         
  -5  14   1        366.75        344.98         5.97 o                         
  -4  14   1       1054.33       1016.67        11.70 o                         
  -3  14   1        152.06        136.57         3.80 o                         
  -2  14   1         69.67         76.15         3.17 o                         
  -1  14   1         85.65         82.57         3.08 o                         
   0  14   1          5.14          5.20         1.36 o                         
   1  14   1         87.33         79.46         3.14 o                         
   2  14   1         68.92         74.68         3.25 o                         
   3  14   1        149.55        139.36         3.68 o                         
   4  14   1       1071.24       1053.45        10.91 o                         
   5  14   1        365.98        355.35         6.00 o                         
   6  14   1        667.20        700.44         8.56 o                         
   7  14   1        557.23        588.72         7.72 o                         
   8  14   1        205.58        200.63         3.99 o                         
   9  14   1          6.84         10.37         1.57 o                         
  10  14   1        103.41        113.13         3.80 o                         
  11  14   1         49.19         50.82         2.87 o                         
  12  14   1        125.46        131.63         4.31 o                         
  13  14   1         85.61         77.40         3.92 o                         
  14  14   1         29.65         24.30         2.66 o                         
  15  14   1         17.39         20.89         2.61 o                         
  16  14   1         48.39         43.27         4.05 o                         
  17  14   1         20.98         27.62         3.08 o                         
  18  14   1         71.66         75.35         4.51 o                         
  19  14   1          4.58          5.03         2.85 o                         
 -18  15   1          3.30          4.76         2.48 o                         
 -17  15   1         25.85         24.41         3.08 o                         
 -16  15   1         12.61         10.56         2.89 o                         
 -15  15   1          8.53          7.33         2.46 o                         
 -14  15   1         10.93         10.08         2.54 o                         
 -13  15   1         26.40         28.16         3.07 o                         
 -12  15   1        168.15        155.19         6.42 o                         
 -11  15   1         49.28         51.60         3.87 o                         
 -10  15   1         51.04         56.09         3.25 o                         
  -9  15   1         48.73         54.12         3.12 o                         
  -8  15   1        287.74        272.45         5.71 o                         
  -7  15   1        131.53        138.38         4.25 o                         
  -6  15   1          4.97          2.77         1.75 o                         
  -5  15   1          3.11         -0.73         1.33 o                         
  -4  15   1         49.74         46.20         3.09 o                         
  -3  15   1        135.68        150.12         4.04 o                         
  -2  15   1        125.40        145.35         4.00 o                         
  -1  15   1        188.16        205.88         5.57 o                         
   0  15   1        332.73        332.01         5.87 o                         
   1  15   1        185.71        211.15         4.86 o                         
   2  15   1        120.21        135.51         3.87 o                         
   3  15   1        133.63        151.53         4.00 o                         
   4  15   1         48.05         43.22         3.19 o                         
   5  15   1          2.57          1.42         1.20 o                         
   6  15   1          4.97          3.06         1.40 o                         
   7  15   1        134.39        151.48         3.91 o                         
   8  15   1        281.98        262.99         5.12 o                         
   9  15   1         49.14         58.49         2.98 o                         
  10  15   1         47.76         55.96         3.30 o                         
  11  15   1         49.14         52.89         3.20 o                         
  12  15   1        172.76        151.56         5.14 o                         
  13  15   1         26.99         24.73         2.90 o                         
  14  15   1         10.85          8.72         2.22 o                         
  15  15   1          8.57          7.50         2.20 o                         
  16  15   1         12.79         15.28         3.14 o                         
  17  15   1         25.00         24.86         2.99 o                         
  18  15   1          3.23          7.86         2.97 o                         
 -17  16   1          2.53          1.18         2.54 o                         
 -16  16   1         10.40          6.54         3.49 o                         
 -15  16   1          8.83         14.70         2.77 o                         
 -14  16   1         54.82         51.25         3.95 o                         
 -13  16   1         42.60         45.83         3.81 o                         
 -12  16   1         18.83         20.83         2.84 o                         
 -11  16   1         23.88         19.78         3.66 o                         
 -10  16   1        157.84        155.13         7.91 o                         
  -9  16   1        227.43        194.51         5.09 o                         
  -8  16   1        169.31        151.35         4.47 o                         
  -7  16   1         77.35         75.54         5.69 o                         
  -6  16   1         18.57         15.03         2.34 o                         
  -5  16   1         56.85         43.70         4.12 o                         
  -4  16   1         19.37         13.46         1.90 o                         
  -3  16   1        234.46        263.07         5.45 o                         
  -2  16   1         52.64         48.47         2.85 o                         
  -1  16   1        373.29        337.37         6.14 o                         
   0  16   1        229.56        220.87         4.94 o                         
   1  16   1        376.75        350.48         6.89 o                         
   2  16   1         50.86         49.31         2.95 o                         
   3  16   1        236.85        260.91         5.39 o                         
   4  16   1         17.66         13.53         1.96 o                         
   5  16   1         56.96         39.64         2.72 o                         
   6  16   1         20.47         14.82         1.90 o                         
   7  16   1         77.15         77.76         3.31 o                         
   8  16   1        173.84        156.53         4.17 o                         
   9  16   1        230.17        198.35         4.68 o                         
  10  16   1        155.75        147.81         7.56 o                         
  11  16   1         23.09         23.14         2.58 o                         
  12  16   1         18.97         23.68         2.84 o                         
  13  16   1         42.30         60.41         4.89 o                         
  14  16   1         53.84         47.40         3.79 o                         
  15  16   1          8.97         11.87         2.89 o                         
  16  16   1         10.18         10.45         2.79 o                         
  17  16   1          2.66          1.10         2.60 o                         
 -17  17   1          4.74          7.76         3.57 o                         
 -16  17   1          0.23         -1.39         2.46 o                         
 -15  17   1         24.77         31.41         3.60 o                         
 -14  17   1         18.77         16.20         2.95 o                         
 -13  17   1          5.81          6.10         2.36 o                         
 -12  17   1         10.82          6.57         2.64 o                         
 -11  17   1         47.57         50.04         4.24 o                         
 -10  17   1         64.91         68.79         7.75 o                         
  -9  17   1         16.51          8.04         1.96 o                         
  -8  17   1          2.95          2.46         1.76 o                         
  -7  17   1         38.47         46.29         3.08 o                         
  -6  17   1         18.61         20.88         3.58 o                         
  -5  17   1        168.39        163.06         5.04 o                         
  -4  17   1         35.53         42.04         2.80 o                         
  -3  17   1        382.68        372.60         7.45 o                         
  -2  17   1        398.70        394.11         7.54 o                         
  -1  17   1        227.05        190.17         4.84 o                         
   0  17   1        328.75        313.16         6.13 o                         
   1  17   1        223.74        187.63         4.79 o                         
   2  17   1        394.26        368.39         6.65 o                         
   3  17   1        382.56        392.73         6.87 o                         
   4  17   1         34.23         49.35         3.01 o                         
   5  17   1        165.96        154.83         4.52 o                         
   6  17   1         17.94         22.89         2.43 o                         
   7  17   1         39.40         42.24         2.73 o                         
   8  17   1          2.96          1.16         1.55 o                         
   9  17   1         15.54         12.60         1.91 o                         
  10  17   1         63.42         61.39         3.59 o                         
  11  17   1         48.34         51.79         3.75 o                         
  12  17   1         11.25          8.08         2.41 o                         
  13  17   1          6.08          7.70         2.48 o                         
  14  17   1         18.97         15.68         2.82 o                         
  15  17   1         24.72         28.49         3.44 o                         
  16  17   1          0.28          0.45         2.52 o                         
  17  17   1          4.78         10.31         3.78 o                         
 -16  18   1         11.28         13.01         3.27 o                         
 -15  18   1          5.73          5.09         2.77 o                         
 -14  18   1         17.73         14.95         3.40 o                         
 -13  18   1         23.33         23.69         3.92 o                         
 -12  18   1         19.80         16.87         3.92 o                         
 -11  18   1          2.32          4.60         2.53 o                         
 -10  18   1         51.98         46.23         3.70 o                         
  -9  18   1         21.71         19.74         2.86 o                         
  -8  18   1        201.13        189.42         5.29 o                         
  -7  18   1          9.82         13.24         2.22 o                         
  -6  18   1         15.54         22.31         2.83 o                         
  -5  18   1        170.99        167.58         5.37 o                         
  -4  18   1         35.29         33.33         3.04 o                         
  -3  18   1        417.56        442.46         7.65 o                         
  -2  18   1         39.91         41.40         2.94 o                         
  -1  18   1        135.61        152.53         6.03 o                         
   0  18   1         59.85         73.08         3.63 o                         
   1  18   1        136.61        145.19         4.46 o                         
   2  18   1         39.20         29.77         2.72 o                         
   3  18   1        419.19        449.78        11.65 o                         
   4  18   1         34.82         37.80         4.24 o                         
   5  18   1        173.05        185.60         5.04 o                         
   6  18   1         15.59         20.60         2.44 o                         
   7  18   1          9.49         10.11         2.07 o                         
   8  18   1        203.37        202.21         4.94 o                         
   9  18   1         21.61         21.48         3.30 o                         
  10  18   1         51.38         59.47         3.67 o                         
  11  18   1          2.23          7.61         2.43 o                         
  12  18   1         19.37         16.56         3.15 o                         
  13  18   1         23.21         27.12         3.19 o                         
  14  18   1         17.82         16.41         3.02 o                         
  15  18   1          5.46          2.35         2.60 o                         
  16  18   1         11.13         12.51         3.53 o                         
 -15  19   1          2.89          2.07         2.93 o                         
 -14  19   1         11.72         11.14         3.47 o                         
 -13  19   1         10.04          3.46         2.83 o                         
 -12  19   1          4.13          2.77         2.59 o                         
 -11  19   1         38.46         38.58         4.90 o                         
 -10  19   1         53.04         71.66         4.53 o                         
  -9  19   1         77.59         85.66         5.84 o                         
  -8  19   1         47.16         59.30         4.10 o                         
  -7  19   1         10.86         10.85         2.28 o                         
  -6  19   1         72.54         61.35         4.06 o                         
  -5  19   1        125.34        156.46         5.46 o                         
  -4  19   1         92.42        107.30         5.04 o                         
  -3  19   1        179.76        184.68         5.01 o                         
  -2  19   1         39.33         44.52         3.11 o                         
  -1  19   1         88.72         82.89         3.96 o                         
   0  19   1         75.21         85.68         4.01 o                         
   1  19   1         88.94         76.26         4.20 o                         
   2  19   1         39.29         40.75         2.97 o                         
   3  19   1        182.42        187.18         5.07 o                         
   4  19   1         92.04         94.24         5.01 o                         
   5  19   1        124.88        151.71         5.87 o                         
   6  19   1         71.15         62.72         3.64 o                         
   7  19   1         10.87         12.76         2.35 o                         
   8  19   1         47.76         57.59         3.80 o                         
   9  19   1         76.31         76.58         4.14 o                         
  10  19   1         53.03         57.84         4.17 o                         
  11  19   1         38.66         44.60         4.80 o                         
  12  19   1          4.19          2.43         2.41 o                         
  13  19   1         10.54          7.76         2.60 o                         
  14  19   1         11.90          8.96         2.86 o                         
  15  19   1          2.87          1.89         2.63 o                         
 -13  20   1          4.60          3.38         2.93 o                         
 -12  20   1          5.83          5.78         3.13 o                         
 -11  20   1         22.59         23.60         3.81 o                         
 -10  20   1         30.64         27.58         3.78 o                         
  -9  20   1          1.18         -1.53         2.18 o                         
  -8  20   1          6.12          9.27         2.60 o                         
  -7  20   1         99.38        110.07         4.79 o                         
  -6  20   1         44.15         54.59         4.44 o                         
  -5  20   1          9.80         16.87         2.79 o                         
  -4  20   1        143.01        135.60         6.62 o                         
  -3  20   1        116.29        114.66         5.26 o                         
  -2  20   1         48.46         65.04         3.69 o                         
  -1  20   1         55.67         48.02         3.28 o                         
   0  20   1        105.24        109.98         4.52 o                         
   1  20   1         55.01         41.99         3.08 o                         
   2  20   1         49.11         61.22         3.58 o                         
   3  20   1        118.48        126.77         6.70 o                         
   4  20   1        141.68        128.18         5.45 o                         
   5  20   1         10.38          8.17         2.16 o                         
   6  20   1         43.85         60.83         4.35 o                         
   7  20   1         97.54        108.39         4.86 o                         
   8  20   1          5.99         10.11         2.71 o                         
   9  20   1          1.31          2.13         2.29 o                         
  10  20   1         30.06         20.84         3.53 o                         
  11  20   1         22.64         21.14         3.21 o                         
  12  20   1          5.83          8.73         2.79 o                         
  13  20   1          4.78          9.70         2.97 o                         
 -12  21   1         19.62         22.48         3.98 o                         
 -11  21   1         16.50         15.93         3.59 o                         
 -10  21   1          1.55          3.03         2.58 o                         
  -9  21   1         36.96         41.34         3.85 o                         
  -8  21   1          2.54          3.44         2.51 o                         
  -7  21   1         35.59         39.45         3.75 o                         
  -6  21   1         13.41         13.08         2.89 o                         
  -5  21   1         16.25         18.91         2.95 o                         
  -4  21   1         39.08         32.30         3.45 o                         
  -3  21   1         29.49         21.61         3.52 o                         
  -2  21   1         63.12         66.04         3.87 o                         
  -1  21   1        126.04        126.66         4.98 o                         
   0  21   1          0.96          5.97         2.15 o                         
   1  21   1        125.02        119.81         4.93 o                         
   2  21   1         64.25         67.86         3.87 o                         
   3  21   1         30.26         22.99         2.97 o                         
   4  21   1         39.74         41.12         3.84 o                         
   5  21   1         16.20         19.89         2.66 o                         
   6  21   1         13.64         14.09         3.06 o                         
   7  21   1         35.78         41.11         3.70 o                         
   8  21   1          2.46          0.96         2.68 o                         
   9  21   1         37.60         45.81         5.39 o                         
  10  21   1          1.49          1.82         2.79 o                         
  11  21   1         15.86         15.72         3.40 o                         
  12  21   1         19.94         18.62         3.33 o                         
 -11  22   1         14.05          4.08         6.79 o                         
 -10  22   1         10.52          4.77         2.84 o                         
  -9  22   1          3.20          2.02         2.60 o                         
  -8  22   1          2.88         -0.19         2.54 o                         
  -7  22   1         17.95         12.05         2.97 o                         
  -6  22   1         26.18         29.16         3.85 o                         
  -5  22   1         15.78         12.84         2.97 o                         
  -4  22   1         16.23         17.38         2.95 o                         
  -3  22   1         12.62         16.89         2.95 o                         
  -2  22   1         20.42         23.71         3.17 o                         
  -1  22   1         20.75         26.86         2.96 o                         
   0  22   1         26.59         22.65         2.80 o                         
   1  22   1         21.04         30.41         2.97 o                         
   2  22   1         20.28         18.96         2.89 o                         
   3  22   1         12.62         15.21         2.90 o                         
   4  22   1         15.96         13.88         2.81 o                         
   5  22   1         15.58         17.11         2.71 o                         
   6  22   1         26.22         37.33         4.91 o                         
   7  22   1         17.99         14.34         3.13 o                         
   8  22   1          2.99          1.87         2.41 o                         
   9  22   1          3.32          4.05         2.83 o                         
  10  22   1         10.30          5.81         3.21 o                         
  11  22   1         14.13         16.30         6.79 o                         
  -9  23   1         39.80         18.60         5.38 o                         
  -8  23   1         18.60         16.10         3.27 o                         
  -7  23   1         47.66         53.42         4.98 o                         
  -6  23   1          2.49          7.73         2.84 o                         
  -5  23   1          4.49          3.62         2.79 o                         
  -4  23   1          1.39          2.01         2.54 o                         
  -3  23   1          1.17         -1.15         2.27 o                         
  -2  23   1         32.88         44.14         5.03 o                         
  -1  23   1          8.78         10.34         2.68 o                         
   0  23   1          0.14          3.18         2.18 o                         
   1  23   1          8.69         11.68         2.84 o                         
   2  23   1         32.47         46.05         4.01 o                         
   3  23   1          1.11          7.86         2.79 o                         
   4  23   1          1.34          1.13         2.22 o                         
   5  23   1          4.50          5.19         2.43 o                         
   6  23   1          2.55          2.41         2.58 o                         
   7  23   1         47.97         50.76         4.31 o                         
   8  23   1         18.21         12.42         3.47 o                         
   9  23   1         39.77         40.50         6.24 o                         
  -6  24   1          0.78         -2.44         2.58 o                         
  -5  24   1          2.11          3.70         2.71 o                         
  -4  24   1          4.35          5.80         3.02 o                         
  -3  24   1         18.48         25.17         3.56 o                         
  -2  24   1          4.08          4.21         2.73 o                         
  -1  24   1          5.94          7.99         3.28 o                         
   0  24   1          2.81          6.63         2.48 o                         
   1  24   1          5.95         10.35         2.84 o                         
   2  24   1          3.92          2.09         2.66 o                         
   3  24   1         18.33         21.70         3.30 o                         
   4  24   1          4.54          6.75         3.54 o                         
   5  24   1          2.09          6.09         2.81 o                         
   6  24   1          0.86          0.43         2.60 o                         
   0  25   1          9.82         20.68         5.51 o                         
   0   0   2       1913.08       1828.12        18.23 o                         
   1   0   2       1453.36       1428.64         9.87 o                         
   2   0   2       7046.99       6799.40        44.88 o                         
   3   0   2       2885.67       2821.09        20.89 o                         
   4   0   2        460.49        476.35         4.81 o                         
   5   0   2       2458.16       2294.06        17.57 o                         
   6   0   2         23.73         18.59         0.95 o                         
   7   0   2        101.11         99.57         4.37 o                         
   8   0   2       2557.89       2647.57        18.15 o                         
   9   0   2         58.91         51.11         1.66 o                         
  10   0   2        257.89        267.22         3.51 o                         
  11   0   2        318.65        324.09         4.48 o                         
  12   0   2         24.68         24.05         1.60 o                         
  13   0   2        120.04        126.08         3.53 o                         
  14   0   2        277.53        301.50         7.30 o                         
  15   0   2          0.05          1.55         1.90 o                         
  16   0   2        282.61        310.23         7.89 o                         
  17   0   2         64.22         68.80         4.58 o                         
  18   0   2        112.17        106.12         5.84 o                         
  19   0   2        195.84        177.52         6.76 o                         
  20   0   2          1.59          1.09         2.59 o                         
  21   0   2         41.04         37.43         6.57 o                         
  22   0   2         11.61         15.43         3.55 o                         
 -22   1   2         10.58         13.94         3.64 o                         
 -21   1   2         42.32         30.42         3.96 o                         
 -20   1   2         12.25         10.53         3.06 o                         
 -19   1   2         87.06         85.66         5.50 o                         
 -18   1   2        268.33        267.54         8.59 o                         
 -17   1   2          9.50         10.59         2.62 o                         
 -16   1   2         12.04         18.60         2.79 o                         
 -15   1   2         25.81         25.70         3.03 o                         
 -14   1   2         48.11         37.32         2.64 o                         
 -13   1   2        429.70        430.05         6.57 o                         
 -12   1   2          0.68          0.26         0.84 o                         
 -11   1   2        249.09        255.09         3.56 o                         
 -10   1   2         35.87         41.20         1.59 o                         
  -9   1   2        349.66        344.05         3.93 o                         
  -8   1   2         16.66         13.86         1.15 o                         
  -7   1   2       7464.15       7844.34        49.18 o                         
  -6   1   2         68.90         61.70         1.87 o                         
  -5   1   2        118.61        109.49         3.02 o                         
  -4   1   2       2352.32       2253.67        18.77 o                         
  -3   1   2        292.59        306.32         4.37 o                         
  -2   1   2        199.03        208.99         3.11 o                         
  -1   1   2      10917.63      10863.27        66.50 o                         
   0   1   2       5089.19       5047.82        31.64 o                         
   1   1   2      10942.16      10962.17        63.61 o                         
   2   1   2        208.92        216.11         4.30 o                         
   3   1   2        299.27        320.15         3.07 o                         
   4   1   2       2309.23       2207.92        15.71 o                         
   5   1   2        121.40        118.15         2.23 o                         
   6   1   2         73.09         65.78         1.97 o                         
   7   1   2       7487.79       7965.83        52.89 o                         
   8   1   2         13.91         10.56         0.96 o                         
   9   1   2        333.80        334.44         4.50 o                         
  10   1   2         38.56         45.31         1.66 o                         
  11   1   2        250.19        253.66         3.53 o                         
  12   1   2          0.68          1.09         0.86 o                         
  13   1   2        441.86        426.51         5.81 o                         
  14   1   2         47.87         44.25         3.55 o                         
  15   1   2         27.04         23.14         2.87 o                         
  16   1   2         12.77         17.84         2.87 o                         
  17   1   2          8.95          4.08         2.34 o                         
  18   1   2        270.58        255.79         7.64 o                         
  19   1   2         85.98         78.14         8.04 o                         
  20   1   2         11.64          8.74         4.61 o                         
  21   1   2         42.32         40.69         4.30 o                         
  22   1   2         10.97         16.07         3.64 o                         
 -22   2   2         16.70         13.77         3.55 o                         
 -21   2   2         37.58         29.69         3.90 o                         
 -20   2   2          1.20         -1.62         3.43 o                         
 -19   2   2        181.52        182.92         8.24 o                         
 -18   2   2         46.61         47.70         5.00 o                         
 -17   2   2        194.11        188.15         7.05 o                         
 -16   2   2        266.47        269.46         7.30 o                         
 -15   2   2         73.08         59.67         3.98 o                         
 -14   2   2        117.99        130.66         5.76 o                         
 -13   2   2        280.82        284.12         5.23 o                         
 -12   2   2        158.04        167.16         4.35 o                         
 -11   2   2        160.39        153.65         2.98 o                         
 -10   2   2         27.69         21.41         1.24 o                         
  -9   2   2         75.36         70.66         1.82 o                         
  -8   2   2       2129.76       2078.99        14.72 o                         
  -7   2   2       1677.86       1843.20        13.13 o                         
  -6   2   2       3316.00       3392.38        27.75 o                         
  -5   2   2        640.09        630.00         5.80 o                         
  -4   2   2        661.93        682.81         6.56 o                         
  -3   2   2       1886.31       1803.75        14.19 o                         
  -2   2   2        262.46        243.05         4.48 o                         
  -1   2   2        311.07        292.22         3.00 o                         
   0   2   2          8.35          7.06         0.84 o                         
   1   2   2        302.68        292.92         3.90 o                         
   2   2   2        253.64        231.38         2.34 o                         
   3   2   2       1858.40       1773.09        12.19 o                         
   4   2   2        637.51        674.05         5.57 o                         
   5   2   2        613.80        610.10         5.52 o                         
   6   2   2       3347.22       3380.96        22.11 o                         
   7   2   2       1689.00       1847.48        13.02 o                         
   8   2   2       2109.59       2100.39        14.87 o                         
   9   2   2         71.13         67.29         1.84 o                         
  10   2   2         26.09         18.74         1.22 o                         
  11   2   2        166.31        159.09         2.81 o                         
  12   2   2        151.43        164.02         3.62 o                         
  13   2   2        287.43        288.77         5.92 o                         
  14   2   2        112.77        123.31         4.25 o                         
  15   2   2         70.23         61.78         5.10 o                         
  16   2   2        268.38        276.27         7.38 o                         
  17   2   2        188.46        173.08         6.19 o                         
  18   2   2         44.96         47.64         5.08 o                         
  19   2   2        180.85        170.07         6.69 o                         
  20   2   2          1.02          3.10         2.87 o                         
  21   2   2         38.62         28.92         3.98 o                         
  22   2   2         17.47         24.94         4.26 o                         
 -22   3   2          1.42          2.55         3.06 o                         
 -21   3   2          2.30          3.16         2.79 o                         
 -20   3   2          2.84          3.22         2.69 o                         
 -19   3   2         92.54         90.70         7.94 o                         
 -18   3   2        218.76        212.86         7.04 o                         
 -17   3   2         52.06         48.93         4.05 o                         
 -16   3   2         71.19         74.81         7.35 o                         
 -15   3   2         10.87         12.21         2.34 o                         
 -14   3   2        123.93        115.22         3.80 o                         
 -13   3   2        195.09        207.27         4.44 o                         
 -12   3   2        237.12        242.87         5.97 o                         
 -11   3   2        321.93        310.89         4.02 o                         
 -10   3   2        552.97        565.96         5.23 o                         
  -9   3   2         31.08         37.39         1.36 o                         
  -8   3   2       1233.49       1209.04         8.92 o                         
  -7   3   2        706.11        689.66         5.62 o                         
  -6   3   2        485.46        482.24         4.95 o                         
  -5   3   2        266.69        247.37         3.52 o                         
  -4   3   2       6602.46       6743.01        48.13 o                         
  -3   3   2       2505.58       2479.85        20.47 o                         
  -2   3   2       1176.22       1173.58         9.57 o                         
  -1   3   2       6952.41       6987.09        46.02 o                         
   0   3   2       1596.32       1504.13        10.45 o                         
   1   3   2       6950.20       7045.08        43.73 o                         
   2   3   2       1214.09       1214.72         9.12 o                         
   3   3   2       2550.23       2545.24        16.98 o                         
   4   3   2       6568.13       6778.16        42.54 o                         
   5   3   2        282.85        263.89         3.46 o                         
   6   3   2        499.71        499.84         4.35 o                         
   7   3   2        718.50        703.96         6.01 o                         
   8   3   2       1218.68       1198.48         8.83 o                         
   9   3   2         29.26         37.38         1.48 o                         
  10   3   2        553.37        580.09         5.76 o                         
  11   3   2        324.71        327.05         5.51 o                         
  12   3   2        245.65        247.76         4.19 o                         
  13   3   2        197.42        214.52         4.52 o                         
  14   3   2        123.54        118.86         3.81 o                         
  15   3   2         12.13         12.25         2.53 o                         
  16   3   2         69.60         71.29         4.66 o                         
  17   3   2         51.25         54.48         4.40 o                         
  18   3   2        222.74        209.67         7.04 o                         
  19   3   2         91.03         91.28         5.67 o                         
  20   3   2          2.84         -0.51         2.38 o                         
  21   3   2          2.49         -1.70         2.72 o                         
  22   3   2          1.68          2.75         2.93 o                         
 -22   4   2          9.83         13.74         3.62 o                         
 -21   4   2         14.92         12.21         4.61 o                         
 -20   4   2          9.74          6.64         4.31 o                         
 -19   4   2         49.03         49.65         4.40 o                         
 -18   4   2          0.70         -2.06         2.06 o                         
 -17   4   2        158.90        164.09         6.87 o                         
 -16   4   2         51.13         45.39         3.90 o                         
 -15   4   2        104.55        111.38         3.88 o                         
 -14   4   2          4.73          4.84         1.51 o                         
 -13   4   2        337.90        329.81         5.88 o                         
 -12   4   2        194.98        186.71         4.61 o                         
 -11   4   2        145.53        162.44         3.58 o                         
 -10   4   2         65.08         65.89         2.13 o                         
  -9   4   2        525.45        564.47         5.18 o                         
  -8   4   2        219.00        229.89         2.86 o                         
  -7   4   2        842.99        847.19         6.65 o                         
  -6   4   2       1530.60       1491.45        10.33 o                         
  -5   4   2       3673.40       3913.74        29.05 o                         
  -4   4   2          1.30          2.15         0.83 o                         
  -3   4   2       1415.36       1399.76        13.11 o                         
  -2   4   2       1819.94       1845.61        13.43 o                         
  -1   4   2       1113.32       1127.24         9.69 o                         
   0   4   2       3805.84       3581.18        23.07 o                         
   1   4   2       1090.23       1129.07         8.75 o                         
   2   4   2       1836.70       1829.69        11.79 o                         
   3   4   2       1430.90       1416.32         9.92 o                         
   4   4   2          1.33          0.45         0.46 o                         
   5   4   2       3691.52       3943.04        25.54 o                         
   6   4   2       1562.94       1508.44        10.36 o                         
   7   4   2        849.78        841.38         7.02 o                         
   8   4   2        208.33        214.77         2.93 o                         
   9   4   2        539.82        590.77         5.38 o                         
  10   4   2         64.62         65.50         2.16 o                         
  11   4   2        153.34        166.42         3.18 o                         
  12   4   2        198.49        190.70         4.25 o                         
  13   4   2        329.77        324.14         5.73 o                         
  14   4   2          3.76          2.48         1.46 o                         
  15   4   2        101.74        109.93         3.88 o                         
  16   4   2         49.11         45.19         4.12 o                         
  17   4   2        158.31        166.50         6.19 o                         
  18   4   2          0.42         -1.02         2.24 o                         
  19   4   2         48.96         53.22         4.49 o                         
  20   4   2          9.69         10.25         3.03 o                         
  21   4   2         15.49         17.82         3.62 o                         
  22   4   2          9.97          8.61         3.73 o                         
 -22   5   2          4.63          3.09         3.21 o                         
 -21   5   2          0.57         -0.34         2.72 o                         
 -20   5   2          4.32          4.42         2.83 o                         
 -19   5   2         32.18         21.44         3.37 o                         
 -18   5   2        134.86        130.37         6.35 o                         
 -17   5   2        262.87        273.30         7.72 o                         
 -16   5   2        307.85        296.07         7.81 o                         
 -15   5   2        103.76        103.50         3.91 o                         
 -14   5   2        178.35        160.97         4.26 o                         
 -13   5   2        307.50        333.42         5.97 o                         
 -12   5   2        637.95        615.83         8.30 o                         
 -11   5   2         32.33         28.56         1.93 o                         
 -10   5   2        784.17        752.77         6.98 o                         
  -9   5   2        247.51        244.79         3.08 o                         
  -8   5   2       2123.73       2153.45        14.46 o                         
  -7   5   2       1781.42       1783.16        12.16 o                         
  -6   5   2       1007.79       1043.63         7.81 o                         
  -5   5   2        792.52        810.63         7.46 o                         
  -4   5   2       2395.04       2517.35        21.03 o                         
  -3   5   2        976.97        935.55        14.94 o                         
  -2   5   2       2208.52       2189.36        16.98 o                         
  -1   5   2        239.14        262.25         3.14 o                         
   0   5   2       8612.28       8978.60        58.96 o                         
   1   5   2        234.01        259.34         3.97 o                         
   2   5   2       2198.29       2162.60        13.88 o                         
   3   5   2        996.87        961.64         9.17 o                         
   4   5   2       2371.12       2498.77        15.89 o                         
   5   5   2        782.98        798.18         6.15 o                         
   6   5   2        998.01       1030.76         8.15 o                         
   7   5   2       1775.24       1755.22        12.76 o                         
   8   5   2       2105.91       2153.39        16.84 o                         
   9   5   2        254.57        254.36         3.51 o                         
  10   5   2        761.42        749.64         8.21 o                         
  11   5   2         32.12         27.17         1.78 o                         
  12   5   2        643.69        618.73         8.24 o                         
  13   5   2        302.72        337.17         8.96 o                         
  14   5   2        183.66        165.29         4.40 o                         
  15   5   2        107.64        108.22         4.00 o                         
  16   5   2        309.43        290.79         7.80 o                         
  17   5   2        266.37        274.83         7.81 o                         
  18   5   2        136.23        133.31         6.77 o                         
  19   5   2         30.78         26.48         3.71 o                         
  20   5   2          4.21          2.68         2.79 o                         
  21   5   2          0.55         -0.70         2.69 o                         
  22   5   2          4.52         -2.31         2.79 o                         
 -22   6   2          5.27          5.56         3.30 o                         
 -21   6   2          7.28          9.90         3.21 o                         
 -20   6   2         13.62         12.25         3.13 o                         
 -19   6   2         40.03         34.55         3.98 o                         
 -18   6   2          5.68         12.84         5.59 o                         
 -17   6   2         34.16         35.95         3.79 o                         
 -16   6   2         79.84         92.80         4.10 o                         
 -15   6   2        406.41        388.10         6.91 o                         
 -14   6   2        431.49        436.00         7.19 o                         
 -13   6   2        590.87        616.49         8.63 o                         
 -12   6   2        272.39        266.22         5.16 o                         
 -11   6   2        439.08        442.28         6.18 o                         
 -10   6   2        912.79        892.22         9.38 o                         
  -9   6   2       1122.22       1093.67         9.10 o                         
  -8   6   2        256.44        262.02         3.21 o                         
  -7   6   2        131.15        118.86         2.05 o                         
  -6   6   2        772.59        790.71         7.13 o                         
  -5   6   2       1769.43       1833.30        15.03 o                         
  -4   6   2       1370.11       1405.75        11.98 o                         
  -3   6   2       1028.79        980.55         8.86 o                         
  -2   6   2       1005.40       1033.65         9.16 o                         
  -1   6   2       3840.36       3940.71        27.07 o                         
   0   6   2         45.48         72.36         2.63 o                         
   1   6   2       3814.76       3925.76        24.10 o                         
   2   6   2       1021.29       1037.87         7.54 o                         
   3   6   2       1006.65        963.83         7.16 o                         
   4   6   2       1324.84       1353.65         9.46 o                         
   5   6   2       1759.26       1783.81        11.99 o                         
   6   6   2        796.52        815.05         6.93 o                         
   7   6   2        132.21        130.12         2.20 o                         
   8   6   2        245.63        255.12         3.23 o                         
   9   6   2       1138.22       1123.88         9.38 o                         
  10   6   2        912.47        881.10         8.06 o                         
  11   6   2        449.47        453.02         6.85 o                         
  12   6   2        270.27        269.43         4.81 o                         
  13   6   2        579.55        602.11         8.47 o                         
  14   6   2        440.47        462.39         7.32 o                         
  15   6   2        402.55        379.03         7.33 o                         
  16   6   2         83.59         95.72         4.66 o                         
  17   6   2         34.66         35.08         3.71 o                         
  18   6   2          4.77          8.90         4.41 o                         
  19   6   2         40.68         44.10         4.32 o                         
  20   6   2         13.17         11.82         3.37 o                         
  21   6   2          7.01          5.74         4.71 o                         
  22   6   2          5.47          2.40         3.21 o                         
 -21   7   2         10.16         11.61         3.47 o                         
 -20   7   2        100.76        112.80         8.04 o                         
 -19   7   2         42.15         44.02         5.10 o                         
 -18   7   2        289.34        288.56        14.71 o                         
 -17   7   2        149.76        161.84         6.57 o                         
 -16   7   2        214.21        200.29         5.16 o                         
 -15   7   2        125.23        122.43         4.91 o                         
 -14   7   2        159.18        144.79         4.59 o                         
 -13   7   2         23.40         21.73         2.11 o                         
 -12   7   2        151.85        153.30         4.67 o                         
 -11   7   2        329.30        348.92         6.13 o                         
 -10   7   2        223.52        228.44         4.49 o                         
  -9   7   2        332.49        337.99         4.11 o                         
  -8   7   2        161.37        164.14         2.49 o                         
  -7   7   2       2261.55       2309.01        16.32 o                         
  -6   7   2        183.60        175.95         3.37 o                         
  -5   7   2        413.91        419.60         5.03 o                         
  -4   7   2        360.64        345.05         5.23 o                         
  -3   7   2       2079.31       2057.39        16.42 o                         
  -2   7   2        570.07        591.38         8.18 o                         
  -1   7   2       1384.95       1506.71        12.49 o                         
   0   7   2       3384.13       3432.28        22.61 o                         
   1   7   2       1410.23       1527.00        11.11 o                         
   2   7   2        576.75        603.75         5.90 o                         
   3   7   2       2106.20       2117.05        14.01 o                         
   4   7   2        374.74        356.13         3.94 o                         
   5   7   2        405.73        411.47         4.07 o                         
   6   7   2        186.93        181.14         2.51 o                         
   7   7   2       2248.19       2299.71        15.52 o                         
   8   7   2        170.57        171.65         3.03 o                         
   9   7   2        344.71        352.68         4.23 o                         
  10   7   2        213.77        216.89         3.74 o                         
  11   7   2        319.79        344.67         6.93 o                         
  12   7   2        150.37        166.28         3.84 o                         
  13   7   2         23.59         29.14         2.77 o                         
  14   7   2        162.97        144.23         3.90 o                         
  15   7   2        127.63        116.28         4.25 o                         
  16   7   2        218.79        222.64         6.45 o                         
  17   7   2        150.10        156.19         6.23 o                         
  18   7   2        286.25        287.26        12.79 o                         
  19   7   2         40.41         41.75         4.32 o                         
  20   7   2         98.78        103.50         6.28 o                         
  21   7   2          9.72         11.46         3.53 o                         
 -21   8   2          4.06          7.85         3.65 o                         
 -20   8   2         99.84        101.07         6.19 o                         
 -19   8   2        115.03        117.14         6.36 o                         
 -18   8   2         18.15         24.89         3.55 o                         
 -17   8   2         10.57          6.93         2.36 o                         
 -16   8   2        211.87        210.98         5.39 o                         
 -15   8   2        148.73        165.50         6.54 o                         
 -14   8   2        257.70        252.00         5.58 o                         
 -13   8   2         61.14         57.45         3.18 o                         
 -12   8   2        661.87        661.26         9.00 o                         
 -11   8   2        122.97        125.89         5.82 o                         
 -10   8   2       2198.77       2170.41        18.69 o                         
  -9   8   2        447.19        445.31         6.00 o                         
  -8   8   2        502.88        504.64         4.94 o                         
  -7   8   2        647.95        605.28         6.14 o                         
  -6   8   2        521.60        554.61         5.66 o                         
  -5   8   2        164.45        141.66         2.64 o                         
  -4   8   2       1294.45       1370.12        11.89 o                         
  -3   8   2       6669.70       7111.47        51.05 o                         
  -2   8   2       1230.34       1394.65        11.97 o                         
  -1   8   2        467.97        523.07         5.32 o                         
   0   8   2        210.09        248.04         3.12 o                         
   1   8   2        462.59        505.93         4.89 o                         
   2   8   2       1258.40       1410.75        10.04 o                         
   3   8   2       6738.00       7138.05        42.79 o                         
   4   8   2       1282.55       1344.40        10.67 o                         
   5   8   2        166.03        138.32         2.46 o                         
   6   8   2        507.95        540.23         5.08 o                         
   7   8   2        641.69        606.24         5.74 o                         
   8   8   2        489.23        498.88         5.68 o                         
   9   8   2        440.60        451.49         5.21 o                         
  10   8   2       2197.18       2216.56        19.06 o                         
  11   8   2        125.97        134.28         3.44 o                         
  12   8   2        666.78        678.27         9.37 o                         
  13   8   2         64.81         57.33         2.84 o                         
  14   8   2        263.20        262.22         5.19 o                         
  15   8   2        144.94        156.81         4.43 o                         
  16   8   2        214.94        214.84         4.96 o                         
  17   8   2         11.66         12.89         2.65 o                         
  18   8   2         18.56         25.39         3.64 o                         
  19   8   2        116.71        114.91         6.44 o                         
  20   8   2         97.52        111.67         6.44 o                         
  21   8   2          3.99          5.14         3.30 o                         
 -21   9   2         47.54         54.99         9.28 o                         
 -20   9   2        158.55        177.92         8.72 o                         
 -19   9   2         39.08         39.19         5.10 o                         
 -18   9   2          9.51          7.32         3.25 o                         
 -17   9   2         20.51         12.82         3.33 o                         
 -16   9   2        138.22        128.22         4.68 o                         
 -15   9   2        111.34        100.11         4.28 o                         
 -14   9   2         64.20         64.07         3.39 o                         
 -13   9   2        121.90        127.22         4.09 o                         
 -12   9   2        116.39        117.18         5.52 o                         
 -11   9   2        231.35        226.81         5.82 o                         
 -10   9   2         98.89         93.35         3.26 o                         
  -9   9   2        638.89        628.06         7.53 o                         
  -8   9   2         63.01         70.71         2.30 o                         
  -7   9   2        401.76        416.85         5.61 o                         
  -6   9   2        488.86        486.00         5.05 o                         
  -5   9   2        166.49        177.52         2.98 o                         
  -4   9   2        622.87        683.00         6.68 o                         
  -3   9   2        459.86        483.52         6.94 o                         
  -2   9   2        371.45        403.42         5.36 o                         
  -1   9   2       2259.49       2233.12        21.02 o                         
   0   9   2       1241.97       1266.78         9.82 o                         
   1   9   2       2288.31       2265.09        15.88 o                         
   2   9   2        374.05        404.29         4.15 o                         
   3   9   2        450.72        478.43         5.55 o                         
   4   9   2        627.10        676.99         5.92 o                         
   5   9   2        166.75        175.71         3.15 o                         
   6   9   2        502.83        504.26         4.98 o                         
   7   9   2        397.33        397.56         4.12 o                         
   8   9   2         67.22         73.36         2.07 o                         
   9   9   2        640.96        644.64         7.08 o                         
  10   9   2         96.51         89.70         3.14 o                         
  11   9   2        228.10        220.50         4.43 o                         
  12   9   2        115.33        114.87         3.61 o                         
  13   9   2        121.02        125.49         3.75 o                         
  14   9   2         64.21         70.82         3.25 o                         
  15   9   2        110.72        104.40         4.02 o                         
  16   9   2        142.54        140.04         4.53 o                         
  17   9   2         20.81         13.87         2.26 o                         
  18   9   2          8.82         13.26         3.13 o                         
  19   9   2         38.59         34.37         4.96 o                         
  20   9   2        157.81        198.47        13.47 o                         
  21   9   2         47.24         52.91         6.90 o                         
 -20  10   2         11.19         17.18         4.14 o                         
 -19  10   2          3.04          5.76         3.65 o                         
 -18  10   2         93.53         98.06         6.75 o                         
 -17  10   2         17.27         14.34         2.65 o                         
 -16  10   2        199.16        188.06         7.46 o                         
 -15  10   2        367.50        362.28         8.24 o                         
 -14  10   2        212.41        214.85         7.05 o                         
 -13  10   2         10.34          7.23         2.33 o                         
 -12  10   2         15.67         16.20         2.07 o                         
 -11  10   2         67.50         62.94         3.08 o                         
 -10  10   2        217.23        230.48         4.40 o                         
  -9  10   2        185.13        202.46         4.04 o                         
  -8  10   2        312.19        298.53         4.59 o                         
  -7  10   2        745.78        706.80         9.60 o                         
  -6  10   2        267.10        282.99         3.70 o                         
  -5  10   2         50.59         46.05         1.79 o                         
  -4  10   2          3.55          2.05         0.88 o                         
  -3  10   2         28.33         31.47         1.38 o                         
  -2  10   2        200.36        203.08         3.15 o                         
  -1  10   2        793.74        764.43         8.28 o                         
   0  10   2        782.36        826.63         7.17 o                         
   1  10   2        789.28        757.43         6.76 o                         
   2  10   2        204.75        205.86         3.01 o                         
   3  10   2         25.01         24.62         1.22 o                         
   4  10   2          4.19          3.34         0.77 o                         
   5  10   2         51.21         46.68         1.67 o                         
   6  10   2        268.64        288.57         3.64 o                         
   7  10   2        754.18        722.96         6.21 o                         
   8  10   2        312.02        307.90         4.49 o                         
   9  10   2        186.82        200.29         3.97 o                         
  10  10   2        219.99        228.03         4.46 o                         
  11  10   2         66.20         57.17         2.77 o                         
  12  10   2         16.17         16.91         1.86 o                         
  13  10   2         10.31          7.61         1.67 o                         
  14  10   2        214.21        214.17         5.00 o                         
  15  10   2        363.90        383.53         7.24 o                         
  16  10   2        197.49        207.41         5.47 o                         
  17  10   2         16.12         12.97         2.43 o                         
  18  10   2         94.19         80.40         5.33 o                         
  19  10   2          2.91          2.31         3.38 o                         
  20  10   2         10.73         13.93         5.36 o                         
 -20  11   2         29.58         35.02         5.10 o                         
 -19  11   2         38.83         40.25         5.16 o                         
 -18  11   2         12.63         15.27         3.21 o                         
 -17  11   2         82.25         66.76         4.43 o                         
 -16  11   2         53.38         56.63         3.92 o                         
 -15  11   2         59.53         67.12         4.12 o                         
 -14  11   2         56.26         62.82         3.87 o                         
 -13  11   2        143.85        122.21         4.78 o                         
 -12  11   2         23.21         24.75         2.66 o                         
 -11  11   2          1.94          1.78         1.79 o                         
 -10  11   2         81.37         82.30         3.94 o                         
  -9  11   2        132.15        109.89         4.49 o                         
  -8  11   2        202.38        200.96         8.68 o                         
  -7  11   2        241.83        258.76         3.98 o                         
  -6  11   2         27.61         29.88         1.77 o                         
  -5  11   2         84.30         73.81         2.07 o                         
  -4  11   2        395.83        412.76         4.62 o                         
  -3  11   2         10.26         14.24         1.07 o                         
  -2  11   2         85.52         90.26         2.21 o                         
  -1  11   2        596.34        599.09         6.52 o                         
   0  11   2         29.30         28.10         1.46 o                         
   1  11   2        603.87        604.00         5.90 o                         
   2  11   2         87.40         89.39         2.08 o                         
   3  11   2         12.20         17.68         1.12 o                         
   4  11   2        386.30        401.09         4.41 o                         
   5  11   2         86.16         84.27         2.09 o                         
   6  11   2         28.63         30.76         1.41 o                         
   7  11   2        248.74        271.95         3.59 o                         
   8  11   2        208.36        212.36         3.81 o                         
   9  11   2        136.58        113.90         3.68 o                         
  10  11   2         79.25         76.13         3.41 o                         
  11  11   2          1.24          3.16         1.55 o                         
  12  11   2         22.88         21.89         2.26 o                         
  13  11   2        146.07        139.35         4.38 o                         
  14  11   2         55.10         61.94         3.46 o                         
  15  11   2         59.34         60.52         3.65 o                         
  16  11   2         53.99         61.53         3.74 o                         
  17  11   2         81.10         71.70         4.04 o                         
  18  11   2         11.91         15.68         3.30 o                         
  19  11   2         37.82         43.06         5.86 o                         
  20  11   2         29.87         35.74         5.22 o                         
 -19  12   2         23.08         18.22         4.51 o                         
 -18  12   2         18.11         16.29         3.55 o                         
 -17  12   2         11.41          7.62         2.60 o                         
 -16  12   2        142.45        144.71         5.72 o                         
 -15  12   2        206.07        198.83         6.68 o                         
 -14  12   2         27.97         28.41         3.02 o                         
 -13  12   2         78.26         76.12         4.24 o                         
 -12  12   2        198.64        189.19         5.47 o                         
 -11  12   2         67.43         74.00         3.94 o                         
 -10  12   2        371.89        368.05         8.14 o                         
  -9  12   2          7.43          5.75         2.45 o                         
  -8  12   2         27.97         30.29         2.96 o                         
  -7  12   2        249.93        234.50         4.81 o                         
  -6  12   2        161.22        143.20         3.58 o                         
  -5  12   2        177.74        164.25         4.07 o                         
  -4  12   2        122.94        114.78         2.95 o                         
  -3  12   2         26.23         24.35         1.71 o                         
  -2  12   2         64.10         73.19         2.54 o                         
  -1  12   2        605.66        618.28         8.32 o                         
   0  12   2        124.96        152.84         3.17 o                         
   1  12   2        610.44        604.56         6.97 o                         
   2  12   2         67.42         81.21         2.41 o                         
   3  12   2         26.89         27.36         1.36 o                         
   4  12   2        123.52        121.25         2.49 o                         
   5  12   2        183.09        177.18         2.97 o                         
   6  12   2        161.27        149.06         2.92 o                         
   7  12   2        247.24        229.72         3.95 o                         
   8  12   2         28.57         30.84         2.10 o                         
   9  12   2          6.47          4.30         1.66 o                         
  10  12   2        373.99        372.78         6.74 o                         
  11  12   2         64.59         67.82         3.41 o                         
  12  12   2        197.32        184.01         4.89 o                         
  13  12   2         80.12         81.51         3.93 o                         
  14  12   2         29.19         28.34         3.80 o                         
  15  12   2        206.34        207.05         5.63 o                         
  16  12   2        142.50        151.52         5.10 o                         
  17  12   2         10.74         11.16         2.59 o                         
  18  12   2         17.63         16.81         2.84 o                         
  19  12   2         22.03         21.92         4.28 o                         
 -19  13   2         16.78         20.42         3.79 o                         
 -18  13   2         31.30         39.46         3.87 o                         
 -17  13   2         28.90         25.29         3.29 o                         
 -16  13   2         30.86         30.42         3.38 o                         
 -15  13   2         59.00         51.48         3.81 o                         
 -14  13   2         42.95         42.11         3.67 o                         
 -13  13   2         31.01         28.55         4.96 o                         
 -12  13   2         32.65         29.93         2.94 o                         
 -11  13   2          3.71          3.06         2.04 o                         
 -10  13   2         92.48         79.40         4.58 o                         
  -9  13   2        445.74        441.95         9.06 o                         
  -8  13   2        575.85        566.57         8.39 o                         
  -7  13   2        186.96        171.88         4.56 o                         
  -6  13   2        451.30        426.17         6.18 o                         
  -5  13   2         46.03         55.60         2.52 o                         
  -4  13   2        605.80        586.32         8.11 o                         
  -3  13   2         55.40         50.01         2.61 o                         
  -2  13   2        764.81        751.98         9.28 o                         
  -1  13   2        121.08        111.66         5.15 o                         
   0  13   2        177.64        190.17         6.58 o                         
   1  13   2        121.23        116.46         3.36 o                         
   2  13   2        771.30        793.92         8.82 o                         
   3  13   2         52.50         45.68         1.96 o                         
   4  13   2        605.27        589.76         6.33 o                         
   5  13   2         47.19         56.61         2.45 o                         
   6  13   2        450.74        444.11         5.49 o                         
   7  13   2        191.21        183.49         4.16 o                         
   8  13   2        574.23        565.83         9.75 o                         
   9  13   2        444.60        430.24         8.49 o                         
  10  13   2         97.09         70.87         3.51 o                         
  11  13   2          4.06          3.43         1.74 o                         
  12  13   2         34.54         29.41         2.62 o                         
  13  13   2         32.54         32.95         2.80 o                         
  14  13   2         42.52         46.86         3.34 o                         
  15  13   2         59.74         66.14         3.86 o                         
  16  13   2         31.22         30.06         2.94 o                         
  17  13   2         27.78         25.43         3.19 o                         
  18  13   2         30.50         44.16         3.72 o                         
  19  13   2         17.00         22.17         3.85 o                         
 -18  14   2          9.51         11.06         2.99 o                         
 -17  14   2         30.84         32.99         3.73 o                         
 -16  14   2         47.06         42.02         4.20 o                         
 -15  14   2         36.93         37.39         4.08 o                         
 -14  14   2         52.65         53.86         3.94 o                         
 -13  14   2          2.00          3.87         2.18 o                         
 -12  14   2        111.78        114.06         5.83 o                         
 -11  14   2         38.22         42.26         3.74 o                         
 -10  14   2         59.95         48.94         3.60 o                         
  -9  14   2         55.31         47.94         3.40 o                         
  -8  14   2         96.70         95.40         4.43 o                         
  -7  14   2        153.21        162.52         4.98 o                         
  -6  14   2        266.66        263.30         6.41 o                         
  -5  14   2        814.05        811.75        10.23 o                         
  -4  14   2         68.26         85.30         3.70 o                         
  -3  14   2        247.07        266.73         5.35 o                         
  -2  14   2          1.13          2.28         1.43 o                         
  -1  14   2        485.04        510.81         7.85 o                         
   0  14   2          0.00          1.16         1.27 o                         
   1  14   2        491.28        524.50         7.57 o                         
   2  14   2          1.00          0.82         1.33 o                         
   3  14   2        243.59        276.18         4.78 o                         
   4  14   2         66.88         83.31         2.95 o                         
   5  14   2        817.65        845.50         9.40 o                         
   6  14   2        258.85        252.38         4.83 o                         
   7  14   2        155.62        165.68         4.41 o                         
   8  14   2         97.28         92.48         3.85 o                         
   9  14   2         54.65         49.95         3.03 o                         
  10  14   2         59.73         46.52         3.08 o                         
  11  14   2         36.58         41.52         3.00 o                         
  12  14   2        110.14        113.26         4.61 o                         
  13  14   2          1.69         -1.34         1.79 o                         
  14  14   2         51.85         56.09         3.57 o                         
  15  14   2         37.17         35.05         3.12 o                         
  16  14   2         48.49         50.29         3.63 o                         
  17  14   2         30.76         34.14         3.32 o                         
  18  14   2          9.52          7.78         2.68 o                         
 -18  15   2          0.98         -2.04         5.43 o                         
 -17  15   2         38.89         39.59         4.49 o                         
 -16  15   2         32.38         32.98         3.96 o                         
 -15  15   2         37.39         46.82         5.98 o                         
 -14  15   2          5.61          6.11         2.99 o                         
 -13  15   2          3.22          0.39         2.35 o                         
 -12  15   2         17.77         16.98         3.06 o                         
 -11  15   2         46.66         42.36         3.81 o                         
 -10  15   2         30.66         27.77         3.21 o                         
  -9  15   2        126.04        110.47         5.51 o                         
  -8  15   2        193.25        190.00         5.46 o                         
  -7  15   2         46.99         37.54         3.07 o                         
  -6  15   2        175.81        174.90         5.16 o                         
  -5  15   2          2.99          7.94         1.80 o                         
  -4  15   2        235.70        220.46         4.97 o                         
  -3  15   2        205.16        197.88         6.13 o                         
  -2  15   2        133.80        122.86         3.77 o                         
  -1  15   2         19.53         24.03         2.20 o                         
   0  15   2        153.34        171.82         4.33 o                         
   1  15   2         19.38         25.90         2.26 o                         
   2  15   2        134.19        127.13         4.61 o                         
   3  15   2        201.52        220.05         5.09 o                         
   4  15   2        234.04        225.62         4.31 o                         
   5  15   2          3.44          6.99         1.43 o                         
   6  15   2        176.37        179.60         4.21 o                         
   7  15   2         49.15         39.93         2.75 o                         
   8  15   2        191.58        194.05         5.53 o                         
   9  15   2        127.68        115.56         5.46 o                         
  10  15   2         32.99         30.10         3.04 o                         
  11  15   2         46.29         52.14         3.65 o                         
  12  15   2         18.58         19.59         2.71 o                         
  13  15   2          3.16          0.83         2.05 o                         
  14  15   2          5.23          3.66         1.96 o                         
  15  15   2         37.26         52.22         3.63 o                         
  16  15   2         31.95         32.36         3.21 o                         
  17  15   2         37.71         44.77         3.72 o                         
 -17  16   2          5.08          5.29         2.83 o                         
 -16  16   2         26.41         23.00         3.90 o                         
 -15  16   2         40.57         46.12         4.58 o                         
 -14  16   2         40.86         32.36         3.94 o                         
 -13  16   2         14.93         15.76         4.65 o                         
 -12  16   2         12.73         11.88         2.79 o                         
 -11  16   2         12.06         17.27         2.74 o                         
 -10  16   2         19.13         22.42         3.92 o                         
  -9  16   2         83.92         78.78         5.39 o                         
  -8  16   2         72.73         66.37         3.99 o                         
  -7  16   2         14.48         12.08         2.97 o                         
  -6  16   2         26.47         27.76         2.79 o                         
  -5  16   2        165.34        164.53         5.04 o                         
  -4  16   2          6.70          8.10         1.79 o                         
  -3  16   2         37.60         47.14         2.90 o                         
  -2  16   2        663.92        600.09         8.72 o                         
  -1  16   2         72.93         68.25         3.41 o                         
   0  16   2         50.33         36.47         2.61 o                         
   1  16   2         73.88         70.88         3.41 o                         
   2  16   2        670.00        630.87        11.91 o                         
   3  16   2         36.32         49.94         2.91 o                         
   4  16   2          7.55          7.85         1.55 o                         
   5  16   2        165.00        160.33         4.13 o                         
   6  16   2         24.34         26.16         2.44 o                         
   7  16   2         14.85         10.63         2.33 o                         
   8  16   2         74.01         62.18         3.82 o                         
   9  16   2         85.08         81.86         4.48 o                         
  10  16   2         18.70         17.05         2.55 o                         
  11  16   2         12.22         16.40         2.66 o                         
  12  16   2         12.23         12.77         2.55 o                         
  13  16   2         14.24         14.40         2.71 o                         
  14  16   2         41.31         39.88         3.73 o                         
  15  16   2         41.22         39.56         3.81 o                         
  16  16   2         27.33         26.20         3.97 o                         
  17  16   2          4.97          3.65         2.79 o                         
 -16  17   2         18.33         22.83         3.98 o                         
 -15  17   2          0.53         -2.38         2.59 o                         
 -14  17   2          5.45          1.01         2.65 o                         
 -13  17   2         10.98          5.84         3.53 o                         
 -12  17   2          6.63          1.04         2.53 o                         
 -11  17   2         48.66         49.04         4.32 o                         
 -10  17   2         52.04         45.75         4.13 o                         
  -9  17   2          6.76          1.53         2.05 o                         
  -8  17   2        101.24        111.52         5.03 o                         
  -7  17   2         14.89         12.79         2.34 o                         
  -6  17   2          0.86         -1.72         1.72 o                         
  -5  17   2         84.10         76.30         4.60 o                         
  -4  17   2         43.02         47.40         3.11 o                         
  -3  17   2        105.20         98.02         4.01 o                         
  -2  17   2         17.60         21.50         2.73 o                         
  -1  17   2        656.77        676.69         9.66 o                         
   0  17   2         11.22          2.51         1.74 o                         
   1  17   2        653.99        684.04        14.22 o                         
   2  17   2         16.35         16.23         2.07 o                         
   3  17   2        104.28         99.06         3.98 o                         
   4  17   2         41.62         43.63         2.78 o                         
   5  17   2         82.89         72.20         3.56 o                         
   6  17   2          0.77          1.13         1.70 o                         
   7  17   2         14.96         12.69         2.27 o                         
   8  17   2        100.08        103.80         5.86 o                         
   9  17   2          7.45         10.59         2.46 o                         
  10  17   2         51.43         37.40         3.44 o                         
  11  17   2         47.39         58.82         4.11 o                         
  12  17   2          6.43          5.10         2.82 o                         
  13  17   2         11.16          9.24         2.60 o                         
  14  17   2          5.92          6.26         2.54 o                         
  15  17   2          0.58         -0.56         2.41 o                         
  16  17   2         18.38         28.75         3.54 o                         
 -15  18   2         38.00         41.19         4.74 o                         
 -14  18   2         11.44         11.32         3.21 o                         
 -13  18   2          5.68          3.58         2.87 o                         
 -12  18   2         78.46         78.52         5.51 o                         
 -11  18   2         58.33         50.64         4.58 o                         
 -10  18   2         59.04         62.55         4.83 o                         
  -9  18   2         30.40         27.70         3.15 o                         
  -8  18   2         48.65         57.76         4.06 o                         
  -7  18   2         74.38         72.74         4.84 o                         
  -6  18   2         61.46         43.74         3.50 o                         
  -5  18   2         31.65         30.62         3.07 o                         
  -4  18   2         51.15         57.06         3.76 o                         
  -3  18   2        243.65        223.21         5.40 o                         
  -2  18   2         91.65         98.08         4.71 o                         
  -1  18   2        296.96        283.26         6.17 o                         
   0  18   2         10.37          4.87         2.06 o                         
   1  18   2        296.99        288.85         6.10 o                         
   2  18   2         90.74         97.23         4.19 o                         
   3  18   2        246.98        238.93         5.69 o                         
   4  18   2         50.13         56.62         5.06 o                         
   5  18   2         33.11         40.53         3.58 o                         
   6  18   2         61.27         47.40         3.58 o                         
   7  18   2         73.63         79.59         4.42 o                         
   8  18   2         49.98         51.52         3.81 o                         
   9  18   2         30.54         24.87         3.06 o                         
  10  18   2         60.54         60.49         4.19 o                         
  11  18   2         58.84         56.18         4.11 o                         
  12  18   2         77.08         82.77         4.91 o                         
  13  18   2          5.46          1.38         2.23 o                         
  14  18   2         11.78         10.80         2.84 o                         
  15  18   2         37.30         47.34         4.39 o                         
 -14  19   2         14.10         12.14         3.51 o                         
 -13  19   2         17.47         20.69         3.79 o                         
 -12  19   2          5.65          0.50         2.79 o                         
 -11  19   2          3.33          3.20         2.76 o                         
 -10  19   2         26.34         22.94         4.75 o                         
  -9  19   2         18.67         28.97         4.46 o                         
  -8  19   2         19.62         18.57         2.95 o                         
  -7  19   2         30.43         35.20         3.34 o                         
  -6  19   2         52.99         39.21         3.44 o                         
  -5  19   2          0.56          0.00         1.93 o                         
  -4  19   2         30.60         33.65         3.13 o                         
  -3  19   2          8.07         10.94         2.13 o                         
  -2  19   2          3.14         -0.91         1.66 o                         
  -1  19   2        119.12        120.60         4.63 o                         
   0  19   2        198.44        170.64         5.03 o                         
   1  19   2        117.20        116.40         4.62 o                         
   2  19   2          2.93          1.51         1.76 o                         
   3  19   2          8.57         10.41         2.02 o                         
   4  19   2         31.56         34.54         2.90 o                         
   5  19   2          0.58         -1.76         1.99 o                         
   6  19   2         53.81         44.77         4.08 o                         
   7  19   2         29.96         35.77         3.50 o                         
   8  19   2         18.93         18.55         2.79 o                         
   9  19   2         18.06         25.76         3.13 o                         
  10  19   2         26.27         19.59         3.07 o                         
  11  19   2          3.07          3.95         2.51 o                         
  12  19   2          5.80          6.81         2.60 o                         
  13  19   2         18.06         14.92         3.17 o                         
  14  19   2         14.45         19.61         3.51 o                         
 -13  20   2          9.59          8.80         5.03 o                         
 -12  20   2         49.13         61.74         5.26 o                         
 -11  20   2         46.18         43.42         4.58 o                         
 -10  20   2         20.79         17.31         3.73 o                         
  -9  20   2         18.75         20.24         3.14 o                         
  -8  20   2          1.03         -0.35         2.10 o                         
  -7  20   2         11.73          7.73         2.52 o                         
  -6  20   2         52.61         54.25         5.09 o                         
  -5  20   2         25.35         18.70         2.88 o                         
  -4  20   2         30.53         42.98         3.56 o                         
  -3  20   2          1.48          6.88         2.34 o                         
  -2  20   2         33.53         30.30         2.80 o                         
  -1  20   2         23.57         32.70         2.89 o                         
   0  20   2         19.71         25.31         2.66 o                         
   1  20   2         23.06         31.42         4.10 o                         
   2  20   2         34.25         29.05         2.76 o                         
   3  20   2          1.28          4.63         2.23 o                         
   4  20   2         30.11         39.31         3.66 o                         
   5  20   2         25.38         27.32         3.37 o                         
   6  20   2         52.49         42.67         4.28 o                         
   7  20   2         11.86          3.22         3.04 o                         
   8  20   2          0.97          6.79         2.72 o                         
   9  20   2         19.17         20.00         3.09 o                         
  10  20   2         21.26         18.17         3.07 o                         
  11  20   2         46.08         46.31         4.10 o                         
  12  20   2         48.57         50.46         4.83 o                         
  13  20   2          9.28         10.02         3.40 o                         
 -11  21   2          6.16          4.56         3.16 o                         
 -10  21   2          7.98          6.95         3.10 o                         
  -9  21   2          0.09         -0.18         2.41 o                         
  -8  21   2          8.46         17.65         3.07 o                         
  -7  21   2          7.07         11.31         2.79 o                         
  -6  21   2          0.32         -0.06         2.29 o                         
  -5  21   2         10.07          6.28         2.48 o                         
  -4  21   2          7.92          7.95         3.28 o                         
  -3  21   2         21.74         26.86         3.21 o                         
  -2  21   2         30.34         31.83         2.97 o                         
  -1  21   2         35.65         32.30         2.99 o                         
   0  21   2          0.06          1.34         2.07 o                         
   1  21   2         34.79         32.31         3.04 o                         
   2  21   2         30.18         32.68         2.95 o                         
   3  21   2         22.34         24.52         3.07 o                         
   4  21   2          7.78          4.68         2.48 o                         
   5  21   2          9.87          4.99         3.40 o                         
   6  21   2          0.33          0.79         2.45 o                         
   7  21   2          6.87          2.38         2.72 o                         
   8  21   2          8.18          8.03         3.10 o                         
   9  21   2          0.10         -0.68         2.62 o                         
  10  21   2          8.22          5.00         2.66 o                         
  11  21   2          6.37          5.69         2.65 o                         
  -9  22   2         31.01         33.37         3.80 o                         
  -8  22   2          0.33          4.29         2.58 o                         
  -7  22   2          8.18          2.85         3.04 o                         
  -6  22   2          4.42          4.61         2.71 o                         
  -5  22   2         19.33         23.08         3.27 o                         
  -4  22   2          1.77          2.26         2.46 o                         
  -3  22   2         11.41         19.54         3.15 o                         
  -2  22   2         15.75         11.83         2.84 o                         
  -1  22   2          2.86          4.56         2.18 o                         
   0  22   2         10.93          6.23         2.30 o                         
   1  22   2          2.80          4.08         2.22 o                         
   2  22   2         15.82          9.56         2.65 o                         
   3  22   2         11.06         19.06         2.91 o                         
   4  22   2          1.60          3.62         2.75 o                         
   5  22   2         19.00         16.08         3.30 o                         
   6  22   2          4.55          4.23         2.79 o                         
   7  22   2          8.13          1.71         2.79 o                         
   8  22   2          0.33          1.85         2.74 o                         
   9  22   2         31.02         27.84         4.13 o                         
  -7  23   2         14.74         15.27         3.26 o                         
  -6  23   2         10.13         12.86         3.02 o                         
  -5  23   2         42.69         49.56         4.30 o                         
  -4  23   2          3.65          1.64         2.50 o                         
  -3  23   2         28.99         27.78         3.56 o                         
  -2  23   2         17.13         24.31         3.40 o                         
  -1  23   2         19.00         20.46         3.28 o                         
   0  23   2         40.72         47.08         3.69 o                         
   1  23   2         18.82         16.85         3.12 o                         
   2  23   2         17.48         32.72         4.05 o                         
   3  23   2         28.73         25.56         3.44 o                         
   4  23   2          3.62          4.59         3.67 o                         
   5  23   2         42.76         44.60         4.47 o                         
   6  23   2         10.19          8.06         3.03 o                         
   7  23   2         15.06         11.62         3.30 o                         
  -4  24   2          7.26          9.19         3.37 o                         
  -3  24   2         11.18         15.96         3.33 o                         
  -2  24   2         26.76         41.47         6.45 o                         
  -1  24   2          0.75         -1.42         2.98 o                         
   0  24   2          8.23          6.38         2.61 o                         
   1  24   2          0.77          1.41         2.93 o                         
   2  24   2         26.55         35.78         4.30 o                         
   3  24   2         11.08         10.43         3.45 o                         
   4  24   2          7.06          1.21         3.03 o                         
   0   0   3       1294.62       1375.42        13.61 o                         
   1   0   3         11.56         18.38         0.93 o                         
   2   0   3       1684.32       1617.40        11.81 o                         
   3   0   3        244.25        257.02         3.51 o                         
   4   0   3        467.42        478.12         5.32 o                         
   5   0   3       1887.87       1925.56        17.28 o                         
   6   0   3         94.56        106.51         2.19 o                         
   7   0   3        482.61        458.74         5.34 o                         
   8   0   3          1.95          2.57         1.07 o                         
   9   0   3         59.81         85.55         2.97 o                         
  10   0   3        265.92        258.77         4.52 o                         
  11   0   3         59.27         56.81         2.58 o                         
  12   0   3        510.34        495.96         9.27 o                         
  13   0   3        121.78        122.99         3.54 o                         
  14   0   3        252.12        248.23         6.25 o                         
  15   0   3         78.87         86.37         4.92 o                         
  16   0   3        256.02        252.52         7.38 o                         
  17   0   3         66.06         70.41         4.80 o                         
  18   0   3        269.00        284.43         8.32 o                         
  19   0   3        155.40        169.66         6.69 o                         
  20   0   3        132.53        135.54         7.12 o                         
  21   0   3          5.51          6.29         3.19 o                         
 -21   1   3          0.96          2.40         3.63 o                         
 -20   1   3         29.39         30.20         4.08 o                         
 -19   1   3          7.28          5.47         2.79 o                         
 -18   1   3         89.20         87.57         5.60 o                         
 -17   1   3         47.75         52.69         5.30 o                         
 -16   1   3         18.47         11.21         2.72 o                         
 -15   1   3         46.09         47.28         4.33 o                         
 -14   1   3        699.93        660.42        10.51 o                         
 -13   1   3        103.80        100.31         3.93 o                         
 -12   1   3        138.60        138.07         3.65 o                         
 -11   1   3         67.68         87.04         3.02 o                         
 -10   1   3         30.71         28.07         1.93 o                         
  -9   1   3        329.94        310.78         6.00 o                         
  -8   1   3        540.64        575.05         7.85 o                         
  -7   1   3         58.30         61.88         2.58 o                         
  -6   1   3        455.30        447.84         6.10 o                         
  -5   1   3         51.29         56.71         2.94 o                         
  -4   1   3       1129.19       1131.10        10.34 o                         
  -3   1   3        558.04        537.83         5.42 o                         
  -2   1   3       1616.93       1579.10        12.28 o                         
  -1   1   3        783.07        715.05         6.20 o                         
   0   1   3        184.41        179.30         2.34 o                         
   1   1   3        781.86        717.68         6.08 o                         
   2   1   3       1616.57       1596.61        12.35 o                         
   3   1   3        547.45        540.76         6.00 o                         
   4   1   3       1159.43       1171.71         9.76 o                         
   5   1   3         54.89         58.94         1.81 o                         
   6   1   3        474.61        471.25         5.77 o                         
   7   1   3         57.77         63.41         2.19 o                         
   8   1   3        528.41        552.78         6.29 o                         
   9   1   3        327.04        304.42         5.22 o                         
  10   1   3         31.81         26.25         1.84 o                         
  11   1   3         67.44         87.76         3.10 o                         
  12   1   3        136.27        138.80         3.63 o                         
  13   1   3        106.60        108.42         3.97 o                         
  14   1   3        705.68        666.01        10.69 o                         
  15   1   3         44.27         48.82         3.98 o                         
  16   1   3         21.28         17.00         3.03 o                         
  17   1   3         46.67         47.45         4.19 o                         
  18   1   3         85.30         79.17         5.24 o                         
  19   1   3          7.57          9.78         3.14 o                         
  20   1   3         28.85         38.30         4.32 o                         
  21   1   3          1.00          0.80         2.87 o                         
 -21   2   3          9.33         10.29         4.12 o                         
 -20   2   3        102.03        101.74         6.19 o                         
 -19   2   3         56.80         48.86         4.47 o                         
 -18   2   3        116.73         96.83         5.76 o                         
 -17   2   3         59.39         65.08         4.66 o                         
 -16   2   3        295.72        290.95         7.98 o                         
 -15   2   3         21.47         14.02         2.69 o                         
 -14   2   3         15.95         19.29         2.98 o                         
 -13   2   3        221.18        209.89         5.57 o                         
 -12   2   3        954.89        947.53        10.37 o                         
 -11   2   3        262.31        271.98         4.77 o                         
 -10   2   3        345.90        363.79         6.12 o                         
  -9   2   3        265.98        250.74         3.83 o                         
  -8   2   3         46.68         48.86         2.18 o                         
  -7   2   3        198.16        198.50         5.02 o                         
  -6   2   3        204.05        193.48         3.55 o                         
  -5   2   3        324.36        314.46         4.47 o                         
  -4   2   3       1278.63       1319.08        16.34 o                         
  -3   2   3        263.24        262.56         3.47 o                         
  -2   2   3        837.20        843.57         7.44 o                         
  -1   2   3        188.49        161.58         2.38 o                         
   0   2   3        818.18        857.03         7.36 o                         
   1   2   3        195.94        170.38         3.29 o                         
   2   2   3        838.11        858.09         6.57 o                         
   3   2   3        272.26        270.61         2.85 o                         
   4   2   3       1292.57       1337.30        10.93 o                         
   5   2   3        323.23        314.75         4.22 o                         
   6   2   3        200.56        182.98         3.16 o                         
   7   2   3        194.40        210.92         6.36 o                         
   8   2   3         50.90         52.51         1.83 o                         
   9   2   3        263.17        243.63         4.66 o                         
  10   2   3        352.42        387.63         6.28 o                         
  11   2   3        260.67        281.78         4.87 o                         
  12   2   3        934.82        931.39        12.31 o                         
  13   2   3        217.16        217.21         5.42 o                         
  14   2   3         15.39         17.75         2.15 o                         
  15   2   3         20.91         14.71         2.76 o                         
  16   2   3        295.65        276.38         7.72 o                         
  17   2   3         58.55         62.51         4.66 o                         
  18   2   3        116.83        107.36         6.02 o                         
  19   2   3         57.79         48.63         4.46 o                         
  20   2   3        103.09        100.17         6.11 o                         
  21   2   3          8.84          9.31         3.37 o                         
 -21   3   3         17.68         12.71         3.51 o                         
 -20   3   3         42.71         50.63         4.74 o                         
 -19   3   3         51.06         42.71         4.32 o                         
 -18   3   3        116.10        104.63         6.87 o                         
 -17   3   3         88.46         92.12         5.50 o                         
 -16   3   3        173.50        173.05         6.19 o                         
 -15   3   3        106.82         93.52         5.26 o                         
 -14   3   3        368.02        361.41         6.73 o                         
 -13   3   3         20.47         16.17         2.11 o                         
 -12   3   3        148.99        148.20         4.88 o                         
 -11   3   3        255.78        258.69         4.29 o                         
 -10   3   3        222.27        220.95         3.90 o                         
  -9   3   3        273.55        284.45         4.29 o                         
  -8   3   3        879.67        955.13         9.64 o                         
  -7   3   3        675.43        710.84         7.73 o                         
  -6   3   3        289.21        318.03         4.57 o                         
  -5   3   3       1122.63       1098.93        13.02 o                         
  -4   3   3       1349.67       1459.69        12.76 o                         
  -3   3   3        350.86        328.71         4.04 o                         
  -2   3   3        572.09        592.00         5.64 o                         
  -1   3   3       1054.12       1067.00         8.80 o                         
   0   3   3       3159.58       3034.08        21.41 o                         
   1   3   3       1067.01       1085.12         8.33 o                         
   2   3   3        584.65        604.30         5.55 o                         
   3   3   3        350.62        330.90         3.77 o                         
   4   3   3       1373.91       1513.22        11.33 o                         
   5   3   3       1094.29       1055.35         8.58 o                         
   6   3   3        279.91        301.23         3.63 o                         
   7   3   3        653.26        692.48         6.83 o                         
   8   3   3        868.10        933.37         8.63 o                         
   9   3   3        280.70        291.59         4.49 o                         
  10   3   3        225.37        224.23         4.19 o                         
  11   3   3        254.14        262.89         5.19 o                         
  12   3   3        146.68        142.28         4.91 o                         
  13   3   3         21.44         18.69         2.07 o                         
  14   3   3        373.93        374.70         6.94 o                         
  15   3   3        107.85        108.34         5.42 o                         
  16   3   3        178.31        177.85        10.10 o                         
  17   3   3         92.11         89.79         5.43 o                         
  18   3   3        113.02        110.15         6.57 o                         
  19   3   3         52.94         57.12         4.81 o                         
  20   3   3         41.68         53.95         4.81 o                         
  21   3   3         17.78         15.61         3.55 o                         
 -21   4   3         15.56          9.30         3.28 o                         
 -20   4   3         53.93         61.53         9.90 o                         
 -19   4   3         53.81         52.05         4.47 o                         
 -18   4   3         53.99         55.38         4.74 o                         
 -17   4   3          2.12          2.04         2.38 o                         
 -16   4   3        355.52        360.57         8.91 o                         
 -15   4   3         23.04         19.27         2.60 o                         
 -14   4   3         25.11         24.20         2.41 o                         
 -13   4   3        279.73        256.21         6.09 o                         
 -12   4   3         95.43        105.04         3.96 o                         
 -11   4   3        750.81        742.39         8.76 o                         
 -10   4   3        355.44        347.57         4.55 o                         
  -9   4   3        372.35        367.32         4.99 o                         
  -8   4   3        137.91        123.45         3.42 o                         
  -7   4   3        748.83        804.49         9.64 o                         
  -6   4   3        269.55        323.71         4.62 o                         
  -5   4   3        105.00        121.34         2.74 o                         
  -4   4   3        858.02        851.79         8.54 o                         
  -3   4   3        101.39         89.09         2.52 o                         
  -2   4   3       2531.54       2609.65        18.88 o                         
  -1   4   3        965.45        966.92         8.30 o                         
   0   4   3        149.74        197.36         2.69 o                         
   1   4   3        924.36        937.76         7.58 o                         
   2   4   3       2542.18       2620.02        17.78 o                         
   3   4   3         92.48         80.95         1.89 o                         
   4   4   3        860.20        858.61         7.78 o                         
   5   4   3        104.12        123.06         2.78 o                         
   6   4   3        272.07        326.07         3.90 o                         
   7   4   3        743.76        790.16         7.14 o                         
   8   4   3        134.87        126.45         2.67 o                         
   9   4   3        370.68        363.03         6.59 o                         
  10   4   3        360.62        359.40         4.96 o                         
  11   4   3        757.11        728.50        10.79 o                         
  12   4   3         93.21        102.54         4.46 o                         
  13   4   3        273.64        268.89         5.63 o                         
  14   4   3         24.32         23.47         2.43 o                         
  15   4   3         22.39         20.64         2.66 o                         
  16   4   3        353.37        358.75        10.30 o                         
  17   4   3          2.14         -1.64         2.14 o                         
  18   4   3         54.67         51.48         4.49 o                         
  19   4   3         55.57         47.84         4.58 o                         
  20   4   3         54.25         66.21         5.17 o                         
  21   4   3         15.09         13.29         3.64 o                         
 -21   5   3         16.62         18.38         3.74 o                         
 -20   5   3          2.50          6.79         2.96 o                         
 -19   5   3         15.59         17.89         3.47 o                         
 -18   5   3         47.17         45.93         4.24 o                         
 -17   5   3        121.71        127.48         7.45 o                         
 -16   5   3         44.12         42.39         4.05 o                         
 -15   5   3        180.41        189.47         5.57 o                         
 -14   5   3        252.89        239.24         6.38 o                         
 -13   5   3         97.16         89.17         3.87 o                         
 -12   5   3        474.67        469.39         8.97 o                         
 -11   5   3         17.29         16.73         1.92 o                         
 -10   5   3         13.66         12.27         1.26 o                         
  -9   5   3         37.09         38.92         1.95 o                         
  -8   5   3        108.05        108.04         2.68 o                         
  -7   5   3        191.56        189.48         3.58 o                         
  -6   5   3         74.35         96.84         2.60 o                         
  -5   5   3        344.94        339.14         4.94 o                         
  -4   5   3        590.68        573.84         7.02 o                         
  -3   5   3       4845.20       5010.35        40.07 o                         
  -2   5   3        491.97        529.15         5.74 o                         
  -1   5   3       3452.77       3658.81        24.22 o                         
   0   5   3       2359.11       2329.03        17.51 o                         
   1   5   3       3474.85       3693.98        24.39 o                         
   2   5   3        490.43        533.05         5.11 o                         
   3   5   3       4790.89       4912.30        30.00 o                         
   4   5   3        591.05        568.68         5.92 o                         
   5   5   3        351.81        352.20         4.43 o                         
   6   5   3         74.47        100.20         2.50 o                         
   7   5   3        191.54        193.33         3.26 o                         
   8   5   3        108.64        107.40         2.53 o                         
   9   5   3         39.02         45.44         2.09 o                         
  10   5   3         13.05         12.80         1.39 o                         
  11   5   3         17.18         22.06         1.96 o                         
  12   5   3        472.71        461.36         8.13 o                         
  13   5   3         92.65         93.07         4.46 o                         
  14   5   3        255.30        251.23         6.25 o                         
  15   5   3        177.87        183.56         5.65 o                         
  16   5   3         44.74         47.92         4.41 o                         
  17   5   3        122.49        112.59         5.92 o                         
  18   5   3         46.84         48.92         5.30 o                         
  19   5   3         16.01         19.45         3.47 o                         
  20   5   3          2.43          5.30         3.03 o                         
  21   5   3         16.41         18.55         3.88 o                         
 -21   6   3          6.17          8.42         3.47 o                         
 -20   6   3         10.04          8.75         3.26 o                         
 -19   6   3         64.39         66.83         5.20 o                         
 -18   6   3         47.09         52.01         4.58 o                         
 -17   6   3         33.25         38.26         3.96 o                         
 -16   6   3        116.42        122.51         5.45 o                         
 -15   6   3        136.68        130.02         5.92 o                         
 -14   6   3        384.99        393.95         7.21 o                         
 -13   6   3        910.79        861.16        11.22 o                         
 -12   6   3         48.10         42.56         2.71 o                         
 -11   6   3        760.14        765.42         9.03 o                         
 -10   6   3        104.91        111.73         3.73 o                         
  -9   6   3        377.35        396.42         5.27 o                         
  -8   6   3        209.85        211.70         3.70 o                         
  -7   6   3        169.68        178.07         3.47 o                         
  -6   6   3        104.80         98.69         2.96 o                         
  -5   6   3        233.36        218.22         5.14 o                         
  -4   6   3       1183.13       1251.42        12.42 o                         
  -3   6   3        987.85       1016.12        11.26 o                         
  -2   6   3        138.83        168.17         2.92 o                         
  -1   6   3        274.59        319.36         3.74 o                         
   0   6   3       1635.41       1519.68        11.40 o                         
   1   6   3        277.88        315.57         6.87 o                         
   2   6   3        135.47        164.43         2.63 o                         
   3   6   3        995.43       1010.93         8.11 o                         
   4   6   3       1191.08       1276.09         9.23 o                         
   5   6   3        230.59        218.41         3.43 o                         
   6   6   3        105.07        101.72         2.44 o                         
   7   6   3        167.60        176.13         3.28 o                         
   8   6   3        214.11        225.23         3.75 o                         
   9   6   3        361.34        379.22         5.48 o                         
  10   6   3        101.07        100.76         3.07 o                         
  11   6   3        759.85        770.84         9.34 o                         
  12   6   3         46.61         48.04         2.95 o                         
  13   6   3        919.36        861.56        11.27 o                         
  14   6   3        384.24        393.26         9.76 o                         
  15   6   3        140.29        139.66         5.14 o                         
  16   6   3        115.28        117.61         5.22 o                         
  17   6   3         33.88         40.07         4.13 o                         
  18   6   3         46.20         52.36         5.88 o                         
  19   6   3         64.31         68.48         5.34 o                         
  20   6   3          9.79          6.95         3.13 o                         
  21   6   3          6.14          4.50         3.28 o                         
 -20   7   3         10.50         12.66         3.45 o                         
 -19   7   3         23.74         31.56         4.61 o                         
 -18   7   3         65.58         57.00         4.65 o                         
 -17   7   3         34.54         28.44         3.71 o                         
 -16   7   3         15.30         17.38         2.73 o                         
 -15   7   3          1.53          1.25         1.79 o                         
 -14   7   3         54.84         46.19         3.14 o                         
 -13   7   3        130.41        140.89         4.71 o                         
 -12   7   3        493.71        492.46         7.85 o                         
 -11   7   3        155.03        162.14         4.51 o                         
 -10   7   3        435.58        417.03         7.38 o                         
  -9   7   3         87.41         86.99         2.67 o                         
  -8   7   3         79.98         82.15         2.60 o                         
  -7   7   3        295.95        292.60         4.55 o                         
  -6   7   3        532.99        542.17         7.10 o                         
  -5   7   3        163.66        162.63         3.54 o                         
  -4   7   3        653.56        609.71         7.47 o                         
  -3   7   3        748.35        770.51         8.02 o                         
  -2   7   3       1336.62       1452.66        12.83 o                         
  -1   7   3        473.99        478.07         6.88 o                         
   0   7   3          4.81         11.54         1.01 o                         
   1   7   3        482.03        483.87         4.64 o                         
   2   7   3       1331.16       1446.98        10.42 o                         
   3   7   3        728.96        740.00         6.21 o                         
   4   7   3        657.63        613.43         5.43 o                         
   5   7   3        156.77        153.86         2.96 o                         
   6   7   3        519.00        530.59         6.04 o                         
   7   7   3        298.50        290.89         4.30 o                         
   8   7   3         77.34         78.35         2.58 o                         
   9   7   3         90.65         98.86         2.64 o                         
  10   7   3        436.47        410.04         5.67 o                         
  11   7   3        153.96        159.55         3.58 o                         
  12   7   3        493.67        480.25         7.04 o                         
  13   7   3        131.47        144.89         5.29 o                         
  14   7   3         52.49         48.06         3.79 o                         
  15   7   3          1.71          0.02         1.93 o                         
  16   7   3         14.01         21.95         2.79 o                         
  17   7   3         33.12         27.17         3.64 o                         
  18   7   3         67.51         69.17         5.08 o                         
  19   7   3         24.12         26.31         3.98 o                         
  20   7   3         10.70          7.97         3.28 o                         
 -20   8   3         15.55         10.46         3.37 o                         
 -19   8   3         64.45         69.29         5.26 o                         
 -18   8   3          3.38          3.70         2.69 o                         
 -17   8   3         53.00         49.14         4.32 o                         
 -16   8   3         73.52         57.11         4.15 o                         
 -15   8   3         51.39         52.60         3.71 o                         
 -14   8   3        230.41        234.96         7.19 o                         
 -13   8   3        503.21        484.81         8.08 o                         
 -12   8   3          5.96          8.29         1.67 o                         
 -11   8   3        674.66        685.78        11.34 o                         
 -10   8   3        204.90        183.74         5.01 o                         
  -9   8   3        363.61        343.64         5.99 o                         
  -8   8   3         72.51         76.88         2.61 o                         
  -7   8   3        238.94        239.23         4.22 o                         
  -6   8   3        220.49        235.29         4.83 o                         
  -5   8   3        222.00        216.21         4.13 o                         
  -4   8   3        410.61        430.81         5.60 o                         
  -3   8   3        173.73        180.46         3.51 o                         
  -2   8   3       1577.21       1597.59        13.97 o                         
  -1   8   3         60.75         50.34         2.08 o                         
   0   8   3       1449.09       1432.72        10.49 o                         
   1   8   3         65.76         54.90         1.78 o                         
   2   8   3       1541.64       1558.56        11.21 o                         
   3   8   3        168.21        171.17         2.65 o                         
   4   8   3        407.89        426.92         4.35 o                         
   5   8   3        218.15        213.30         3.59 o                         
   6   8   3        223.06        236.91         3.85 o                         
   7   8   3        235.25        227.51         3.85 o                         
   8   8   3         71.02         76.77         2.76 o                         
   9   8   3        357.05        344.00         6.23 o                         
  10   8   3        216.27        201.26         3.94 o                         
  11   8   3        670.74        677.59         7.93 o                         
  12   8   3          6.70          5.12         1.57 o                         
  13   8   3        509.49        487.58         8.86 o                         
  14   8   3        227.70        229.46         6.25 o                         
  15   8   3         53.02         51.42         3.76 o                         
  16   8   3         73.19         67.32         4.82 o                         
  17   8   3         52.61         50.67         3.88 o                         
  18   8   3          3.74          7.50         3.04 o                         
  19   8   3         65.67         62.67         5.26 o                         
  20   8   3         16.32         10.00         3.47 o                         
 -20   9   3         22.82         33.99         5.10 o                         
 -19   9   3         23.59         28.46         4.53 o                         
 -18   9   3        102.34         95.40         6.77 o                         
 -17   9   3        102.44        129.06         6.62 o                         
 -16   9   3        258.49        281.61         7.23 o                         
 -15   9   3         26.19         25.92         2.97 o                         
 -14   9   3        207.59        212.32         6.06 o                         
 -13   9   3        183.39        192.39         5.72 o                         
 -12   9   3        757.97        752.75        12.46 o                         
 -11   9   3         49.21         58.27         3.18 o                         
 -10   9   3         22.83         23.68         3.58 o                         
  -9   9   3        466.93        473.35         8.96 o                         
  -8   9   3        743.50        719.31         7.73 o                         
  -7   9   3        399.27        389.31         5.65 o                         
  -6   9   3        565.69        528.72         7.18 o                         
  -5   9   3        534.67        499.66         6.82 o                         
  -4   9   3        387.28        378.19         5.26 o                         
  -3   9   3         19.99         24.15         1.67 o                         
  -2   9   3         37.41         46.32         2.06 o                         
  -1   9   3        468.42        510.47         6.34 o                         
   0   9   3          0.75          2.14         0.80 o                         
   1   9   3        469.87        507.97         5.02 o                         
   2   9   3         33.13         38.83         1.54 o                         
   3   9   3         20.55         25.97         1.30 o                         
   4   9   3        391.58        374.54         4.12 o                         
   5   9   3        532.33        496.44         5.96 o                         
   6   9   3        564.95        530.96         7.32 o                         
   7   9   3        401.49        398.38         5.35 o                         
   8   9   3        743.28        709.52         7.78 o                         
   9   9   3        468.66        478.60         6.72 o                         
  10   9   3         22.31         21.10         1.85 o                         
  11   9   3         47.78         52.97         2.59 o                         
  12   9   3        766.92        749.93         8.72 o                         
  13   9   3        185.77        192.07         5.01 o                         
  14   9   3        201.33        210.26         7.17 o                         
  15   9   3         26.79         18.05         2.73 o                         
  16   9   3        251.58        264.86         6.98 o                         
  17   9   3        100.80        134.64         5.87 o                         
  18   9   3        104.67         92.62         5.84 o                         
  19   9   3         24.33         22.65         4.71 o                         
  20   9   3         23.40         17.81         4.37 o                         
 -19  10   3         65.63         59.87         7.83 o                         
 -18  10   3         39.86         37.08         8.90 o                         
 -17  10   3         13.11         20.19         3.37 o                         
 -16  10   3        151.28        174.84        11.64 o                         
 -15  10   3         95.39         99.30         5.60 o                         
 -14  10   3        108.87         91.54         5.34 o                         
 -13  10   3         84.53         86.08         4.40 o                         
 -12  10   3        142.60        151.47         4.54 o                         
 -11  10   3        190.73        186.12         4.84 o                         
 -10  10   3        208.95        215.65         5.02 o                         
  -9  10   3        168.15        139.84         4.00 o                         
  -8  10   3        112.76        116.94         3.58 o                         
  -7  10   3        510.41        507.01         6.68 o                         
  -6  10   3        214.98        211.49         4.09 o                         
  -5  10   3         18.85         21.19         1.67 o                         
  -4  10   3        242.30        241.05         4.67 o                         
  -3  10   3        788.99        748.77         8.51 o                         
  -2  10   3        159.12        187.90         3.34 o                         
  -1  10   3        229.38        220.93         3.61 o                         
   0  10   3       2524.77       2473.18        17.72 o                         
   1  10   3        229.87        226.79         3.59 o                         
   2  10   3        153.97        181.53         2.86 o                         
   3  10   3        789.14        742.22         6.66 o                         
   4  10   3        249.15        258.85         3.77 o                         
   5  10   3         19.42         27.38         2.07 o                         
   6  10   3        211.75        208.50         4.15 o                         
   7  10   3        514.11        497.98         6.28 o                         
   8  10   3        107.42        113.06         3.46 o                         
   9  10   3        167.01        163.21         3.85 o                         
  10  10   3        214.04        211.21         4.21 o                         
  11  10   3        191.52        186.82         4.10 o                         
  12  10   3        135.61        143.34         4.01 o                         
  13  10   3         85.31         88.51         4.78 o                         
  14  10   3        107.43        102.44         4.98 o                         
  15  10   3         96.71         93.18         5.56 o                         
  16  10   3        151.82        154.14         6.94 o                         
  17  10   3         12.55         19.33         3.72 o                         
  18  10   3         39.27         35.87         5.10 o                         
  19  10   3         64.87         62.46         6.14 o                         
 -19  11   3         14.08         12.10         4.17 o                         
 -18  11   3         51.03         52.82         4.92 o                         
 -17  11   3         50.56         56.59         4.76 o                         
 -16  11   3        156.86        159.97         7.12 o                         
 -15  11   3         96.02         85.98         5.34 o                         
 -14  11   3          7.89         15.49         3.06 o                         
 -13  11   3         77.34         65.56         4.58 o                         
 -12  11   3        129.92        125.43         6.02 o                         
 -11  11   3        441.88        415.59         9.16 o                         
 -10  11   3         17.99         18.03         2.87 o                         
  -9  11   3        167.14        169.91         4.96 o                         
  -8  11   3        114.26        125.22         4.21 o                         
  -7  11   3        109.92        111.64         3.49 o                         
  -6  11   3        251.91        247.38         4.51 o                         
  -5  11   3        772.99        752.45         7.91 o                         
  -4  11   3        732.68        755.81         8.46 o                         
  -3  11   3        683.18        676.69         7.38 o                         
  -2  11   3        424.66        454.17         5.58 o                         
  -1  11   3        178.08        197.84         3.49 o                         
   0  11   3        111.78        121.02         3.13 o                         
   1  11   3        178.24        189.06         3.05 o                         
   2  11   3        423.52        444.64         4.90 o                         
   3  11   3        673.26        659.61         6.30 o                         
   4  11   3        728.18        733.86         7.29 o                         
   5  11   3        777.78        758.52         8.13 o                         
   6  11   3        255.34        240.84         4.22 o                         
   7  11   3        109.51        110.97         3.69 o                         
   8  11   3        119.03        121.64         3.24 o                         
   9  11   3        166.89        176.19         4.27 o                         
  10  11   3         17.74         19.35         2.51 o                         
  11  11   3        438.12        419.31         8.93 o                         
  12  11   3        131.43        138.09         6.05 o                         
  13  11   3         76.50         76.28         3.81 o                         
  14  11   3          7.00          9.45         2.36 o                         
  15  11   3         97.36         88.97         5.51 o                         
  16  11   3        153.18        176.89         7.03 o                         
  17  11   3         50.86         56.35         7.44 o                         
  18  11   3         52.66         54.93         4.83 o                         
  19  11   3         13.96         18.81         4.28 o                         
 -18  12   3         73.72         78.60         5.73 o                         
 -17  12   3         55.20         56.58         5.00 o                         
 -16  12   3          8.95         10.34         3.19 o                         
 -15  12   3         16.62         22.02         4.31 o                         
 -14  12   3        181.73        182.54        10.69 o                         
 -13  12   3        156.12        138.46         6.45 o                         
 -12  12   3        241.11        254.83        13.24 o                         
 -11  12   3         97.49         82.48         4.92 o                         
 -10  12   3         48.78         48.37         4.65 o                         
  -9  12   3        366.66        340.17         7.97 o                         
  -8  12   3        208.43        204.59         8.92 o                         
  -7  12   3         84.89         90.80         4.66 o                         
  -6  12   3         89.05         89.85         3.59 o                         
  -5  12   3         42.55         47.20         2.44 o                         
  -4  12   3        421.03        411.39         6.60 o                         
  -3  12   3          6.10          6.67         1.31 o                         
  -2  12   3         40.98         52.70         2.43 o                         
  -1  12   3         72.75         78.53         2.90 o                         
   0  12   3        253.87        259.42         4.76 o                         
   1  12   3         68.35         77.76         2.30 o                         
   2  12   3         44.39         63.67         2.15 o                         
   3  12   3          6.57          4.37         1.01 o                         
   4  12   3        421.91        416.92         5.59 o                         
   5  12   3         42.60         50.69         2.39 o                         
   6  12   3         87.40         92.63         3.12 o                         
   7  12   3         86.74         94.31         3.48 o                         
   8  12   3        213.54        204.05         4.51 o                         
   9  12   3        357.73        347.85         6.26 o                         
  10  12   3         49.81         42.17         2.71 o                         
  11  12   3        101.58         87.50         3.90 o                         
  12  12   3        235.63        240.62         5.67 o                         
  13  12   3        156.16        147.35         4.81 o                         
  14  12   3        178.72        176.25         5.76 o                         
  15  12   3         16.51         18.95         3.21 o                         
  16  12   3          8.88         12.58         3.13 o                         
  17  12   3         56.19         67.28        10.11 o                         
  18  12   3         73.68         72.87         5.50 o                         
 -18  13   3         41.55         42.27         4.65 o                         
 -17  13   3         29.82         28.51         4.00 o                         
 -16  13   3         53.16         57.61         4.92 o                         
 -15  13   3         34.18         33.47         3.98 o                         
 -14  13   3         61.98         64.17         4.83 o                         
 -13  13   3          1.60          2.62         2.35 o                         
 -12  13   3         89.42         97.04         5.51 o                         
 -11  13   3        107.68        107.92         5.50 o                         
 -10  13   3          1.83         -2.04         2.04 o                         
  -9  13   3         65.61         73.97         4.47 o                         
  -8  13   3         22.70         24.08         2.87 o                         
  -7  13   3         14.58         12.44         2.53 o                         
  -6  13   3        228.12        221.57         4.62 o                         
  -5  13   3       1419.76       1358.36        19.67 o                         
  -4  13   3        336.07        323.63         5.95 o                         
  -3  13   3        271.87        246.62         5.17 o                         
  -2  13   3         48.58         57.30         2.94 o                         
  -1  13   3         70.25         80.78         4.20 o                         
   0  13   3          0.08          1.60         1.33 o                         
   1  13   3         70.84         74.99         2.77 o                         
   2  13   3         47.09         55.70         2.26 o                         
   3  13   3        273.11        263.96         4.48 o                         
   4  13   3        332.00        313.70         5.41 o                         
   5  13   3       1431.97       1397.07        12.80 o                         
   6  13   3        231.77        230.76         4.33 o                         
   7  13   3         13.91         16.83         1.93 o                         
   8  13   3         23.98         26.87         2.22 o                         
   9  13   3         64.86         70.47         3.24 o                         
  10  13   3          1.70          1.95         1.74 o                         
  11  13   3        108.56        119.16         4.56 o                         
  12  13   3         90.49         91.19         4.83 o                         
  13  13   3          1.69          1.23         1.89 o                         
  14  13   3         60.88         55.56         3.68 o                         
  15  13   3         34.98         28.96         6.28 o                         
  16  13   3         52.24         51.74         4.55 o                         
  17  13   3         30.04         37.51         4.40 o                         
  18  13   3         41.40         37.53         4.46 o                         
 -17  14   3         24.00         29.40         4.05 o                         
 -16  14   3         29.25         30.34         4.19 o                         
 -15  14   3         24.41         17.35         3.53 o                         
 -14  14   3         89.51         89.92         5.68 o                         
 -13  14   3         43.85         34.15         3.74 o                         
 -12  14   3          6.56          5.57         2.53 o                         
 -11  14   3         66.20         57.95         5.24 o                         
 -10  14   3         12.05         10.51         2.69 o                         
  -9  14   3        286.07        304.74         9.26 o                         
  -8  14   3         34.00         27.05         3.13 o                         
  -7  14   3        150.70        166.24         5.15 o                         
  -6  14   3        105.88        111.96         4.67 o                         
  -5  14   3        205.24        174.57         4.60 o                         
  -4  14   3         39.55         36.75         2.66 o                         
  -3  14   3        121.95        122.21         4.04 o                         
  -2  14   3        188.19        206.50         4.80 o                         
  -1  14   3          3.35          6.22         1.61 o                         
   0  14   3         78.74         67.48         4.19 o                         
   1  14   3          3.96          4.37         1.55 o                         
   2  14   3        189.45        214.34         4.11 o                         
   3  14   3        117.92        109.04         4.06 o                         
   4  14   3         39.22         40.67         2.71 o                         
   5  14   3        203.46        177.91         4.70 o                         
   6  14   3        104.52        105.70         4.66 o                         
   7  14   3        147.57        154.36         4.42 o                         
   8  14   3         33.11         26.29         3.67 o                         
   9  14   3        279.88        313.71         6.97 o                         
  10  14   3         11.61         12.03         2.11 o                         
  11  14   3         68.77         55.31         3.45 o                         
  12  14   3          6.73          5.58         2.02 o                         
  13  14   3         43.62         39.23         3.12 o                         
  14  14   3         89.89         93.59         4.57 o                         
  15  14   3         24.78         26.09         3.19 o                         
  16  14   3         28.74         38.67         4.32 o                         
  17  14   3         23.88         27.84         4.90 o                         
 -16  15   3          2.05         -0.92         4.43 o                         
 -15  15   3         16.62         18.69         4.17 o                         
 -14  15   3         50.28         56.51         6.38 o                         
 -13  15   3         22.49         24.81         4.31 o                         
 -12  15   3          7.54         13.13         3.53 o                         
 -11  15   3         44.11         45.96         4.83 o                         
 -10  15   3        158.92        144.11         5.99 o                         
  -9  15   3         10.38          7.02         2.53 o                         
  -8  15   3         85.14         96.82         5.34 o                         
  -7  15   3         60.48         51.35         7.51 o                         
  -6  15   3         14.68         20.90         4.03 o                         
  -5  15   3         83.20        102.81         4.61 o                         
  -4  15   3        149.15        144.18         4.33 o                         
  -3  15   3        219.59        221.31         5.12 o                         
  -2  15   3         16.17         27.29         2.35 o                         
  -1  15   3        160.66        153.71         4.33 o                         
   0  15   3          0.18          1.59         2.08 o                         
   1  15   3        162.38        150.28         4.14 o                         
   2  15   3         15.81         24.55         2.27 o                         
   3  15   3        219.68        219.95         5.17 o                         
   4  15   3        150.94        148.50         4.37 o                         
   5  15   3         82.59        102.59         5.98 o                         
   6  15   3         14.25         22.00         2.48 o                         
   7  15   3         59.95         55.02         3.62 o                         
   8  15   3         85.32         97.90         4.66 o                         
   9  15   3         10.39          7.46         2.18 o                         
  10  15   3        157.06        154.06         5.50 o                         
  11  15   3         44.57         43.73         3.56 o                         
  12  15   3          7.86         10.76         2.54 o                         
  13  15   3         21.45         15.63         3.26 o                         
  14  15   3         49.49         60.71         4.28 o                         
  15  15   3         16.86         15.16         4.19 o                         
  16  15   3          2.14         -2.00         2.85 o                         
 -16  16   3          5.07          7.12         4.54 o                         
 -15  16   3          2.63          2.08         3.85 o                         
 -14  16   3         22.94         25.36         4.43 o                         
 -13  16   3         35.42         41.44         5.98 o                         
 -12  16   3         22.52         14.21         3.21 o                         
 -11  16   3         33.14         26.54         3.55 o                         
 -10  16   3         38.85         39.95         5.30 o                         
  -9  16   3          4.63          4.71         2.45 o                         
  -8  16   3          7.23          2.17         2.35 o                         
  -7  16   3         79.47         65.68         4.12 o                         
  -6  16   3         41.48         50.78         3.58 o                         
  -5  16   3         37.30         30.77         2.84 o                         
  -4  16   3         48.80         41.01         2.84 o                         
  -3  16   3        106.65         96.60         4.05 o                         
  -2  16   3         32.42         39.28         2.86 o                         
  -1  16   3         39.35         40.03         2.74 o                         
   0  16   3         28.24         42.48         2.80 o                         
   1  16   3         40.26         41.74         2.80 o                         
   2  16   3         31.29         36.95         2.77 o                         
   3  16   3        103.41         92.63         3.97 o                         
   4  16   3         49.01         38.98         2.84 o                         
   5  16   3         36.61         31.79         3.02 o                         
   6  16   3         42.32         53.32         4.25 o                         
   7  16   3         80.52         76.15         4.83 o                         
   8  16   3          7.40          2.97         1.99 o                         
   9  16   3          5.29          0.68         1.93 o                         
  10  16   3         37.70         41.62         4.57 o                         
  11  16   3         34.95         30.92         3.20 o                         
  12  16   3         22.81         26.94         3.78 o                         
  13  16   3         34.56         39.57         4.47 o                         
  14  16   3         23.01         17.81         3.10 o                         
  15  16   3          2.46         -0.89         2.69 o                         
  16  16   3          5.08          3.44         3.65 o                         
 -15  17   3         15.99         25.26         4.47 o                         
 -14  17   3         56.91         61.69         5.16 o                         
 -13  17   3          5.87          9.71         3.21 o                         
 -12  17   3          2.39          3.88         2.79 o                         
 -11  17   3         63.89         79.16         5.40 o                         
 -10  17   3         38.85         43.76         4.33 o                         
  -9  17   3         36.12         29.48         3.53 o                         
  -8  17   3         30.12         33.88         4.00 o                         
  -7  17   3         56.95         46.78         3.69 o                         
  -6  17   3         19.52         26.74         2.97 o                         
  -5  17   3         59.01         51.86         3.62 o                         
  -4  17   3         69.79         86.68         6.03 o                         
  -3  17   3         16.80         10.37         2.02 o                         
  -2  17   3         84.10         84.48         3.87 o                         
  -1  17   3         60.99         76.87         3.69 o                         
   0  17   3          8.80          6.64         1.82 o                         
   1  17   3         60.19         80.35         4.19 o                         
   2  17   3         84.53         85.74         4.42 o                         
   3  17   3         17.50         16.09         2.41 o                         
   4  17   3         69.89         88.24         4.05 o                         
   5  17   3         58.72         50.36         4.02 o                         
   6  17   3         18.81         21.51         2.84 o                         
   7  17   3         55.51         57.55         3.94 o                         
   8  17   3         29.42         30.80         3.20 o                         
   9  17   3         35.61         24.84         3.13 o                         
  10  17   3         38.77         31.69         3.40 o                         
  11  17   3         64.72         82.03         4.80 o                         
  12  17   3          2.19          6.81         2.48 o                         
  13  17   3          5.70         10.29         2.81 o                         
  14  17   3         56.93         60.45         4.53 o                         
  15  17   3         16.43         14.75         4.47 o                         
 -14  18   3          1.57          4.22         3.78 o                         
 -13  18   3          3.13          7.63         3.21 o                         
 -12  18   3         38.49         39.56         4.32 o                         
 -11  18   3          4.53          6.92         2.93 o                         
 -10  18   3         31.21         26.11         3.71 o                         
  -9  18   3          1.20         -1.81         2.88 o                         
  -8  18   3         13.97          9.75         2.56 o                         
  -7  18   3         33.13         33.42         3.24 o                         
  -6  18   3         15.66          7.61         2.46 o                         
  -5  18   3         69.16         71.28         4.24 o                         
  -4  18   3         59.55         62.46         3.98 o                         
  -3  18   3         73.49         56.31         3.41 o                         
  -2  18   3          4.23          5.97         1.98 o                         
  -1  18   3          6.39          3.15         1.79 o                         
   0  18   3          8.19          4.30         1.87 o                         
   1  18   3          6.22          3.90         2.05 o                         
   2  18   3          4.30         11.07         2.57 o                         
   3  18   3         72.75         62.85         4.79 o                         
   4  18   3         59.94         63.88         4.58 o                         
   5  18   3         69.42         70.42         4.24 o                         
   6  18   3         15.87         10.91         2.46 o                         
   7  18   3         33.41         34.35         3.33 o                         
   8  18   3         14.69         16.07         2.65 o                         
   9  18   3          1.11          4.08         2.29 o                         
  10  18   3         30.87         31.53         3.35 o                         
  11  18   3          4.31          4.17         2.60 o                         
  12  18   3         38.84         39.97         3.87 o                         
  13  18   3          2.93          4.05         2.71 o                         
  14  18   3          1.64          0.85         2.44 o                         
 -12  19   3         22.87         21.42         3.81 o                         
 -11  19   3         35.48         44.05         4.58 o                         
 -10  19   3         17.25         19.77         5.20 o                         
  -9  19   3         12.31          9.96         2.93 o                         
  -8  19   3         31.73         33.11         3.36 o                         
  -7  19   3         13.03         11.26         2.65 o                         
  -6  19   3         62.95         70.41         4.42 o                         
  -5  19   3         25.15         13.38         2.60 o                         
  -4  19   3         21.27         23.38         2.89 o                         
  -3  19   3         45.66         43.71         3.18 o                         
  -2  19   3         26.89         31.42         2.84 o                         
  -1  19   3         47.44         60.33         3.64 o                         
   0  19   3          4.67          2.88         2.90 o                         
   1  19   3         47.15         54.33         4.32 o                         
   2  19   3         27.80         35.83         5.49 o                         
   3  19   3         45.41         50.80         5.22 o                         
   4  19   3         20.53         19.19         4.12 o                         
   5  19   3         25.45         12.99         2.96 o                         
   6  19   3         62.39         64.86         4.31 o                         
   7  19   3         12.92         12.65         2.65 o                         
   8  19   3         30.65         33.85         3.56 o                         
   9  19   3         11.99         10.53         2.60 o                         
  10  19   3         17.60         23.89         4.04 o                         
  11  19   3         36.08         39.43         3.82 o                         
  12  19   3         22.65         23.27         4.06 o                         
 -11  20   3          1.21         -1.22         2.93 o                         
 -10  20   3          4.21          5.77         2.93 o                         
  -9  20   3         43.76         55.95         5.10 o                         
  -8  20   3          0.31          0.99         2.39 o                         
  -7  20   3         10.42         16.14         3.02 o                         
  -6  20   3         16.79         21.24         3.15 o                         
  -5  20   3         14.34         20.38         3.04 o                         
  -4  20   3         22.17         19.90         4.29 o                         
  -3  20   3         73.89         84.08         4.72 o                         
  -2  20   3         25.35         23.00         2.72 o                         
  -1  20   3         52.00         46.46         3.39 o                         
   0  20   3          0.05         -0.83         2.05 o                         
   1  20   3         52.25         52.08         4.40 o                         
   2  20   3         24.45         18.25         2.89 o                         
   3  20   3         73.93         89.70         5.58 o                         
   4  20   3         22.63         22.45         4.13 o                         
   5  20   3         14.62         13.80         3.13 o                         
   6  20   3         16.78         28.33         3.71 o                         
   7  20   3         10.58         12.29         2.90 o                         
   8  20   3          0.30         -2.27         2.27 o                         
   9  20   3         43.47         54.39         4.25 o                         
  10  20   3          3.93          2.81         2.71 o                         
  11  20   3          1.26          3.93         2.77 o                         
  -9  21   3         27.24         22.78         3.98 o                         
  -8  21   3          1.76          3.56         2.66 o                         
  -7  21   3          2.79          0.20         2.41 o                         
  -6  21   3          9.63          9.72         2.79 o                         
  -5  21   3          3.82          8.37         2.65 o                         
  -4  21   3         12.86         15.33         2.83 o                         
  -3  21   3         27.16         37.83         5.10 o                         
  -2  21   3         29.59         28.42         3.37 o                         
  -1  21   3         16.87         17.91         2.92 o                         
   0  21   3         51.39         63.90         8.83 o                         
   1  21   3         17.04         12.34         3.21 o                         
   2  21   3         30.21         20.95         3.13 o                         
   3  21   3         26.89         33.04         6.69 o                         
   4  21   3         13.42         13.43         3.21 o                         
   5  21   3          3.66         10.03         3.05 o                         
   6  21   3         10.22          6.36         3.03 o                         
   7  21   3          2.75          4.30         2.96 o                         
   8  21   3          1.96          2.18         2.85 o                         
   9  21   3         27.28         21.62         3.40 o                         
  -7  22   3          7.54         11.05         3.07 o                         
  -6  22   3          5.72          3.79         2.84 o                         
  -5  22   3         35.86         31.94         3.69 o                         
  -4  22   3          5.43          3.99         2.73 o                         
  -3  22   3          8.77         12.26         2.97 o                         
  -2  22   3         16.42          8.26         3.13 o                         
  -1  22   3          0.34         -0.63         2.59 o                         
   0  22   3          3.81          7.85         3.19 o                         
   1  22   3          0.42          1.32         2.41 o                         
   2  22   3         16.04         11.89         3.35 o                         
   3  22   3          8.80         11.92         3.30 o                         
   4  22   3          5.25          1.71         2.69 o                         
   5  22   3         35.87         36.32         4.24 o                         
   6  22   3          5.60          4.51         2.93 o                         
   7  22   3          7.65          3.04         3.03 o                         
  -4  23   3         13.44         14.45         3.21 o                         
  -3  23   3          9.32         14.67         3.21 o                         
  -2  23   3          7.58         10.90         3.37 o                         
  -1  23   3         19.30         30.33         4.79 o                         
   0  23   3          0.05         -0.25         3.43 o                         
   1  23   3         19.56         25.24         3.98 o                         
   2  23   3          7.50         12.37         3.37 o                         
   3  23   3          9.50         14.95         6.18 o                         
   4  23   3         13.32         13.55         3.51 o                         
   0   0   4        316.91        334.34         5.35 o                         
   1   0   4         61.27         82.19         2.20 o                         
   2   0   4         91.69        107.36         2.12 o                         
   3   0   4         85.03         76.10         2.16 o                         
   4   0   4        394.46        419.89         5.74 o                         
   5   0   4       1191.88       1158.81        12.97 o                         
   6   0   4         26.13         29.25         2.07 o                         
   7   0   4        111.91        101.88         3.23 o                         
   8   0   4         63.00         63.94         4.15 o                         
   9   0   4        488.45        494.19         7.53 o                         
  10   0   4        335.11        302.45         5.81 o                         
  11   0   4          9.85          4.42         1.44 o                         
  12   0   4        330.59        321.90         6.41 o                         
  13   0   4          0.54         -0.35         1.48 o                         
  14   0   4        343.17        350.93         7.84 o                         
  15   0   4         82.16         85.06         4.67 o                         
  16   0   4        588.72        562.38        11.80 o                         
  17   0   4        487.40        448.34        17.36 o                         
  18   0   4         63.23         56.17         4.92 o                         
  19   0   4          3.05          0.02         2.62 o                         
  20   0   4         67.85         57.89         5.22 o                         
 -20   1   4         30.49         36.91         4.40 o                         
 -19   1   4          1.72          3.12         2.87 o                         
 -18   1   4         71.73         78.90         6.21 o                         
 -17   1   4          3.17          5.16         2.69 o                         
 -16   1   4          1.19          4.64         2.27 o                         
 -15   1   4         89.23         78.05         4.49 o                         
 -14   1   4        133.88        135.25         5.32 o                         
 -13   1   4         11.17          7.72         1.87 o                         
 -12   1   4        218.83        203.81         4.63 o                         
 -11   1   4         13.33         11.71         1.74 o                         
 -10   1   4        467.52        473.53        11.29 o                         
  -9   1   4        550.15        544.64         7.26 o                         
  -8   1   4        159.38        183.75         3.96 o                         
  -7   1   4        432.12        427.25         6.05 o                         
  -6   1   4        309.89        305.40         5.01 o                         
  -5   1   4         47.82         53.30         2.36 o                         
  -4   1   4        599.57        612.50         6.51 o                         
  -3   1   4        282.06        298.32         4.10 o                         
  -2   1   4        347.59        330.80         5.04 o                         
  -1   1   4        956.75        909.19         8.02 o                         
   0   1   4         42.50         41.93         1.54 o                         
   1   1   4        952.07        917.68         7.50 o                         
   2   1   4        341.69        330.70         4.10 o                         
   3   1   4        273.42        283.15         3.75 o                         
   4   1   4        600.28        610.86         7.28 o                         
   5   1   4         47.01         50.91         2.56 o                         
   6   1   4        316.94        314.79         5.40 o                         
   7   1   4        428.87        437.07         6.65 o                         
   8   1   4        155.62        176.73         4.25 o                         
   9   1   4        552.34        548.85         8.39 o                         
  10   1   4        474.83        477.31         7.48 o                         
  11   1   4         16.52         13.74         1.74 o                         
  12   1   4        213.99        202.72         4.63 o                         
  13   1   4         10.66         13.02         2.04 o                         
  14   1   4        130.72        135.78         5.90 o                         
  15   1   4         88.55         85.18         4.65 o                         
  16   1   4          1.22          2.46         2.18 o                         
  17   1   4          3.09          3.03         2.79 o                         
  18   1   4         71.78         78.97         5.50 o                         
  19   1   4          1.83          4.27         2.79 o                         
  20   1   4         30.93         27.95         4.15 o                         
 -20   2   4         82.87         76.75         5.85 o                         
 -19   2   4         18.00         20.46         3.64 o                         
 -18   2   4         38.11         38.29         4.15 o                         
 -17   2   4        130.29        136.76         6.78 o                         
 -16   2   4        108.04        111.78         5.47 o                         
 -15   2   4         22.95         17.92         3.10 o                         
 -14   2   4         23.51         21.41         2.44 o                         
 -13   2   4         11.11         14.18         3.73 o                         
 -12   2   4        169.21        193.17         5.21 o                         
 -11   2   4        467.50        444.51         6.28 o                         
 -10   2   4          0.36         -1.25         1.25 o                         
  -9   2   4        150.21        144.34         3.86 o                         
  -8   2   4        203.84        195.91         4.02 o                         
  -7   2   4        149.90        155.48         3.59 o                         
  -6   2   4        165.42        162.12         3.61 o                         
  -5   2   4       1380.11       1371.78        12.93 o                         
  -4   2   4        531.92        516.83         6.55 o                         
  -3   2   4        177.98        175.85         3.96 o                         
  -2   2   4        163.85        167.58         3.06 o                         
  -1   2   4        395.95        372.07         4.67 o                         
   0   2   4       1047.12       1042.32         8.62 o                         
   1   2   4        403.57        384.90         4.17 o                         
   2   2   4        157.04        152.72         2.61 o                         
   3   2   4        174.93        180.03         3.80 o                         
   4   2   4        543.74        525.70         7.22 o                         
   5   2   4       1362.31       1339.61        12.71 o                         
   6   2   4        158.23        156.08         3.78 o                         
   7   2   4        140.99        137.88         3.74 o                         
   8   2   4        209.13        195.35         4.42 o                         
   9   2   4        148.38        145.43         5.01 o                         
  10   2   4          0.43          0.27         1.39 o                         
  11   2   4        466.80        436.72         7.23 o                         
  12   2   4        169.49        180.65         5.56 o                         
  13   2   4         11.62          9.05         2.20 o                         
  14   2   4         25.16         19.02         4.61 o                         
  15   2   4         23.71         20.06         3.16 o                         
  16   2   4        111.90        109.87         5.40 o                         
  17   2   4        131.08        135.54         6.87 o                         
  18   2   4         36.41         30.14         3.96 o                         
  19   2   4         17.74         17.75         3.64 o                         
  20   2   4         81.59         85.63         6.10 o                         
 -20   3   4         42.24         43.91         4.74 o                         
 -19   3   4         22.82         21.96         3.71 o                         
 -18   3   4         48.94         65.77         7.02 o                         
 -17   3   4         14.85         20.48         3.43 o                         
 -16   3   4         24.90         25.32         3.13 o                         
 -15   3   4         68.35         66.90         4.23 o                         
 -14   3   4         35.18         32.00         3.44 o                         
 -13   3   4         19.06         22.49         2.37 o                         
 -12   3   4         63.00         54.19         3.23 o                         
 -11   3   4         40.64         40.61         2.36 o                         
 -10   3   4        277.87        276.27         5.08 o                         
  -9   3   4        211.64        191.05         4.21 o                         
  -8   3   4        111.00        115.81         3.29 o                         
  -7   3   4         64.72         74.33         2.93 o                         
  -6   3   4        265.93        277.18         4.73 o                         
  -5   3   4        212.93        216.64         3.64 o                         
  -4   3   4        108.41        111.96         2.72 o                         
  -3   3   4         68.67         72.22         2.29 o                         
  -2   3   4        339.08        339.96         4.49 o                         
  -1   3   4        236.30        220.95         3.97 o                         
   0   3   4       1040.60        999.88         8.87 o                         
   1   3   4        241.78        231.97         3.69 o                         
   2   3   4        334.19        331.29         4.17 o                         
   3   3   4         70.76         75.98         2.13 o                         
   4   3   4        114.34        114.49         2.71 o                         
   5   3   4        215.22        216.06         3.66 o                         
   6   3   4        268.47        276.82         4.75 o                         
   7   3   4         64.63         73.80         3.08 o                         
   8   3   4        103.97        103.23         3.56 o                         
   9   3   4        214.34        201.06         4.60 o                         
  10   3   4        291.15        280.17         6.53 o                         
  11   3   4         38.73         38.15         2.46 o                         
  12   3   4         65.80         63.27         3.41 o                         
  13   3   4         20.02         24.12         2.34 o                         
  14   3   4         36.83         36.43         2.84 o                         
  15   3   4         69.47         67.18         4.17 o                         
  16   3   4         24.36         25.86         3.15 o                         
  17   3   4         14.56         11.10         3.08 o                         
  18   3   4         47.85         62.41         6.86 o                         
  19   3   4         23.06         19.19         3.82 o                         
  20   3   4         43.46         50.80         4.88 o                         
 -20   4   4         26.90         16.13         3.74 o                         
 -19   4   4         11.56          8.94         3.10 o                         
 -18   4   4         36.24         38.05         4.24 o                         
 -17   4   4         22.55         29.58         3.71 o                         
 -16   4   4        158.99        147.43         5.98 o                         
 -15   4   4         12.33         11.61         2.39 o                         
 -14   4   4         17.03         27.46         2.72 o                         
 -13   4   4         21.77         26.87         2.99 o                         
 -12   4   4        162.52        158.24         4.67 o                         
 -11   4   4        383.60        366.10         6.18 o                         
 -10   4   4        785.12        797.67         8.86 o                         
  -9   4   4        423.08        423.06         6.36 o                         
  -8   4   4        595.09        603.95         7.69 o                         
  -7   4   4        853.86        851.16         9.54 o                         
  -6   4   4        439.13        412.79         5.93 o                         
  -5   4   4        373.60        353.78         4.85 o                         
  -4   4   4        610.06        546.70         6.25 o                         
  -3   4   4       1515.74       1598.78        13.29 o                         
  -2   4   4        251.25        247.50         3.82 o                         
  -1   4   4        223.97        221.21         3.63 o                         
   0   4   4        454.06        446.86         6.07 o                         
   1   4   4        224.28        218.54         3.34 o                         
   2   4   4        242.87        236.64         3.72 o                         
   3   4   4       1516.71       1594.44        13.07 o                         
   4   4   4        632.04        569.77         6.17 o                         
   5   4   4        371.93        351.64         5.11 o                         
   6   4   4        453.46        421.54         5.39 o                         
   7   4   4        843.18        839.49         9.38 o                         
   8   4   4        598.10        581.27         8.17 o                         
   9   4   4        420.23        414.18         6.78 o                         
  10   4   4        777.97        768.45        10.15 o                         
  11   4   4        384.20        376.51         6.88 o                         
  12   4   4        160.94        147.22         4.42 o                         
  13   4   4         22.08         30.18         2.62 o                         
  14   4   4         16.60         31.65         2.79 o                         
  15   4   4         12.02          7.55         2.14 o                         
  16   4   4        162.01        158.45         5.88 o                         
  17   4   4         23.46         25.29         3.71 o                         
  18   4   4         35.75         39.91         4.32 o                         
  19   4   4         11.57          9.11         3.18 o                         
  20   4   4         26.03         25.29         4.15 o                         
 -20   5   4          7.08          9.34         3.28 o                         
 -19   5   4          2.07          3.53         5.00 o                         
 -18   5   4         37.96         47.19         6.28 o                         
 -17   5   4         15.90         13.89         3.73 o                         
 -16   5   4        100.12        110.44         5.45 o                         
 -15   5   4         62.81         59.74         3.69 o                         
 -14   5   4         11.77         10.87         2.22 o                         
 -13   5   4        147.77        150.60         4.88 o                         
 -12   5   4        100.08         89.29         4.01 o                         
 -11   5   4        165.54        149.17         4.43 o                         
 -10   5   4        171.33        166.82         4.33 o                         
  -9   5   4         38.63         42.76         2.48 o                         
  -8   5   4        356.76        351.75         5.59 o                         
  -7   5   4        124.49        121.76         4.29 o                         
  -6   5   4        349.62        361.90         5.49 o                         
  -5   5   4         28.95         30.74         1.92 o                         
  -4   5   4        119.71        122.10         3.47 o                         
  -3   5   4         84.82         90.30         2.72 o                         
  -2   5   4        846.52        849.87         8.84 o                         
  -1   5   4        123.54        128.52         2.65 o                         
   0   5   4        192.07        169.14         2.98 o                         
   1   5   4        121.95        132.02         2.52 o                         
   2   5   4        846.31        855.22         8.24 o                         
   3   5   4         82.01         89.87         2.51 o                         
   4   5   4        116.60        122.14         2.78 o                         
   5   5   4         28.99         29.53         1.60 o                         
   6   5   4        351.04        344.63         5.23 o                         
   7   5   4        124.09        127.43         3.68 o                         
   8   5   4        350.96        345.35         6.80 o                         
   9   5   4         38.99         36.86         2.84 o                         
  10   5   4        169.03        167.77        10.80 o                         
  11   5   4        163.31        146.67         4.61 o                         
  12   5   4        107.53         91.80         4.00 o                         
  13   5   4        147.96        153.89         4.60 o                         
  14   5   4         10.55         10.92         2.15 o                         
  15   5   4         64.20         57.62         3.58 o                         
  16   5   4         99.03        113.91         5.58 o                         
  17   5   4         16.22         11.14         3.10 o                         
  18   5   4         37.09         51.89         4.74 o                         
  19   5   4          1.97         -2.47         2.79 o                         
  20   5   4          7.74          7.76         3.63 o                         
 -19   6   4          7.26          5.76         3.03 o                         
 -18   6   4         33.55         40.88         4.49 o                         
 -17   6   4        100.93        112.68         6.28 o                         
 -16   6   4        226.62        215.50        10.41 o                         
 -15   6   4         73.55         62.70         3.76 o                         
 -14   6   4          7.30          4.76         1.92 o                         
 -13   6   4         13.39         11.33         2.18 o                         
 -12   6   4        153.48        150.87         4.56 o                         
 -11   6   4        197.29        185.98         4.89 o                         
 -10   6   4        106.08        109.62         3.77 o                         
  -9   6   4        279.72        297.60         5.29 o                         
  -8   6   4        316.11        293.88         5.15 o                         
  -7   6   4        658.48        665.38         8.09 o                         
  -6   6   4         69.90         85.43         4.29 o                         
  -5   6   4         73.10         72.62         2.79 o                         
  -4   6   4        749.83        751.12         7.93 o                         
  -3   6   4         31.50         27.32         1.74 o                         
  -2   6   4        131.06        139.09         3.77 o                         
  -1   6   4        829.53        811.13         7.93 o                         
   0   6   4         16.36         13.75         1.22 o                         
   1   6   4        824.96        820.59         8.32 o                         
   2   6   4        124.97        138.28         2.92 o                         
   3   6   4         30.79         27.26         2.02 o                         
   4   6   4        752.19        739.99         7.64 o                         
   5   6   4         76.12         77.59         2.50 o                         
   6   6   4         63.83         71.93         2.48 o                         
   7   6   4        656.60        644.39         7.85 o                         
   8   6   4        328.34        285.22         5.54 o                         
   9   6   4        282.44        292.93         6.37 o                         
  10   6   4        104.13        106.57         4.60 o                         
  11   6   4        197.61        172.17         5.11 o                         
  12   6   4        151.41        162.42         4.71 o                         
  13   6   4         14.29         13.92         2.38 o                         
  14   6   4          7.83          7.23         2.07 o                         
  15   6   4         72.82         65.46         3.82 o                         
  16   6   4        227.95        210.37         7.38 o                         
  17   6   4         99.06         97.82         6.01 o                         
  18   6   4         34.16         39.59         4.40 o                         
  19   6   4          7.59          7.49         3.13 o                         
 -19   7   4         15.58         24.52         3.98 o                         
 -18   7   4          1.19          5.07         2.93 o                         
 -17   7   4         37.56         41.53         4.32 o                         
 -16   7   4         98.00        106.01         4.93 o                         
 -15   7   4         21.03         25.84         2.89 o                         
 -14   7   4         28.62         38.37         3.18 o                         
 -13   7   4         20.40         21.38         2.44 o                         
 -12   7   4         70.03         69.10         3.74 o                         
 -11   7   4        215.16        210.32         5.26 o                         
 -10   7   4         94.80        100.64         4.16 o                         
  -9   7   4         95.62         87.95         3.12 o                         
  -8   7   4        370.36        368.37         6.13 o                         
  -7   7   4        359.91        341.29         5.57 o                         
  -6   7   4         86.16        106.06         3.20 o                         
  -5   7   4        648.46        591.84         7.40 o                         
  -4   7   4        504.43        512.27         7.19 o                         
  -3   7   4         12.52         10.82         1.34 o                         
  -2   7   4        718.98        726.92         8.12 o                         
  -1   7   4        189.41        181.89         3.44 o                         
   0   7   4         77.57         84.48         2.27 o                         
   1   7   4        184.25        167.69         2.91 o                         
   2   7   4        708.18        708.71         7.45 o                         
   3   7   4         12.71          9.84         1.30 o                         
   4   7   4        509.87        528.14         6.25 o                         
   5   7   4        651.70        608.84         6.92 o                         
   6   7   4         85.04         98.17         2.80 o                         
   7   7   4        351.33        336.13         4.97 o                         
   8   7   4        374.68        378.28         6.52 o                         
   9   7   4         99.98         99.44         4.42 o                         
  10   7   4         92.73         94.53         4.42 o                         
  11   7   4        213.08        202.02         5.12 o                         
  12   7   4         72.61         66.69         3.69 o                         
  13   7   4         21.64         21.32         2.54 o                         
  14   7   4         27.18         33.02         2.90 o                         
  15   7   4         22.02         26.33         3.01 o                         
  16   7   4         96.96        100.25         5.27 o                         
  17   7   4         37.50         33.84         3.98 o                         
  18   7   4          1.15         -0.65         2.59 o                         
  19   7   4         15.86         13.54         3.55 o                         
 -19   8   4         17.55         16.98         3.74 o                         
 -18   8   4          6.67          3.81         3.03 o                         
 -17   8   4          6.69         14.29         3.30 o                         
 -16   8   4         61.80         61.24         3.95 o                         
 -15   8   4         37.01         34.52         3.12 o                         
 -14   8   4         23.00         20.59         2.57 o                         
 -13   8   4        149.43        155.69         4.88 o                         
 -12   8   4        217.38        224.86         5.59 o                         
 -11   8   4        175.31        210.45         5.22 o                         
 -10   8   4        204.19        195.27         5.56 o                         
  -9   8   4        146.06        158.62         4.22 o                         
  -8   8   4        677.09        658.38         8.30 o                         
  -7   8   4        447.81        435.65         6.44 o                         
  -6   8   4        262.91        272.20         4.87 o                         
  -5   8   4         12.63         13.93         1.74 o                         
  -4   8   4         85.96         94.48         3.29 o                         
  -3   8   4        334.98        349.78         5.27 o                         
  -2   8   4         46.75         41.01         1.97 o                         
  -1   8   4        196.69        198.46         3.61 o                         
   0   8   4        701.74        665.89         6.66 o                         
   1   8   4        193.94        197.55         3.52 o                         
   2   8   4         47.46         42.43         2.08 o                         
   3   8   4        348.89        354.51         5.02 o                         
   4   8   4         89.55         94.34         2.75 o                         
   5   8   4         15.45         14.96         1.73 o                         
   6   8   4        259.09        259.47         4.35 o                         
   7   8   4        454.67        439.74         5.91 o                         
   8   8   4        680.71        650.40         8.78 o                         
   9   8   4        145.08        153.55         4.32 o                         
  10   8   4        201.07        179.16         5.34 o                         
  11   8   4        175.98        201.69         5.27 o                         
  12   8   4        217.27        215.46         5.49 o                         
  13   8   4        152.62        156.99         4.89 o                         
  14   8   4         22.49         17.06         2.52 o                         
  15   8   4         37.66         44.94         3.41 o                         
  16   8   4         63.11         58.93         4.31 o                         
  17   8   4          6.00          8.32         3.06 o                         
  18   8   4          6.86          6.25         3.04 o                         
  19   8   4         18.12         25.68         4.12 o                         
 -18   9   4          9.40         13.03         4.00 o                         
 -17   9   4         58.17         48.63         4.65 o                         
 -16   9   4         17.91         16.66         3.24 o                         
 -15   9   4          9.74         10.16         2.44 o                         
 -14   9   4         57.30         66.53         3.86 o                         
 -13   9   4         96.79        114.42         4.74 o                         
 -12   9   4         41.17         42.23         3.08 o                         
 -11   9   4        620.53        607.60         9.33 o                         
 -10   9   4          7.12          4.61         1.92 o                         
  -9   9   4        803.49        769.44        10.39 o                         
  -8   9   4          0.85         -1.27         1.27 o                         
  -7   9   4        137.87        129.79         3.61 o                         
  -6   9   4         13.22         21.93         2.28 o                         
  -5   9   4        236.03        230.35         5.72 o                         
  -4   9   4        161.58        169.87         6.13 o                         
  -3   9   4        466.94        449.04         6.73 o                         
  -2   9   4         52.16         55.59         2.56 o                         
  -1   9   4         63.45         62.10         2.44 o                         
   0   9   4        139.63        140.84         2.65 o                         
   1   9   4         56.06         54.92         2.31 o                         
   2   9   4         53.20         57.21         3.03 o                         
   3   9   4        465.37        446.40         6.64 o                         
   4   9   4        161.24        170.75         3.50 o                         
   5   9   4        235.29        226.96         4.15 o                         
   6   9   4         12.39         16.33         1.66 o                         
   7   9   4        133.18        125.37         3.82 o                         
   8   9   4          0.89          2.23         1.37 o                         
   9   9   4        819.22        780.51        10.37 o                         
  10   9   4          7.35          7.59         2.18 o                         
  11   9   4        617.01        611.94        10.38 o                         
  12   9   4         40.79         38.84         2.94 o                         
  13   9   4         92.54        101.23         4.52 o                         
  14   9   4         56.91         62.81         3.77 o                         
  15   9   4          9.28          9.10         2.43 o                         
  16   9   4         18.67         17.96         3.37 o                         
  17   9   4         58.58         53.03         4.31 o                         
  18   9   4          9.66          8.94         3.30 o                         
 -18  10   4         18.56         15.16         4.28 o                         
 -17  10   4         14.55         17.57         3.62 o                         
 -16  10   4          0.87          0.58         2.79 o                         
 -15  10   4         37.56         50.97         4.58 o                         
 -14  10   4         80.81        100.23         5.21 o                         
 -13  10   4          1.73          3.22         2.10 o                         
 -12  10   4         30.37         31.28         3.15 o                         
 -11  10   4         48.92         42.65         3.08 o                         
 -10  10   4          1.86          3.53         1.87 o                         
  -9  10   4        213.51        208.06         6.84 o                         
  -8  10   4         30.47         31.13         2.61 o                         
  -7  10   4          3.15          1.33         1.58 o                         
  -6  10   4        638.73        621.27         8.61 o                         
  -5  10   4        137.34        133.20         3.87 o                         
  -4  10   4        419.80        406.96         6.59 o                         
  -3  10   4        964.01        983.49        10.50 o                         
  -2  10   4        232.99        234.75         4.11 o                         
  -1  10   4        645.83        598.01         7.09 o                         
   0  10   4          6.21          9.34         1.16 o                         
   1  10   4        642.40        598.47         8.96 o                         
   2  10   4        236.79        239.45         4.22 o                         
   3  10   4        974.13       1005.73         9.95 o                         
   4  10   4        416.04        388.25         5.50 o                         
   5  10   4        128.42        130.01         3.39 o                         
   6  10   4        642.81        628.93         7.55 o                         
   7  10   4          3.49          6.30         1.47 o                         
   8  10   4         31.32         29.88         2.12 o                         
   9  10   4        218.86        203.06         5.32 o                         
  10  10   4          1.59          3.39         1.82 o                         
  11  10   4         48.59         30.50         2.72 o                         
  12  10   4         29.42         31.73         3.19 o                         
  13  10   4          1.86          4.59         2.04 o                         
  14  10   4         82.00         87.64         7.60 o                         
  15  10   4         36.58         48.28         4.49 o                         
  16  10   4          0.93          5.40         2.76 o                         
  17  10   4         14.24         16.62         3.47 o                         
  18  10   4         18.25         16.37         4.17 o                         
 -17  11   4         27.80         27.02         4.05 o                         
 -16  11   4         47.74         59.30         5.39 o                         
 -15  11   4         80.17         79.01         5.51 o                         
 -14  11   4         82.24         79.29         5.98 o                         
 -13  11   4         28.91         30.46         3.74 o                         
 -12  11   4         51.76         51.94         4.24 o                         
 -11  11   4        134.88        131.92         5.99 o                         
 -10  11   4        147.83        143.24         5.74 o                         
  -9  11   4        255.40        239.49         6.12 o                         
  -8  11   4         55.63         56.08         3.56 o                         
  -7  11   4         11.44          7.08         1.83 o                         
  -6  11   4        304.03        290.44         5.72 o                         
  -5  11   4         15.68         16.75         2.02 o                         
  -4  11   4         61.63         64.47         2.92 o                         
  -3  11   4        308.39        312.65         7.69 o                         
  -2  11   4       1138.38       1089.71         9.92 o                         
  -1  11   4        197.79        219.66         4.52 o                         
   0  11   4        545.30        544.80         8.40 o                         
   1  11   4        188.14        207.36         4.00 o                         
   2  11   4       1146.09       1106.09        10.80 o                         
   3  11   4        312.06        323.85         5.09 o                         
   4  11   4         63.94         66.41         2.86 o                         
   5  11   4         15.94         20.59         1.77 o                         
   6  11   4        309.25        293.22         6.09 o                         
   7  11   4         10.77          5.84         1.47 o                         
   8  11   4         55.52         62.62         3.10 o                         
   9  11   4        262.57        246.28         5.16 o                         
  10  11   4        144.65        138.67         4.14 o                         
  11  11   4        138.71        143.09         5.26 o                         
  12  11   4         53.46         47.47         4.42 o                         
  13  11   4         27.52         28.15         3.37 o                         
  14  11   4         81.99         83.07         6.18 o                         
  15  11   4         78.37         62.50         4.92 o                         
  16  11   4         46.81         57.73         6.47 o                         
  17  11   4         28.17         28.04         3.98 o                         
 -17  12   4          7.85         10.44         3.28 o                         
 -16  12   4         15.75         18.74         3.62 o                         
 -15  12   4         20.52         19.18         3.55 o                         
 -14  12   4        106.00        115.29         8.04 o                         
 -13  12   4          2.12          8.97         2.79 o                         
 -12  12   4         18.51         17.88         3.21 o                         
 -11  12   4         16.43          7.15         2.62 o                         
 -10  12   4         37.59         34.18         3.53 o                         
  -9  12   4         11.27          4.59         2.38 o                         
  -8  12   4         85.95         91.83         5.08 o                         
  -7  12   4        145.65        139.58         5.42 o                         
  -6  12   4         86.79         77.62         4.49 o                         
  -5  12   4        235.71        243.66         6.61 o                         
  -4  12   4        176.34        186.86         4.28 o                         
  -3  12   4        174.46        183.43         4.22 o                         
  -2  12   4         26.85         31.52         2.26 o                         
  -1  12   4        510.87        473.91         6.30 o                         
   0  12   4          5.75         17.13         2.20 o                         
   1  12   4        513.76        486.26         8.44 o                         
   2  12   4         27.76         32.74         2.46 o                         
   3  12   4        170.25        181.34         4.55 o                         
   4  12   4        169.17        191.24         4.01 o                         
   5  12   4        232.98        240.12         4.52 o                         
   6  12   4         91.72         86.80         3.27 o                         
   7  12   4        148.10        139.04         3.62 o                         
   8  12   4         84.43         84.31         3.50 o                         
   9  12   4         10.41          6.37         1.78 o                         
  10  12   4         36.10         35.57         2.92 o                         
  11  12   4         16.27         11.06         2.41 o                         
  12  12   4         18.08         21.46         2.84 o                         
  13  12   4          1.98          1.34         2.45 o                         
  14  12   4        108.51        115.16         6.28 o                         
  15  12   4         21.12         26.14         3.74 o                         
  16  12   4         16.28         14.03         3.57 o                         
  17  12   4          8.17          4.30         3.13 o                         
 -16  13   4         13.74         13.67         3.45 o                         
 -15  13   4         74.14         58.61         5.16 o                         
 -14  13   4         19.16         20.38         3.62 o                         
 -13  13   4         21.73         30.99         3.96 o                         
 -12  13   4          5.69          2.06         2.45 o                         
 -11  13   4          0.05          1.15         2.19 o                         
 -10  13   4         39.14         55.14         4.32 o                         
  -9  13   4         15.88         16.09         2.87 o                         
  -8  13   4         30.88         32.47         3.37 o                         
  -7  13   4          2.72          3.87         2.19 o                         
  -6  13   4        130.84        123.33         5.13 o                         
  -5  13   4        329.12        321.16         7.34 o                         
  -4  13   4         79.52         81.07         3.73 o                         
  -3  13   4        458.55        474.62         7.62 o                         
  -2  13   4        619.13        623.32         8.93 o                         
  -1  13   4        343.35        328.12         6.98 o                         
   0  13   4        265.93        271.51         6.32 o                         
   1  13   4        341.99        320.09         7.49 o                         
   2  13   4        627.41        643.15         8.42 o                         
   3  13   4        463.82        473.94         6.96 o                         
   4  13   4         80.29         82.36         3.41 o                         
   5  13   4        327.41        321.66         5.39 o                         
   6  13   4        133.97        124.91         3.55 o                         
   7  13   4          2.66          3.49         1.64 o                         
   8  13   4         32.94         35.91         2.58 o                         
   9  13   4         16.23         13.90         2.09 o                         
  10  13   4         37.88         51.24         3.32 o                         
  11  13   4          0.05         -1.59         1.89 o                         
  12  13   4          6.56          3.42         2.36 o                         
  13  13   4         20.86         27.67         3.82 o                         
  14  13   4         20.11         22.81         4.12 o                         
  15  13   4         74.15         69.12         5.34 o                         
  16  13   4         13.25         17.13         3.64 o                         
 -16  14   4         30.63         21.74         8.83 o                         
 -15  14   4          4.39          9.58         3.37 o                         
 -14  14   4         22.49         27.68         3.90 o                         
 -13  14   4         20.09         28.50         3.71 o                         
 -12  14   4          6.59          9.78         3.92 o                         
 -11  14   4         22.65         17.22         3.74 o                         
 -10  14   4          0.01          4.08         2.75 o                         
  -9  14   4         12.19         11.76         3.25 o                         
  -8  14   4        104.04        105.01         6.40 o                         
  -7  14   4         10.67          6.65         2.59 o                         
  -6  14   4         90.70         87.41         6.67 o                         
  -5  14   4         10.63         10.57         2.00 o                         
  -4  14   4         26.70         34.41         2.72 o                         
  -3  14   4          4.37          5.71         2.34 o                         
  -2  14   4        206.44        211.66         5.19 o                         
  -1  14   4         93.61         91.80         4.43 o                         
   0  14   4        105.97        106.55         4.73 o                         
   1  14   4         94.46         87.06         4.36 o                         
   2  14   4        204.54        209.97         5.16 o                         
   3  14   4          4.55          7.25         1.89 o                         
   4  14   4         27.44         33.01         2.71 o                         
   5  14   4         10.48          9.75         2.07 o                         
   6  14   4         93.70         97.93         4.75 o                         
   7  14   4         10.88          7.02         1.84 o                         
   8  14   4        104.10         94.17         4.26 o                         
   9  14   4         12.03         10.52         2.07 o                         
  10  14   4          0.00          0.36         1.80 o                         
  11  14   4         22.30         16.80         2.47 o                         
  12  14   4          6.25          6.28         2.72 o                         
  13  14   4         20.47         28.17         5.68 o                         
  14  14   4         21.83         24.31         3.81 o                         
  15  14   4          4.42          5.10         3.06 o                         
  16  14   4         30.91         31.93         8.15 o                         
 -15  15   4         86.81         99.63         7.74 o                         
 -14  15   4          2.77          5.88         3.49 o                         
 -13  15   4         27.68         30.77         4.67 o                         
 -12  15   4         18.00         17.46         4.04 o                         
 -11  15   4         29.57         19.74         4.04 o                         
 -10  15   4         58.73         73.47         6.22 o                         
  -9  15   4         26.27         30.41         3.47 o                         
  -8  15   4         78.34         88.72         5.33 o                         
  -7  15   4         38.46         44.28         3.90 o                         
  -6  15   4          4.50          7.45         2.64 o                         
  -5  15   4        155.12        133.12         5.52 o                         
  -4  15   4        203.83        222.93         6.80 o                         
  -3  15   4         78.60        104.89         4.28 o                         
  -2  15   4        229.05        212.40         5.83 o                         
  -1  15   4         27.05         19.75         2.65 o                         
   0  15   4        239.06        266.23         6.56 o                         
   1  15   4         28.01         22.72         2.73 o                         
   2  15   4        234.31        225.61         5.44 o                         
   3  15   4         77.74         95.75         4.10 o                         
   4  15   4        203.87        207.27         5.31 o                         
   5  15   4        152.88        139.69         4.70 o                         
   6  15   4          4.77          4.88         2.16 o                         
   7  15   4         38.93         46.98         3.48 o                         
   8  15   4         76.41         76.52         4.92 o                         
   9  15   4         26.61         23.25         2.95 o                         
  10  15   4         58.99         69.19         4.29 o                         
  11  15   4         29.03         28.14         3.66 o                         
  12  15   4         18.40         11.78         3.53 o                         
  13  15   4         27.24         28.93         4.56 o                         
  14  15   4          2.66          1.59         3.14 o                         
  15  15   4         86.54        103.11         7.71 o                         
 -14  16   4          0.13          0.00         3.53 o                         
 -13  16   4         39.43         47.52         5.61 o                         
 -12  16   4         26.51         20.69         4.28 o                         
 -11  16   4         27.66         23.36         4.61 o                         
 -10  16   4          7.76          6.65         2.96 o                         
  -9  16   4         17.08         18.40         3.28 o                         
  -8  16   4         11.72          9.85         2.72 o                         
  -7  16   4          5.67          9.19         2.53 o                         
  -6  16   4          1.07          3.15         1.93 o                         
  -5  16   4         34.92         43.27         3.76 o                         
  -4  16   4         50.68         41.61         3.12 o                         
  -3  16   4         31.11         27.01         2.56 o                         
  -2  16   4         28.31         32.96         3.37 o                         
  -1  16   4         27.99         17.28         2.62 o                         
   0  16   4          9.95         13.86         2.41 o                         
   1  16   4         26.90         19.44         2.69 o                         
   2  16   4         28.19         29.88         2.97 o                         
   3  16   4         31.56         25.78         2.66 o                         
   4  16   4         52.80         49.04         3.70 o                         
   5  16   4         33.89         42.77         3.51 o                         
   6  16   4          0.76         -0.87         1.99 o                         
   7  16   4          5.34          5.00         2.15 o                         
   8  16   4         11.69         12.72         2.57 o                         
   9  16   4         16.76         11.45         2.55 o                         
  10  16   4          8.14          4.84         2.41 o                         
  11  16   4         27.68         15.37         3.16 o                         
  12  16   4         26.32         32.50         4.71 o                         
  13  16   4         40.51         49.55        10.42 o                         
  14  16   4          0.18         -1.23         3.25 o                         
 -13  17   4         20.36         14.11         3.87 o                         
 -12  17   4         15.39          9.35         3.30 o                         
 -11  17   4         35.23         44.94         4.43 o                         
 -10  17   4         11.75         13.40         3.30 o                         
  -9  17   4         17.44         17.08         3.30 o                         
  -8  17   4          5.68          7.50         3.82 o                         
  -7  17   4          3.84          3.76         2.53 o                         
  -6  17   4         26.32         25.34         2.97 o                         
  -5  17   4         11.20          9.85         2.41 o                         
  -4  17   4         33.33         35.45         2.97 o                         
  -3  17   4          9.48         17.02         2.60 o                         
  -2  17   4         95.82         90.53         5.34 o                         
  -1  17   4         35.83         54.42         3.82 o                         
   0  17   4         37.52         44.11         3.63 o                         
   1  17   4         35.25         45.24         3.69 o                         
   2  17   4         96.18         96.39         4.80 o                         
   3  17   4          9.35          9.50         2.40 o                         
   4  17   4         33.75         42.63         3.22 o                         
   5  17   4         11.28          6.39         2.29 o                         
   6  17   4         26.51         32.05         3.27 o                         
   7  17   4          3.55          5.57         2.34 o                         
   8  17   4          5.54          4.21         2.34 o                         
   9  17   4         16.77         16.55         2.71 o                         
  10  17   4         11.72          8.57         2.71 o                         
  11  17   4         34.13         39.69         4.24 o                         
  12  17   4         15.85         13.40         3.37 o                         
  13  17   4         20.78         13.28         4.40 o                         
 -12  18   4          5.42          8.83         5.28 o                         
 -11  18   4         11.01          9.82         3.35 o                         
 -10  18   4          4.66          4.85         2.93 o                         
  -9  18   4         60.23         82.70         5.60 o                         
  -8  18   4         18.66          9.92         3.03 o                         
  -7  18   4         50.45         46.78         4.40 o                         
  -6  18   4          1.53         -1.27         2.05 o                         
  -5  18   4         19.20         21.43         2.97 o                         
  -4  18   4          5.42          2.93         2.18 o                         
  -3  18   4         15.58         12.97         2.79 o                         
  -2  18   4         25.03         23.76         3.30 o                         
  -1  18   4          8.54          5.84         2.29 o                         
   0  18   4          7.11          1.70         2.15 o                         
   1  18   4          8.07          5.02         2.13 o                         
   2  18   4         24.80         21.95         3.99 o                         
   3  18   4         14.57          8.15         2.99 o                         
   4  18   4          5.51          4.25         2.23 o                         
   5  18   4         19.69         18.68         4.52 o                         
   6  18   4          1.47         -0.79         2.23 o                         
   7  18   4         51.31         49.60         4.21 o                         
   8  18   4         18.44         13.69         2.90 o                         
   9  18   4         59.60         79.19         5.03 o                         
  10  18   4          4.79          1.98         2.85 o                         
  11  18   4         11.07          8.91         3.16 o                         
  12  18   4          5.23          0.64         4.06 o                         
 -10  19   4          0.94         -2.65         2.65 o                         
  -9  19   4         37.82         36.59         4.49 o                         
  -8  19   4         19.17         32.89         4.22 o                         
  -7  19   4         16.59         17.97         3.62 o                         
  -6  19   4          9.98          8.45         2.65 o                         
  -5  19   4         20.36         21.23         3.02 o                         
  -4  19   4          2.11         -0.91         2.75 o                         
  -3  19   4         24.53         19.49         3.92 o                         
  -2  19   4          2.79          3.13         2.45 o                         
  -1  19   4         12.36          9.85         2.52 o                         
   0  19   4         77.60         88.15         5.89 o                         
   1  19   4         12.84         17.07         2.90 o                         
   2  19   4          2.85          2.94         2.39 o                         
   3  19   4         24.76         22.13         3.09 o                         
   4  19   4          2.23         -1.15         2.53 o                         
   5  19   4         19.89         18.19         2.97 o                         
   6  19   4          9.77          6.70         2.60 o                         
   7  19   4         16.99         23.51         3.31 o                         
   8  19   4         19.14         19.85         3.15 o                         
   9  19   4         37.45         40.29         3.99 o                         
  10  19   4          0.98          0.60         2.54 o                         
  -8  20   4         11.52          9.46         3.30 o                         
  -7  20   4         15.39         15.48         3.47 o                         
  -6  20   4          8.30         19.71         3.21 o                         
  -5  20   4         22.02         22.24         3.55 o                         
  -4  20   4         10.91         13.13         3.78 o                         
  -3  20   4         14.99         17.75         3.92 o                         
  -2  20   4         13.34          9.06         3.03 o                         
  -1  20   4          0.94          1.77         2.36 o                         
   0  20   4          7.90          5.43         2.43 o                         
   1  20   4          0.98          1.70         2.41 o                         
   2  20   4         13.07         15.31         3.02 o                         
   3  20   4         14.61         14.06         3.37 o                         
   4  20   4         11.19         21.38         3.47 o                         
   5  20   4         21.08         21.62         3.66 o                         
   6  20   4          8.20         18.15         3.64 o                         
   7  20   4         15.66         15.93         3.14 o                         
   8  20   4         11.72         13.45         3.10 o                         
  -6  21   4         11.98          7.37         3.21 o                         
  -5  21   4          8.12          6.30         3.65 o                         
  -4  21   4          0.68          2.72         3.34 o                         
  -3  21   4         15.04         14.82         4.04 o                         
  -2  21   4          8.20          6.64         3.60 o                         
  -1  21   4          7.20          6.00         3.14 o                         
   0  21   4          9.69         15.47         3.14 o                         
   1  21   4          7.45          4.28         2.71 o                         
   2  21   4          8.12          9.93         3.30 o                         
   3  21   4         15.43          7.52         3.16 o                         
   4  21   4          0.62          1.58         2.87 o                         
   5  21   4          8.03          4.24         2.96 o                         
   6  21   4         11.69         12.10         3.66 o                         
  -2  22   4         23.52         20.42         5.28 o                         
  -1  22   4         40.73         44.62         4.83 o                         
   0  22   4          0.82         -2.32         2.65 o                         
   1  22   4         40.77         50.32         4.69 o                         
   2  22   4         23.34         20.94         5.51 o                         
   0   0   5        815.92        772.20        11.75 o                         
   1   0   5        818.89        783.11         9.19 o                         
   2   0   5        129.52        107.67         3.50 o                         
   3   0   5         48.32         53.70         2.55 o                         
   4   0   5         50.99         44.92         2.58 o                         
   5   0   5          0.53         -1.05         1.05 o                         
   6   0   5         12.38         11.41         1.72 o                         
   7   0   5        127.55        132.44         3.77 o                         
   8   0   5         41.64         36.16         2.49 o                         
   9   0   5          0.30         -1.41         1.41 o                         
  10   0   5        354.15        327.84         6.08 o                         
  11   0   5         18.92         18.12         2.27 o                         
  12   0   5        157.83        158.70         4.98 o                         
  13   0   5        204.15        206.16         6.63 o                         
  14   0   5         53.55         54.72         4.01 o                         
  15   0   5        217.74        225.13         6.74 o                         
  16   0   5         27.52         22.39         3.21 o                         
  17   0   5         10.66          2.83         2.54 o                         
  18   0   5          0.19         -1.52         2.41 o                         
 -18   1   5          4.49          0.94         2.61 o                         
 -17   1   5          1.10          0.80         2.34 o                         
 -16   1   5         48.91         50.50         4.23 o                         
 -15   1   5         37.84         34.68         3.54 o                         
 -14   1   5         60.07         67.40         5.62 o                         
 -13   1   5        129.04        133.93         5.01 o                         
 -12   1   5         81.52         74.84         3.38 o                         
 -11   1   5        764.16        786.97        13.49 o                         
 -10   1   5         36.46         42.35         2.72 o                         
  -9   1   5        192.54        171.77         4.29 o                         
  -8   1   5        250.21        232.17         4.94 o                         
  -7   1   5        134.96        143.46         4.33 o                         
  -6   1   5        387.18        390.07         6.22 o                         
  -5   1   5         97.90         97.55         3.50 o                         
  -4   1   5        208.51        191.38         4.15 o                         
  -3   1   5         67.29         61.03         2.74 o                         
  -2   1   5        359.62        345.89         5.45 o                         
  -1   1   5         53.38         59.63         2.67 o                         
   0   1   5        221.67        213.66         4.56 o                         
   1   1   5         52.91         58.67         2.43 o                         
   2   1   5        357.17        349.85         5.26 o                         
   3   1   5         71.46         70.75         2.75 o                         
   4   1   5        202.85        184.84         5.47 o                         
   5   1   5         96.65        101.80         3.43 o                         
   6   1   5        386.75        388.22         6.21 o                         
   7   1   5        129.91        130.46         3.79 o                         
   8   1   5        247.14        226.65         5.26 o                         
   9   1   5        186.34        165.77         4.62 o                         
  10   1   5         35.61         39.85         2.90 o                         
  11   1   5        762.35        793.13        11.04 o                         
  12   1   5         82.75         76.69         3.59 o                         
  13   1   5        130.99        119.64         4.92 o                         
  14   1   5         60.59         58.50         4.34 o                         
  15   1   5         38.60         36.99         3.69 o                         
  16   1   5         49.83         49.43         4.19 o                         
  17   1   5          1.20          0.54         2.43 o                         
  18   1   5          4.10         -0.09         2.51 o                         
 -18   2   5         12.48         12.88         3.15 o                         
 -17   2   5         41.69         38.47         4.17 o                         
 -16   2   5          3.39          7.65         2.65 o                         
 -15   2   5        166.38        180.55         6.25 o                         
 -14   2   5          7.59          8.99         2.48 o                         
 -13   2   5         83.31         86.93         4.29 o                         
 -12   2   5         32.31         29.53         2.34 o                         
 -11   2   5         10.72         10.14         2.14 o                         
 -10   2   5         83.70         87.35         3.70 o                         
  -9   2   5         77.82         90.67         3.65 o                         
  -8   2   5         31.30         33.71         2.45 o                         
  -7   2   5        801.56        816.09         9.82 o                         
  -6   2   5        176.16        173.92         4.21 o                         
  -5   2   5         53.17         57.88         2.81 o                         
  -4   2   5        108.81        117.51         3.44 o                         
  -3   2   5        134.16        131.09         3.42 o                         
  -2   2   5         38.26         38.97         2.31 o                         
  -1   2   5        212.17        210.50         3.82 o                         
   0   2   5        914.54        888.52         9.67 o                         
   1   2   5        216.87        210.09         4.77 o                         
   2   2   5         35.02         40.53         2.17 o                         
   3   2   5        127.98        128.92         3.61 o                         
   4   2   5        106.70        108.40         3.17 o                         
   5   2   5         57.51         59.15         3.91 o                         
   6   2   5        179.62        187.22         5.93 o                         
   7   2   5        801.42        801.63        10.47 o                         
   8   2   5         32.09         32.14         3.19 o                         
   9   2   5         74.36         82.87         3.82 o                         
  10   2   5         83.81         82.76         4.52 o                         
  11   2   5          9.57         11.23         2.20 o                         
  12   2   5         30.36         29.29         2.80 o                         
  13   2   5         85.71         82.25         4.51 o                         
  14   2   5          7.45          8.62         2.18 o                         
  15   2   5        167.94        167.98         6.18 o                         
  16   2   5          3.17          4.56         2.52 o                         
  17   2   5         41.64         35.48         3.82 o                         
  18   2   5         12.72         10.76         3.06 o                         
 -18   3   5         34.65         41.07         5.74 o                         
 -17   3   5         15.10         16.49         3.09 o                         
 -16   3   5          1.80          0.50         2.29 o                         
 -15   3   5         13.27         13.13         2.84 o                         
 -14   3   5         28.97         28.47         2.90 o                         
 -13   3   5         79.85         80.39         4.15 o                         
 -12   3   5        144.75        151.50         5.01 o                         
 -11   3   5        189.47        195.28         4.75 o                         
 -10   3   5         32.07         35.49         2.52 o                         
  -9   3   5        168.57        169.39         4.32 o                         
  -8   3   5        139.02        137.61         4.02 o                         
  -7   3   5        285.27        286.92         5.45 o                         
  -6   3   5        481.89        489.30         7.13 o                         
  -5   3   5         70.52         71.64         3.10 o                         
  -4   3   5         93.70         97.31         3.39 o                         
  -3   3   5        143.63        149.70         3.71 o                         
  -2   3   5        130.94        122.06         3.39 o                         
  -1   3   5         85.40         75.08         2.64 o                         
   0   3   5         88.08         88.73         3.10 o                         
   1   3   5         89.72         83.31         3.45 o                         
   2   3   5        124.94        118.00         3.32 o                         
   3   3   5        137.83        130.34         3.72 o                         
   4   3   5         96.85         95.81         3.33 o                         
   5   3   5         68.90         66.74         3.02 o                         
   6   3   5        490.08        501.13         7.79 o                         
   7   3   5        284.20        284.90         5.91 o                         
   8   3   5        137.74        136.08         4.24 o                         
   9   3   5        164.09        156.74         5.09 o                         
  10   3   5         32.70         36.48         3.09 o                         
  11   3   5        190.74        184.88         5.13 o                         
  12   3   5        142.51        158.02         7.04 o                         
  13   3   5         81.11         75.51         4.11 o                         
  14   3   5         29.10         35.30         3.60 o                         
  15   3   5         13.39         16.66         2.84 o                         
  16   3   5          2.04          3.07         2.41 o                         
  17   3   5         16.09         10.83         2.97 o                         
  18   3   5         34.22         33.40         3.88 o                         
 -18   4   5         45.16         45.92         4.24 o                         
 -17   4   5         46.07         42.02         4.06 o                         
 -16   4   5          1.83          0.46         2.41 o                         
 -15   4   5         83.45         82.27         5.71 o                         
 -14   4   5         17.47         17.25         2.52 o                         
 -13   4   5         48.35         53.04         3.46 o                         
 -12   4   5         11.02          7.64         2.10 o                         
 -11   4   5         33.11         33.97         2.79 o                         
 -10   4   5         88.26         94.62         3.80 o                         
  -9   4   5        194.42        186.63         4.49 o                         
  -8   4   5        261.13        238.12         4.98 o                         
  -7   4   5        713.05        685.00         8.83 o                         
  -6   4   5        706.40        714.43         9.00 o                         
  -5   4   5        448.01        433.45         6.62 o                         
  -4   4   5        304.48        299.07         5.29 o                         
  -3   4   5        638.35        623.07         7.91 o                         
  -2   4   5        818.60        813.55         8.57 o                         
  -1   4   5        995.01        984.27        11.31 o                         
   0   4   5        904.16        867.86         9.62 o                         
   1   4   5       1016.93        993.11        11.37 o                         
   2   4   5        818.63        793.04        11.10 o                         
   3   4   5        637.78        631.76         8.62 o                         
   4   4   5        297.66        303.04         5.97 o                         
   5   4   5        443.76        431.40        10.33 o                         
   6   4   5        690.45        696.00         9.57 o                         
   7   4   5        719.93        693.07        15.23 o                         
   8   4   5        265.02        235.81         5.40 o                         
   9   4   5        188.36        183.58         6.00 o                         
  10   4   5         88.66         95.60         4.18 o                         
  11   4   5         31.24         27.32         2.90 o                         
  12   4   5         11.87         10.16         2.48 o                         
  13   4   5         48.69         50.37         3.46 o                         
  14   4   5         18.58         17.00         3.14 o                         
  15   4   5         84.52         83.00         4.39 o                         
  16   4   5          1.53          0.23         2.41 o                         
  17   4   5         45.98         46.43         4.53 o                         
  18   4   5         45.72         46.08         4.81 o                         
 -18   5   5         57.07         69.45         4.98 o                         
 -17   5   5          3.48          5.07         2.75 o                         
 -16   5   5         17.84         17.74         3.13 o                         
 -15   5   5         46.33         47.82         3.61 o                         
 -14   5   5         34.54         36.10         3.23 o                         
 -13   5   5          0.08          0.45         1.94 o                         
 -12   5   5        121.74        126.76         5.22 o                         
 -11   5   5        112.67        117.56         4.74 o                         
 -10   5   5         29.06         24.57         2.45 o                         
  -9   5   5         15.22         19.96         2.13 o                         
  -8   5   5          9.57         12.80         1.86 o                         
  -7   5   5        378.09        369.62         6.18 o                         
  -6   5   5         17.02         17.62         1.93 o                         
  -5   5   5        144.25        142.83         3.84 o                         
  -4   5   5        157.66        142.05         3.75 o                         
  -3   5   5         36.53         35.71         2.08 o                         
  -2   5   5         35.18         30.77         1.97 o                         
  -1   5   5         23.75         22.25         2.19 o                         
   0   5   5         15.54         19.46         1.98 o                         
   1   5   5         24.88         26.35         2.12 o                         
   2   5   5         39.07         30.34         2.71 o                         
   3   5   5         34.02         30.76         2.28 o                         
   4   5   5        160.49        156.95         4.97 o                         
   5   5   5        144.94        147.06         4.46 o                         
   6   5   5         16.23         17.34         2.11 o                         
   7   5   5        369.68        358.16         6.63 o                         
   8   5   5          8.14          9.87         2.23 o                         
   9   5   5         15.78         14.61         2.62 o                         
  10   5   5         31.85         26.72         3.28 o                         
  11   5   5        113.35        118.40         5.27 o                         
  12   5   5        120.67        131.68         5.03 o                         
  13   5   5          0.08         -1.40         1.89 o                         
  14   5   5         33.85         31.88         2.97 o                         
  15   5   5         46.57         45.71         3.57 o                         
  16   5   5         17.65         16.93         3.66 o                         
  17   5   5          3.91          5.81         2.70 o                         
  18   5   5         57.22         64.17         8.42 o                         
 -18   6   5          5.92          8.78         3.37 o                         
 -17   6   5         10.04          7.09         2.84 o                         
 -16   6   5          2.08         -0.29         2.48 o                         
 -15   6   5         71.55         63.99         4.14 o                         
 -14   6   5         34.01         40.18         3.37 o                         
 -13   6   5         13.23         14.38         2.50 o                         
 -12   6   5         39.47         42.47         3.32 o                         
 -11   6   5         35.15         45.34         3.23 o                         
 -10   6   5         44.13         42.79         3.01 o                         
  -9   6   5         56.82         63.21         3.17 o                         
  -8   6   5         86.76         86.77         3.62 o                         
  -7   6   5        119.79        116.52         3.99 o                         
  -6   6   5        359.57        360.82         7.89 o                         
  -5   6   5        190.59        191.27         5.01 o                         
  -4   6   5        199.22        198.13         4.34 o                         
  -3   6   5         16.03         16.92         2.02 o                         
  -2   6   5        292.20        259.86         4.87 o                         
  -1   6   5        225.38        234.95         4.94 o                         
   0   6   5         39.49         42.19         2.59 o                         
   1   6   5        234.66        244.64         5.04 o                         
   2   6   5        295.53        266.10         5.28 o                         
   3   6   5         17.88         17.41         1.77 o                         
   4   6   5        202.84        203.62         5.59 o                         
   5   6   5        191.32        183.07         4.97 o                         
   6   6   5        348.68        354.87         6.49 o                         
   7   6   5        120.51        118.76         4.41 o                         
   8   6   5         91.07         89.87         3.96 o                         
   9   6   5         54.17         63.16         4.01 o                         
  10   6   5         42.71         40.77         4.89 o                         
  11   6   5         34.49         41.16         3.33 o                         
  12   6   5         37.66         43.26         4.78 o                         
  13   6   5         12.83          8.21         2.24 o                         
  14   6   5         33.59         40.91         3.36 o                         
  15   6   5         73.45         64.55         4.10 o                         
  16   6   5          2.12          1.36         2.46 o                         
  17   6   5          9.88         12.75         3.15 o                         
  18   6   5          6.14          5.27         3.78 o                         
 -17   7   5         11.36         12.97         3.12 o                         
 -16   7   5         11.62         10.79         2.64 o                         
 -15   7   5          8.37         10.94         2.54 o                         
 -14   7   5         69.43         79.48         4.39 o                         
 -13   7   5         41.81         35.40         3.12 o                         
 -12   7   5         45.87         44.00         3.36 o                         
 -11   7   5         89.80         74.94         4.01 o                         
 -10   7   5        224.33        254.71         7.15 o                         
  -9   7   5        133.78        144.23         4.16 o                         
  -8   7   5        166.50        169.81         4.95 o                         
  -7   7   5        446.69        422.70         6.77 o                         
  -6   7   5        196.58        205.55         4.65 o                         
  -5   7   5        432.89        425.84         6.55 o                         
  -4   7   5        153.76        148.49         3.54 o                         
  -3   7   5        152.05        151.33         3.48 o                         
  -2   7   5         24.95         23.17         2.16 o                         
  -1   7   5         75.05         63.46         3.12 o                         
   0   7   5          4.24          2.72         1.39 o                         
   1   7   5         73.69         62.96         3.12 o                         
   2   7   5         23.84         20.81         1.88 o                         
   3   7   5        149.96        156.30         4.13 o                         
   4   7   5        147.49        149.90         3.79 o                         
   5   7   5        440.02        435.99         7.24 o                         
   6   7   5        189.54        184.77         6.43 o                         
   7   7   5        450.38        426.79         7.43 o                         
   8   7   5        166.43        158.90         4.57 o                         
   9   7   5        129.19        137.94         5.01 o                         
  10   7   5        223.96        234.24         6.44 o                         
  11   7   5         87.74         76.40         6.42 o                         
  12   7   5         47.50         45.30         3.61 o                         
  13   7   5         42.35         40.66         3.27 o                         
  14   7   5         68.98         65.31         4.08 o                         
  15   7   5          8.12          1.69         2.16 o                         
  16   7   5         11.18         11.63         2.67 o                         
  17   7   5         11.22         22.64         3.38 o                         
 -17   8   5         11.19          4.86         2.86 o                         
 -16   8   5          6.53          6.36         2.58 o                         
 -15   8   5         10.67          8.23         2.52 o                         
 -14   8   5         19.12         14.29         2.61 o                         
 -13   8   5         56.73         66.27         4.15 o                         
 -12   8   5         49.60         48.28         3.36 o                         
 -11   8   5        123.27        127.08         5.02 o                         
 -10   8   5         65.77         64.43         4.56 o                         
  -9   8   5          1.94          2.20         1.72 o                         
  -8   8   5        171.98        173.31         6.19 o                         
  -7   8   5        172.36        168.28         4.39 o                         
  -6   8   5        155.89        139.82         4.31 o                         
  -5   8   5         52.23         41.09         2.57 o                         
  -4   8   5         65.66         61.57         2.76 o                         
  -3   8   5        196.45        195.16         4.94 o                         
  -2   8   5        170.28        169.08         4.34 o                         
  -1   8   5         49.11         55.49         2.94 o                         
   0   8   5        255.73        245.35         5.69 o                         
   1   8   5         50.63         60.98         2.80 o                         
   2   8   5        164.52        161.74         4.12 o                         
   3   8   5        192.00        187.61         6.69 o                         
   4   8   5         68.75         69.35         3.05 o                         
   5   8   5         54.10         41.52         2.84 o                         
   6   8   5        151.45        138.58         4.33 o                         
   7   8   5        172.56        164.22         4.74 o                         
   8   8   5        177.11        170.74         4.79 o                         
   9   8   5          2.00          3.90         1.79 o                         
  10   8   5         69.12         67.03         4.16 o                         
  11   8   5        122.95        128.71         5.56 o                         
  12   8   5         47.35         44.73         3.37 o                         
  13   8   5         56.57         63.63         3.93 o                         
  14   8   5         20.09         16.32         2.61 o                         
  15   8   5         10.92          5.31         2.38 o                         
  16   8   5          6.54          5.74         2.52 o                         
  17   8   5         11.24          8.03         3.21 o                         
 -16   9   5          7.20         11.86         3.02 o                         
 -15   9   5          5.74         10.05         2.73 o                         
 -14   9   5        114.98        115.33         5.24 o                         
 -13   9   5         96.66        100.48         4.77 o                         
 -12   9   5         11.78         12.45         2.32 o                         
 -11   9   5          6.77          6.71         2.59 o                         
 -10   9   5        287.21        271.36         6.32 o                         
  -9   9   5         21.05         22.46         2.79 o                         
  -8   9   5         53.91         57.77         3.08 o                         
  -7   9   5         54.18         60.59         3.15 o                         
  -6   9   5        180.81        181.65         4.46 o                         
  -5   9   5         71.68         64.79         3.59 o                         
  -4   9   5         41.07         51.34         2.70 o                         
  -3   9   5        181.95        176.02         4.52 o                         
  -2   9   5          3.57          6.05         1.64 o                         
  -1   9   5         16.97         16.14         2.02 o                         
   0   9   5         14.12         11.59         1.71 o                         
   1   9   5         15.50         13.31         1.72 o                         
   2   9   5          3.86          6.91         1.55 o                         
   3   9   5        185.87        178.58         4.19 o                         
   4   9   5         43.05         57.58         2.85 o                         
   5   9   5         71.67         65.98         3.10 o                         
   6   9   5        174.68        158.92         4.44 o                         
   7   9   5         56.18         56.99         3.27 o                         
   8   9   5         50.84         53.81         3.32 o                         
   9   9   5         19.31         19.37         2.62 o                         
  10   9   5        286.16        270.50         6.92 o                         
  11   9   5          5.93          2.40         2.10 o                         
  12   9   5         11.23          7.68         2.24 o                         
  13   9   5         96.95         93.69         4.71 o                         
  14   9   5        115.69        106.23         4.93 o                         
  15   9   5          5.85          6.43         2.44 o                         
  16   9   5          7.20          7.38         2.61 o                         
 -16  10   5          3.91          4.80         3.18 o                         
 -15  10   5         26.32         25.96         3.88 o                         
 -14  10   5         77.68         77.26         5.57 o                         
 -13  10   5         45.91         48.19         3.99 o                         
 -12  10   5         26.33         33.46         3.51 o                         
 -11  10   5          1.33          4.90         2.20 o                         
 -10  10   5         32.21         41.53         3.28 o                         
  -9  10   5         20.42         10.50         2.73 o                         
  -8  10   5        446.05        462.00         7.88 o                         
  -7  10   5         15.93         10.69         1.93 o                         
  -6  10   5         47.14         47.11         4.29 o                         
  -5  10   5         24.06         15.14         1.90 o                         
  -4  10   5         51.70         59.66         3.20 o                         
  -3  10   5        175.64        175.67         4.66 o                         
  -2  10   5         47.42         59.90         3.27 o                         
  -1  10   5         54.21         57.16         2.89 o                         
   0  10   5         12.32         22.77         2.12 o                         
   1  10   5         52.56         47.50         2.71 o                         
   2  10   5         46.64         54.21         2.85 o                         
   3  10   5        175.44        166.36         4.43 o                         
   4  10   5         50.54         56.34         3.01 o                         
   5  10   5         25.93         19.57         2.03 o                         
   6  10   5         46.59         43.91         3.01 o                         
   7  10   5         15.86         14.57         3.08 o                         
   8  10   5        444.40        445.93         7.89 o                         
   9  10   5         19.30         17.95         2.73 o                         
  10  10   5         30.49         40.69         3.51 o                         
  11  10   5          1.45          0.37         2.18 o                         
  12  10   5         26.05         34.80         3.14 o                         
  13  10   5         45.88         47.83         3.64 o                         
  14  10   5         79.99         81.24         4.62 o                         
  15  10   5         25.53         26.02         3.50 o                         
  16  10   5          4.15          4.98         3.10 o                         
 -15  11   5          0.68          2.33         3.13 o                         
 -14  11   5         64.29         59.14         4.90 o                         
 -13  11   5        187.84        200.61        16.18 o                         
 -12  11   5          6.93          3.42         2.83 o                         
 -11  11   5          0.91         -0.15         2.45 o                         
 -10  11   5        108.09        110.66         6.01 o                         
  -9  11   5          1.72          2.40         2.18 o                         
  -8  11   5         63.21         61.88         4.54 o                         
  -7  11   5         58.02         55.58         3.29 o                         
  -6  11   5         40.60         33.15         3.41 o                         
  -5  11   5         21.37         28.50         2.26 o                         
  -4  11   5         76.91         70.63         3.55 o                         
  -3  11   5        138.45        135.52         4.18 o                         
  -2  11   5        248.65        257.43         5.62 o                         
  -1  11   5        150.56        144.52         4.11 o                         
   0  11   5         47.13         56.71         2.92 o                         
   1  11   5        146.39        143.83         3.95 o                         
   2  11   5        248.22        255.90         5.35 o                         
   3  11   5        140.56        143.74         5.01 o                         
   4  11   5         79.29         75.81         3.82 o                         
   5  11   5         21.76         27.18         2.30 o                         
   6  11   5         41.50         37.31         2.84 o                         
   7  11   5         57.72         51.84         3.36 o                         
   8  11   5         60.59         62.78         3.94 o                         
   9  11   5          1.99          2.18         2.07 o                         
  10  11   5        108.95        118.79         5.44 o                         
  11  11   5          0.73         -0.52         2.23 o                         
  12  11   5          6.84          7.18         2.58 o                         
  13  11   5        186.92        194.61         6.56 o                         
  14  11   5         65.19         70.19         4.85 o                         
  15  11   5          0.67         -0.63         2.60 o                         
 -15  12   5         28.83         32.54         6.96 o                         
 -14  12   5         51.88         55.81         5.08 o                         
 -13  12   5          5.65          3.54         2.96 o                         
 -12  12   5         19.45         24.70         3.71 o                         
 -11  12   5         36.81         35.18         3.88 o                         
 -10  12   5        100.82        107.30         5.98 o                         
  -9  12   5         16.78         22.86         3.37 o                         
  -8  12   5        126.44        138.28         5.99 o                         
  -7  12   5         68.84         64.56         5.22 o                         
  -6  12   5         60.10         64.48         4.32 o                         
  -5  12   5         21.98         21.94         2.39 o                         
  -4  12   5        334.06        327.15         7.14 o                         
  -3  12   5         94.67         81.06         4.24 o                         
  -2  12   5         81.45         70.77         3.59 o                         
  -1  12   5        177.86        182.27         6.08 o                         
   0  12   5         68.46         73.22         3.39 o                         
   1  12   5        175.53        185.49         4.68 o                         
   2  12   5         79.43         65.85         3.25 o                         
   3  12   5         98.82         84.54         3.62 o                         
   4  12   5        335.10        322.42         5.97 o                         
   5  12   5         23.83         25.25         2.58 o                         
   6  12   5         60.99         57.30         3.17 o                         
   7  12   5         67.43         67.22         4.24 o                         
   8  12   5        125.69        129.71         5.37 o                         
   9  12   5         15.45         18.29         2.83 o                         
  10  12   5         99.51        103.39         5.15 o                         
  11  12   5         38.57         45.13         4.86 o                         
  12  12   5         19.23         27.01         3.45 o                         
  13  12   5          5.35          4.61         2.63 o                         
  14  12   5         53.38         47.53         4.24 o                         
  15  12   5         27.83         34.44         6.31 o                         
 -14  13   5         54.24         54.19         5.22 o                         
 -13  13   5        102.39        104.26         6.43 o                         
 -12  13   5          0.77         -1.55         2.76 o                         
 -11  13   5          8.28          5.29         3.03 o                         
 -10  13   5         49.30         42.00         4.22 o                         
  -9  13   5          0.95          3.11         2.45 o                         
  -8  13   5         12.78          7.31         2.62 o                         
  -7  13   5         44.94         56.40         4.42 o                         
  -6  13   5         80.69         65.90         4.56 o                         
  -5  13   5         10.36          5.76         2.86 o                         
  -4  13   5         83.89         88.88         5.08 o                         
  -3  13   5         48.11         48.00         4.12 o                         
  -2  13   5         23.13         22.64         2.84 o                         
  -1  13   5         10.81         10.40         2.27 o                         
   0  13   5         16.61         15.60         2.46 o                         
   1  13   5         10.99         11.39         2.11 o                         
   2  13   5         22.01         21.72         2.41 o                         
   3  13   5         49.12         48.19         3.16 o                         
   4  13   5         83.45         93.51         4.16 o                         
   5  13   5          9.14          4.72         1.92 o                         
   6  13   5         80.88         69.89         3.46 o                         
   7  13   5         44.61         56.52         3.95 o                         
   8  13   5         12.34         11.29         2.50 o                         
   9  13   5          1.23         -1.22         2.03 o                         
  10  13   5         50.31         46.17         3.73 o                         
  11  13   5          7.69          7.22         2.65 o                         
  12  13   5          0.78          3.18         2.48 o                         
  13  13   5        101.51        105.51         5.68 o                         
  14  13   5         54.08         67.71         4.90 o                         
 -13  14   5         19.95         22.83         8.07 o                         
 -12  14   5         14.02         21.39         4.28 o                         
 -11  14   5          8.42          7.31         3.38 o                         
 -10  14   5         24.48         26.82         4.28 o                         
  -9  14   5         22.58         23.20         4.04 o                         
  -8  14   5         12.12          9.75         3.25 o                         
  -7  14   5         50.03         68.62         5.49 o                         
  -6  14   5         40.87         34.97         6.45 o                         
  -5  14   5         15.79         13.85         4.87 o                         
  -4  14   5         90.00         82.20         5.03 o                         
  -3  14   5         15.61         15.87         2.66 o                         
  -2  14   5         16.95         20.04         2.77 o                         
  -1  14   5         97.17        121.71         6.21 o                         
   0  14   5         23.23         19.67         2.84 o                         
   1  14   5         97.62        123.53         5.40 o                         
   2  14   5         16.01         21.08         2.79 o                         
   3  14   5         15.84         19.39         2.71 o                         
   4  14   5         89.94         82.72         4.46 o                         
   5  14   5         15.60         10.00         2.46 o                         
   6  14   5         41.21         40.54         4.56 o                         
   7  14   5         50.31         58.81         4.06 o                         
   8  14   5         11.54         11.31         2.87 o                         
   9  14   5         22.48         27.50         3.64 o                         
  10  14   5         24.74         26.16         3.62 o                         
  11  14   5          8.88          3.57         5.30 o                         
  12  14   5         13.95         18.67         3.71 o                         
  13  14   5         19.61         25.22         3.94 o                         
 -12  15   5         23.47         21.15         4.53 o                         
 -11  15   5         19.53         24.82         4.56 o                         
 -10  15   5          4.84          1.59         3.53 o                         
  -9  15   5          5.89         10.45         5.54 o                         
  -8  15   5         21.65         18.78         3.19 o                         
  -7  15   5         13.01         15.97         3.06 o                         
  -6  15   5         62.09         49.91        11.55 o                         
  -5  15   5         17.71         14.92         3.38 o                         
  -4  15   5         12.63         16.99         3.13 o                         
  -3  15   5        134.12        145.54         5.50 o                         
  -2  15   5         17.86         12.41         2.58 o                         
  -1  15   5        124.20        138.76         5.64 o                         
   0  15   5         36.60         24.71         2.95 o                         
   1  15   5        124.15        147.34         6.92 o                         
   2  15   5         16.84         10.17         2.52 o                         
   3  15   5        135.97        146.33        10.76 o                         
   4  15   5         13.20         17.65         2.71 o                         
   5  15   5         17.45         16.22         2.77 o                         
   6  15   5         61.37         59.70         5.35 o                         
   7  15   5         12.27         12.12         3.10 o                         
   8  15   5         21.86         23.44         4.24 o                         
   9  15   5          5.52          9.02         3.38 o                         
  10  15   5          4.43          2.06         3.25 o                         
  11  15   5         19.16         15.30         4.17 o                         
  12  15   5         23.59         22.88         4.43 o                         
 -11  16   5         19.79         22.26         4.53 o                         
 -10  16   5          4.56          1.19         2.96 o                         
  -9  16   5          1.69          3.42         2.87 o                         
  -8  16   5         33.35         38.24         4.32 o                         
  -7  16   5          9.91          7.81         4.32 o                         
  -6  16   5         32.76         34.04         5.76 o                         
  -5  16   5         26.87         25.88         7.81 o                         
  -4  16   5        178.27        185.54         6.00 o                         
  -3  16   5         23.50         22.88         2.94 o                         
  -2  16   5         32.51         33.91         3.38 o                         
  -1  16   5         41.01         47.73         3.75 o                         
   0  16   5         72.34         57.52         3.99 o                         
   1  16   5         42.00         48.67         3.79 o                         
   2  16   5         31.13         30.13         3.38 o                         
   3  16   5         22.98         19.25         2.88 o                         
   4  16   5        177.60        174.95         5.82 o                         
   5  16   5         26.42         30.79         3.85 o                         
   6  16   5         33.37         38.79         4.13 o                         
   7  16   5          9.88         11.31         3.65 o                         
   8  16   5         34.54         36.05         4.81 o                         
   9  16   5          1.76         -0.44         3.20 o                         
  10  16   5          4.99          6.79         3.53 o                         
  11  16   5         19.05         15.41         4.40 o                         
 -10  17   5         13.45         11.47         3.45 o                         
  -9  17   5          2.25          2.52         2.89 o                         
  -8  17   5         14.78         11.69         4.54 o                         
  -7  17   5         30.22         35.61         5.99 o                         
  -6  17   5         48.48         44.16         6.47 o                         
  -5  17   5         16.48         13.41         4.54 o                         
  -4  17   5         36.90         38.58         4.03 o                         
  -3  17   5          7.19          4.02         2.46 o                         
  -2  17   5         10.00         20.20         3.02 o                         
  -1  17   5          0.15         -1.22         2.13 o                         
   0  17   5          0.38         -1.56         2.13 o                         
   1  17   5          0.17         -1.39         2.18 o                         
   2  17   5         10.75         19.40         3.09 o                         
   3  17   5          7.29         11.56         2.71 o                         
   4  17   5         35.53         34.44         3.54 o                         
   5  17   5         16.36         18.98         3.45 o                         
   6  17   5         47.17         58.37         4.81 o                         
   7  17   5         30.36         30.06         4.56 o                         
   8  17   5         15.32         14.43         5.03 o                         
   9  17   5          2.45          1.96         3.25 o                         
  10  17   5         13.86          8.67         4.00 o                         
  -8  18   5          4.57         10.87         4.80 o                         
  -7  18   5         53.89         51.62         6.95 o                         
  -6  18   5         31.35         20.04         5.28 o                         
  -5  18   5         10.43          5.28         4.06 o                         
  -4  18   5         66.37         72.79         5.34 o                         
  -3  18   5         18.22         23.46         3.33 o                         
  -2  18   5         62.88         62.78         4.43 o                         
  -1  18   5          2.97          1.20         2.41 o                         
   0  18   5         20.55         14.08         2.83 o                         
   1  18   5          3.08          0.99         2.29 o                         
   2  18   5         61.32         66.50         4.66 o                         
   3  18   5         18.83         20.68         3.12 o                         
   4  18   5         65.58         64.63         6.11 o                         
   5  18   5         10.02          8.30         4.02 o                         
   6  18   5         31.03         30.32         4.31 o                         
   7  18   5         53.12         61.15         6.01 o                         
   8  18   5          4.62          5.89         4.06 o                         
  -6  19   5         50.84         69.38        16.64 o                         
  -5  19   5         15.05         19.70         5.28 o                         
  -4  19   5         23.64         28.63         4.78 o                         
  -3  19   5          8.42          6.71         3.18 o                         
  -2  19   5         13.74         13.74         3.48 o                         
  -1  19   5          1.16          0.53         2.46 o                         
   0  19   5         35.13         34.12         5.79 o                         
   1  19   5          1.13          4.28         2.66 o                         
   2  19   5         13.93         17.10         3.41 o                         
   3  19   5          8.48          6.24         3.03 o                         
   4  19   5         23.37         34.68         4.32 o                         
   5  19   5         14.85         16.68         3.71 o                         
   6  19   5         50.72         66.78         5.43 o                         
  -3  20   5         25.08         26.16         5.76 o                         
  -2  20   5         17.77         10.60         3.53 o                         
  -1  20   5         38.63         43.42         4.19 o                         
   0  20   5          3.92          2.87         2.82 o                         
   1  20   5         38.97         44.69         4.19 o                         
   2  20   5         17.45         19.52         3.45 o                         
   3  20   5         25.62         22.42         7.47 o                         
   0   0   6          4.65          0.85         2.46 o                         
   1   0   6        112.75        118.09         6.10 o                         
   2   0   6        102.60        115.37         5.10 o                         
   3   0   6        142.44        127.69         5.28 o                         
   4   0   6        180.84        172.99         7.31 o                         
   5   0   6         24.65         18.73         2.16 o                         
   6   0   6        257.42        284.40         5.79 o                         
   7   0   6         14.53         19.95         3.04 o                         
   8   0   6        152.00        145.36         4.46 o                         
   9   0   6         62.58         64.73         3.43 o                         
  10   0   6         44.58         58.06         3.38 o                         
  11   0   6        258.13        266.27         5.96 o                         
  12   0   6         41.82         37.53         3.36 o                         
  13   0   6         54.26         63.89         4.48 o                         
  14   0   6         25.58         18.37         3.07 o                         
  15   0   6         93.03         84.35         5.34 o                         
  16   0   6          4.30          0.44         2.70 o                         
 -16   1   6         82.45         84.07         5.45 o                         
 -15   1   6          2.00          1.68         2.50 o                         
 -14   1   6         30.41         32.87         4.65 o                         
 -13   1   6          1.97          0.89         2.07 o                         
 -12   1   6        177.86        197.65         5.62 o                         
 -11   1   6         17.39         21.15         2.62 o                         
 -10   1   6         92.74        103.95         4.26 o                         
  -9   1   6         59.36         65.04         3.42 o                         
  -8   1   6        146.27        152.71         4.51 o                         
  -7   1   6        109.23        107.30         4.14 o                         
  -6   1   6         26.99         31.63         2.59 o                         
  -5   1   6        128.85        128.62         4.31 o                         
  -4   1   6        337.60        332.71         6.68 o                         
  -3   1   6        262.40        254.31         8.40 o                         
  -2   1   6         41.73         38.42         3.33 o                         
  -1   1   6        282.47        276.88         6.80 o                         
   0   1   6         41.13         31.88         3.04 o                         
   1   1   6        280.34        257.99         6.05 o                         
   2   1   6         39.00         37.30         3.20 o                         
   3   1   6        257.46        256.09         8.76 o                         
   4   1   6        334.47        329.31         7.01 o                         
   5   1   6        129.03        130.42         4.94 o                         
   6   1   6         30.50         33.01         2.66 o                         
   7   1   6        111.18        110.00         4.24 o                         
   8   1   6        145.68        157.80         4.71 o                         
   9   1   6         60.04         57.78         3.26 o                         
  10   1   6         92.22        102.80         4.28 o                         
  11   1   6         16.64         16.99         2.45 o                         
  12   1   6        177.03        190.14         7.57 o                         
  13   1   6          2.30          1.23         1.90 o                         
  14   1   6         28.74         33.62         4.92 o                         
  15   1   6          2.14          1.43         2.58 o                         
  16   1   6         82.05         82.10         5.24 o                         
 -16   2   6         60.04         56.02         6.28 o                         
 -15   2   6         23.59         25.18         3.48 o                         
 -14   2   6         29.29         35.16         3.76 o                         
 -13   2   6         25.63         20.51         3.19 o                         
 -12   2   6         17.38         18.81         2.71 o                         
 -11   2   6        142.26        159.94         4.99 o                         
 -10   2   6         26.13         27.67         2.68 o                         
  -9   2   6        125.65        127.07         5.87 o                         
  -8   2   6        101.61        114.02         4.39 o                         
  -7   2   6         26.06         27.56         2.48 o                         
  -6   2   6        152.75        157.74         5.17 o                         
  -5   2   6        102.13        103.84         3.99 o                         
  -4   2   6        168.47        174.17         4.97 o                         
  -3   2   6          2.86          4.82         2.05 o                         
  -2   2   6        141.50        140.23         5.34 o                         
  -1   2   6        213.67        210.40         6.01 o                         
   0   2   6        162.96        174.60         5.40 o                         
   1   2   6        210.05        194.88         5.71 o                         
   2   2   6        140.17        142.05         5.25 o                         
   3   2   6          2.52          3.85         1.66 o                         
   4   2   6        165.34        174.40         5.55 o                         
   5   2   6        101.36         98.88         4.43 o                         
   6   2   6        155.27        158.46         4.38 o                         
   7   2   6         26.00         28.05         2.46 o                         
   8   2   6        100.54        108.79         4.30 o                         
   9   2   6        125.73        121.28         4.54 o                         
  10   2   6         27.31         25.70         3.12 o                         
  11   2   6        145.18        148.10         5.00 o                         
  12   2   6         18.94         15.21         2.61 o                         
  13   2   6         24.71         20.36         2.62 o                         
  14   2   6         29.43         23.34         3.21 o                         
  15   2   6         23.63         28.03         3.51 o                         
  16   2   6         60.23         55.27         4.71 o                         
 -16   3   6         52.55         62.22         5.95 o                         
 -15   3   6         33.25         38.27         4.05 o                         
 -14   3   6         32.81         36.13         3.46 o                         
 -13   3   6         46.41         42.07         3.56 o                         
 -12   3   6        165.77        181.86         6.19 o                         
 -11   3   6          8.59          7.57         2.05 o                         
 -10   3   6         25.50         24.53         2.62 o                         
  -9   3   6         20.94         21.10         2.74 o                         
  -8   3   6         24.71         23.66         3.19 o                         
  -7   3   6         23.23         26.09         2.42 o                         
  -6   3   6         18.43         13.92         2.00 o                         
  -5   3   6        220.73        220.57         5.01 o                         
  -4   3   6        427.68        430.18         8.15 o                         
  -3   3   6        235.13        223.95         7.18 o                         
  -2   3   6         43.07         47.92         3.77 o                         
  -1   3   6         87.48         80.77         4.43 o                         
   0   3   6        302.26        303.08         7.23 o                         
   1   3   6         89.58         86.77         4.56 o                         
   2   3   6         45.30         53.57         3.27 o                         
   3   3   6        232.96        229.93         5.71 o                         
   4   3   6        419.18        417.11         8.00 o                         
   5   3   6        215.53        219.33        10.32 o                         
   6   3   6         16.95         12.78         2.18 o                         
   7   3   6         25.60         19.57         2.19 o                         
   8   3   6         23.64         19.76         2.47 o                         
   9   3   6         20.99         24.18         2.66 o                         
  10   3   6         24.91         25.43         2.86 o                         
  11   3   6          8.42          6.33         2.38 o                         
  12   3   6        166.64        168.92         6.03 o                         
  13   3   6         48.36         38.81         3.36 o                         
  14   3   6         31.44         35.17         3.45 o                         
  15   3   6         34.21         30.16         3.69 o                         
  16   3   6         53.63         58.29         4.62 o                         
 -16   4   6          2.84          0.51         3.03 o                         
 -15   4   6         29.42         25.63         3.58 o                         
 -14   4   6         15.84         25.32         3.10 o                         
 -13   4   6         48.21         41.24         4.12 o                         
 -12   4   6          2.69          1.10         2.15 o                         
 -11   4   6         64.86         71.51         4.57 o                         
 -10   4   6         12.36          7.58         2.48 o                         
  -9   4   6        181.62        187.84         5.84 o                         
  -8   4   6         70.30         69.90         3.55 o                         
  -7   4   6         33.57         27.38         2.45 o                         
  -6   4   6         16.52         16.74         2.10 o                         
  -5   4   6         48.19         45.95         3.18 o                         
  -4   4   6        114.74        104.25         4.40 o                         
  -3   4   6        262.74        256.85         6.68 o                         
  -2   4   6        138.15        122.57         5.88 o                         
  -1   4   6         81.03         92.70         4.67 o                         
   0   4   6        877.69        827.60        19.96 o                         
   1   4   6         77.39         74.16         5.17 o                         
   2   4   6        140.74        130.16         4.70 o                         
   3   4   6        255.70        258.38         5.95 o                         
   4   4   6        117.27        103.94         5.42 o                         
   5   4   6         48.44         40.14         4.27 o                         
   6   4   6         15.88         20.60         3.10 o                         
   7   4   6         31.43         28.32         2.90 o                         
   8   4   6         68.47         81.23         4.46 o                         
   9   4   6        183.30        178.23         9.60 o                         
  10   4   6         13.03          7.74         2.43 o                         
  11   4   6         67.38         63.73         4.34 o                         
  12   4   6          2.52          1.29         2.22 o                         
  13   4   6         46.66         50.69         4.34 o                         
  14   4   6         16.06         17.63         2.84 o                         
  15   4   6         29.57         33.49         3.81 o                         
  16   4   6          2.82          4.98         3.03 o                         
 -15   5   6         17.02         26.30         3.42 o                         
 -14   5   6         52.69         65.88         4.34 o                         
 -13   5   6          0.28         -2.08         2.08 o                         
 -12   5   6        107.62        111.05         5.15 o                         
 -11   5   6         20.00         21.20         2.97 o                         
 -10   5   6         81.01         83.33         3.93 o                         
  -9   5   6         23.22         24.13         2.55 o                         
  -8   5   6         13.34         17.34         2.26 o                         
  -7   5   6         42.86         38.15         2.76 o                         
  -6   5   6         59.87         66.43         3.89 o                         
  -5   5   6        267.31        253.56         6.89 o                         
  -4   5   6        428.33        400.05         8.74 o                         
  -3   5   6         54.65         49.99         3.29 o                         
  -2   5   6         45.61         46.48         4.18 o                         
  -1   5   6        291.04        271.05         9.24 o                         
   0   5   6        308.48        276.85         6.98 o                         
   1   5   6        286.37        272.94         6.02 o                         
   2   5   6         46.03         49.74         3.24 o                         
   3   5   6         56.76         59.52         4.51 o                         
   4   5   6        429.41        398.48         8.07 o                         
   5   5   6        270.43        262.02         7.32 o                         
   6   5   6         60.07         67.61         4.79 o                         
   7   5   6         46.69         37.98         3.46 o                         
   8   5   6         13.44         17.48         3.11 o                         
   9   5   6         23.72         24.43         2.90 o                         
  10   5   6         81.36         80.93         4.61 o                         
  11   5   6         20.57         27.14         3.22 o                         
  12   5   6        108.88        117.00         5.70 o                         
  13   5   6          0.39         -0.94         2.11 o                         
  14   5   6         51.21         56.89         4.03 o                         
  15   5   6         16.84         19.71         3.08 o                         
 -15   6   6         14.60         14.04         3.01 o                         
 -14   6   6          2.34          3.28         2.43 o                         
 -13   6   6         33.15         41.75         3.74 o                         
 -12   6   6         32.77         31.76         3.21 o                         
 -11   6   6         45.66         44.81         3.87 o                         
 -10   6   6         15.62         16.12         2.77 o                         
  -9   6   6         53.32         57.84         3.39 o                         
  -8   6   6         57.71         54.55         3.29 o                         
  -7   6   6         77.22         75.96         3.59 o                         
  -6   6   6         13.94         16.30         2.35 o                         
  -5   6   6        246.24        256.30         6.84 o                         
  -4   6   6        192.96        176.30         5.03 o                         
  -3   6   6        258.54        269.97         6.08 o                         
  -2   6   6        212.17        206.25         7.43 o                         
  -1   6   6        308.04        288.65         7.05 o                         
   0   6   6         33.54         27.07         2.95 o                         
   1   6   6        303.32        288.83         6.25 o                         
   2   6   6        212.60        206.78         5.80 o                         
   3   6   6        250.83        266.89         6.66 o                         
   4   6   6        191.79        183.95         8.61 o                         
   5   6   6        248.22        235.59         6.43 o                         
   6   6   6         13.17         11.46         2.59 o                         
   7   6   6         76.79         82.58         4.55 o                         
   8   6   6         59.59         58.83         4.10 o                         
   9   6   6         54.52         54.59         4.64 o                         
  10   6   6         14.88         21.84         3.14 o                         
  11   6   6         47.76         43.57         3.81 o                         
  12   6   6         33.32         32.90         3.56 o                         
  13   6   6         31.99         33.02         3.39 o                         
  14   6   6          2.34          3.20         2.35 o                         
  15   6   6         14.17         14.46         2.94 o                         
 -15   7   6          1.27         -0.83         2.41 o                         
 -14   7   6         45.50         48.42         3.96 o                         
 -13   7   6         49.27         69.29         4.38 o                         
 -12   7   6         40.05         51.51         4.25 o                         
 -11   7   6          2.56          3.15         2.48 o                         
 -10   7   6         33.51         35.75         3.38 o                         
  -9   7   6         95.95        104.53         4.29 o                         
  -8   7   6         61.58         56.93         3.28 o                         
  -7   7   6         10.31         12.50         2.12 o                         
  -6   7   6         27.16         25.43         3.13 o                         
  -5   7   6        184.72        189.22         9.47 o                         
  -4   7   6         11.42          9.96         2.11 o                         
  -3   7   6         26.39         23.74         2.54 o                         
  -2   7   6         26.64         28.43         2.67 o                         
  -1   7   6         83.10         86.50         5.01 o                         
   0   7   6          0.23          0.80         1.79 o                         
   1   7   6         80.32         76.28         4.16 o                         
   2   7   6         26.19         29.48         6.62 o                         
   3   7   6         28.51         27.93         4.69 o                         
   4   7   6         12.37         12.40         2.48 o                         
   5   7   6        187.29        198.15         6.30 o                         
   6   7   6         28.96         28.55         2.93 o                         
   7   7   6          8.98          9.38         2.43 o                         
   8   7   6         61.73         61.01         3.68 o                         
   9   7   6         94.34        106.15         5.49 o                         
  10   7   6         33.71         35.62         3.51 o                         
  11   7   6          2.22          0.05         2.23 o                         
  12   7   6         41.09         44.29         3.98 o                         
  13   7   6         49.19         54.54         4.01 o                         
  14   7   6         44.92         46.51         3.96 o                         
  15   7   6          1.14         -1.72         2.38 o                         
 -14   8   6          7.22          4.77         2.62 o                         
 -13   8   6         16.98         16.09         3.39 o                         
 -12   8   6         53.98         51.46         3.87 o                         
 -11   8   6         40.80         37.31         3.30 o                         
 -10   8   6         47.03         47.43         3.94 o                         
  -9   8   6         13.66          7.01         2.51 o                         
  -8   8   6         13.97         11.30         2.12 o                         
  -7   8   6         54.01         52.15         3.46 o                         
  -6   8   6         29.03         33.36         2.93 o                         
  -5   8   6        287.82        285.74         6.42 o                         
  -4   8   6         37.29         31.11         3.09 o                         
  -3   8   6          6.49          7.23         2.07 o                         
  -2   8   6        258.15        256.35         5.99 o                         
  -1   8   6         47.63         46.34         4.05 o                         
   0   8   6          0.52         -0.83         1.72 o                         
   1   8   6         48.33         46.06         3.50 o                         
   2   8   6        261.11        252.78         7.65 o                         
   3   8   6          5.77          3.29         2.10 o                         
   4   8   6         38.27         31.99         3.15 o                         
   5   8   6        288.87        267.76        10.79 o                         
   6   8   6         29.74         30.74         3.27 o                         
   7   8   6         55.50         54.30         3.94 o                         
   8   8   6         15.31         10.28         2.58 o                         
   9   8   6         14.69         11.44         2.71 o                         
  10   8   6         45.70         50.49         4.04 o                         
  11   8   6         42.58         41.07         5.81 o                         
  12   8   6         54.71         50.71         4.32 o                         
  13   8   6         16.30          7.27         2.66 o                         
  14   8   6          7.52          7.59         2.67 o                         
 -14   9   6          7.20          9.56         3.09 o                         
 -13   9   6         53.20         61.28         4.24 o                         
 -12   9   6          7.97          9.82         2.61 o                         
 -11   9   6          9.54          8.85         2.79 o                         
 -10   9   6         17.99         17.84         2.99 o                         
  -9   9   6         31.31         25.15         3.15 o                         
  -8   9   6        147.16        148.38         5.68 o                         
  -7   9   6         93.38        103.61         4.68 o                         
  -6   9   6        170.55        167.09         5.11 o                         
  -5   9   6         33.02         43.35         3.24 o                         
  -4   9   6         21.48         20.60         2.58 o                         
  -3   9   6         33.32         38.06         3.04 o                         
  -2   9   6          1.03          1.03         1.93 o                         
  -1   9   6         37.68         39.55         3.81 o                         
   0   9   6         21.36         23.25         3.62 o                         
   1   9   6         38.95         42.03         3.46 o                         
   2   9   6          0.70         -0.10         1.93 o                         
   3   9   6         34.33         32.85         3.15 o                         
   4   9   6         19.10         16.18         2.66 o                         
   5   9   6         33.15         32.91         3.26 o                         
   6   9   6        172.58        166.86         5.65 o                         
   7   9   6         92.56        102.58         5.50 o                         
   8   9   6        147.47        156.69         6.29 o                         
   9   9   6         30.74         21.32         3.02 o                         
  10   9   6         18.48         22.73         3.12 o                         
  11   9   6          9.16         10.93         2.69 o                         
  12   9   6          8.36          9.23         2.81 o                         
  13   9   6         53.52         58.98         4.13 o                         
  14   9   6          7.35          6.46         2.62 o                         
 -13  10   6          2.14          3.15         3.13 o                         
 -12  10   6         21.66         17.06         3.21 o                         
 -11  10   6          8.13          8.41         3.15 o                         
 -10  10   6          9.21         11.09         3.35 o                         
  -9  10   6         17.70         16.82         2.95 o                         
  -8  10   6          4.41          5.46         2.53 o                         
  -7  10   6          2.47         -1.70         1.94 o                         
  -6  10   6         87.42         92.03         4.38 o                         
  -5  10   6        111.66        126.25         5.07 o                         
  -4  10   6         67.15         74.70         4.00 o                         
  -3  10   6          6.56          4.65         2.03 o                         
  -2  10   6        170.72        166.58         5.42 o                         
  -1  10   6          0.23         -0.73         1.70 o                         
   0  10   6         12.82         15.82         2.54 o                         
   1  10   6          0.23         -1.34         1.87 o                         
   2  10   6        171.57        153.44         5.34 o                         
   3  10   6          6.60          4.08         2.13 o                         
   4  10   6         69.21         68.86         4.30 o                         
   5  10   6        111.82        112.45         5.34 o                         
   6  10   6         89.35        102.92         6.69 o                         
   7  10   6          2.32         -2.13         2.13 o                         
   8  10   6          5.18          2.92         2.69 o                         
   9  10   6         17.55         22.48         3.55 o                         
  10  10   6          9.14          9.48         2.65 o                         
  11  10   6          8.28          3.91         2.71 o                         
  12  10   6         21.00         19.47         3.21 o                         
  13  10   6          2.24          6.05         2.47 o                         
 -12  11   6         10.87         13.85         3.45 o                         
 -11  11   6         11.17          9.77         3.37 o                         
 -10  11   6         22.88         17.39         3.45 o                         
  -9  11   6         10.45         11.36         3.65 o                         
  -8  11   6         33.29         29.20         4.43 o                         
  -7  11   6         17.68         22.57         3.02 o                         
  -6  11   6         54.14         57.41         4.06 o                         
  -5  11   6          6.11          8.15         2.43 o                         
  -4  11   6         32.95         36.06         3.12 o                         
  -3  11   6         24.30         19.98         2.77 o                         
  -2  11   6          7.45         10.56         2.36 o                         
  -1  11   6          5.12          5.13         1.98 o                         
   0  11   6         60.88         65.02         4.06 o                         
   1  11   6          4.97          5.73         2.34 o                         
   2  11   6          7.89          9.15         2.75 o                         
   3  11   6         23.89         22.01         2.90 o                         
   4  11   6         30.91         36.16         3.33 o                         
   5  11   6          6.52          7.51         2.39 o                         
   6  11   6         55.10         54.29         4.06 o                         
   7  11   6         17.73         23.69         3.09 o                         
   8  11   6         33.07         28.11         3.79 o                         
   9  11   6         10.50         11.13         3.10 o                         
  10  11   6         22.98         21.78         3.74 o                         
  11  11   6         11.38          8.78         2.79 o                         
  12  11   6         10.48         14.04         3.56 o                         
  13  11   6         19.97         18.34         5.76 o                         
 -12  12   6         21.02         20.69         3.90 o                         
 -11  12   6          5.84          8.81         3.13 o                         
 -10  12   6         98.23         98.22         6.10 o                         
  -9  12   6         39.95         48.08         5.19 o                         
  -8  12   6          0.94          2.04         3.84 o                         
  -7  12   6         29.48         23.94         5.03 o                         
  -6  12   6         22.89         27.20         3.55 o                         
  -5  12   6         24.99         26.46         4.22 o                         
  -4  12   6         40.20         42.67         4.15 o                         
  -3  12   6         28.05         23.48         3.30 o                         
  -2  12   6         76.32         78.48         6.77 o                         
  -1  12   6         17.23         21.59         2.82 o                         
   0  12   6          0.10          3.90         2.10 o                         
   1  12   6         17.49         18.39         2.44 o                         
   2  12   6         74.99         81.63         4.25 o                         
   3  12   6         28.18         28.00         3.37 o                         
   4  12   6         40.31         43.05         3.63 o                         
   5  12   6         25.03         21.43         2.95 o                         
   6  12   6         23.38         24.12         3.07 o                         
   7  12   6         28.87         26.59         3.55 o                         
   8  12   6          0.79         -0.31         2.69 o                         
   9  12   6         41.39         48.27         4.56 o                         
  10  12   6        100.92        105.78         6.44 o                         
  11  12   6          5.86          4.92         2.79 o                         
  12  12   6         20.54         19.35         3.38 o                         
 -11  13   6          1.73          3.60         3.03 o                         
 -10  13   6         19.65         24.37         4.56 o                         
  -9  13   6         14.30         12.76         3.78 o                         
  -8  13   6         20.64         22.30         5.10 o                         
  -7  13   6         38.57         42.22         6.24 o                         
  -6  13   6          3.37          2.72         3.14 o                         
  -5  13   6          0.12          2.08         2.53 o                         
  -4  13   6          6.09          7.44         3.09 o                         
  -3  13   6         16.83         18.92         3.78 o                         
  -2  13   6         28.25         25.37         3.47 o                         
  -1  13   6         12.70         11.06         3.03 o                         
   0  13   6        106.45        120.87         6.25 o                         
   1  13   6         13.24         18.81         3.19 o                         
   2  13   6         29.30         31.15         3.30 o                         
   3  13   6         15.99         18.81         3.21 o                         
   4  13   6          6.33          4.70         2.69 o                         
   5  13   6          0.04         -0.46         2.45 o                         
   6  13   6          3.48         -0.88         2.53 o                         
   7  13   6         38.30         45.76         5.07 o                         
   8  13   6         19.70         18.58         4.12 o                         
   9  13   6         14.61         13.65         3.43 o                         
  10  13   6         20.42         29.02         4.24 o                         
  11  13   6          1.74          2.45         2.93 o                         
 -10  14   6         12.14         16.08         5.03 o                         
  -9  14   6         40.03         34.04         6.24 o                         
  -8  14   6          9.77         10.66         4.54 o                         
  -7  14   6         10.19         13.93         4.80 o                         
  -6  14   6         48.08         56.14         6.95 o                         
  -5  14   6          2.75         -1.59         3.14 o                         
  -4  14   6         48.91         60.93         7.26 o                         
  -3  14   6         57.43         55.09         7.22 o                         
  -2  14   6         41.39         36.20         3.90 o                         
  -1  14   6         46.92         43.64         4.13 o                         
   0  14   6          4.29          5.12         2.29 o                         
   1  14   6         48.61         41.58         4.02 o                         
   2  14   6         40.99         44.53         4.72 o                         
   3  14   6         58.51         58.28         5.46 o                         
   4  14   6         49.37         63.24         5.74 o                         
   5  14   6          2.80          9.07         3.65 o                         
   6  14   6         48.96         56.07         7.21 o                         
   7  14   6         10.86          8.62         4.54 o                         
   8  14   6          9.54          6.87         5.10 o                         
   9  14   6         41.10         46.69         5.74 o                         
  10  14   6         12.26          9.60         4.04 o                         
  -8  15   6          5.57          7.01         4.54 o                         
  -7  15   6          3.95          3.06         4.32 o                         
  -6  15   6          3.73         -2.17         3.75 o                         
  -5  15   6          9.16          8.15         4.32 o                         
  -4  15   6          9.88         13.51         3.78 o                         
  -3  15   6         93.42         98.03         6.90 o                         
  -2  15   6          1.92         -2.62         2.62 o                         
  -1  15   6          0.22         -0.20         2.53 o                         
   0  15   6          5.26          3.70         2.36 o                         
   1  15   6          0.30          0.02         2.62 o                         
   2  15   6          1.89          1.91         2.59 o                         
   3  15   6         91.79        101.22         5.98 o                         
   4  15   6         10.09         13.97         4.04 o                         
   5  15   6          9.35         11.41         3.65 o                         
   6  15   6          3.79          8.15         4.54 o                         
   7  15   6          4.45          2.00         4.06 o                         
   8  15   6          5.61          4.08         4.06 o                         
  -7  16   6          2.56         -1.36         4.76 o                         
  -6  16   6          5.38          4.33         4.54 o                         
  -5  16   6          7.56          6.49         4.24 o                         
  -4  16   6         13.15         20.79         6.79 o                         
  -3  16   6         65.41         66.34         5.23 o                         
  -2  16   6         14.38         26.07         3.98 o                         
  -1  16   6          1.60          1.92         2.46 o                         
   0  16   6         35.84         61.67         6.71 o                         
   1  16   6          1.91          6.64         2.58 o                         
   2  16   6         14.18         17.13         3.37 o                         
   3  16   6         64.52         72.90         5.39 o                         
   4  16   6         13.16         12.72         4.04 o                         
   5  16   6          7.95         11.21         4.80 o                         
   6  16   6          5.35          4.23         4.76 o                         
  -4  17   6          5.89         12.42         5.03 o                         
  -3  17   6         47.62         56.34         5.00 o                         
  -2  17   6          3.13          0.94         3.03 o                         
  -1  17   6          0.93          1.71         2.54 o                         
   0  17   6          2.69         -0.19         2.60 o                         
   1  17   6          0.84         -2.65         2.65 o                         
   2  17   6          3.17          2.95         3.03 o                         
   3  17   6         47.18         64.03         6.08 o                         
   4  17   6          6.17         10.87         4.80 o                         
   0   0   7         72.58         73.72         9.85 o                         
   1   0   7         77.61         79.17         5.33 o                         
   2   0   7         41.05         37.18         3.56 o                         
   3   0   7         32.00         28.21         3.31 o                         
   4   0   7        162.99        157.31         6.56 o                         
   5   0   7         73.32         80.01         4.91 o                         
   6   0   7         70.59         72.38         4.73 o                         
   7   0   7         29.37         21.22         3.15 o                         
   8   0   7          4.46          6.63         2.39 o                         
   9   0   7        112.66        120.93         7.09 o                         
  10   0   7         35.38         44.44         3.67 o                         
  11   0   7          2.38          2.12         2.18 o                         
  12   0   7          1.59          2.21         2.18 o                         
  13   0   7          2.46         -0.48         3.10 o                         
 -13   1   7        100.49        115.08         6.87 o                         
 -12   1   7          6.49          8.01         2.67 o                         
 -11   1   7         28.92         26.54         2.92 o                         
 -10   1   7          7.99          3.23         2.06 o                         
  -9   1   7         32.57         39.80         3.54 o                         
  -8   1   7         54.29         56.07         4.35 o                         
  -7   1   7        147.19        143.38         6.31 o                         
  -6   1   7         79.01         77.30         4.73 o                         
  -5   1   7          1.63         -1.41         2.18 o                         
  -4   1   7        140.13        137.51         6.13 o                         
  -3   1   7        213.30        214.69        10.60 o                         
  -2   1   7         14.75         17.63         2.79 o                         
  -1   1   7         38.03         41.53         3.76 o                         
   0   1   7         88.36         72.57         4.46 o                         
   1   1   7         35.35         43.74         4.31 o                         
   2   1   7         15.40         10.51         3.34 o                         
   3   1   7        212.45        197.91         8.24 o                         
   4   1   7        139.29        133.01         6.00 o                         
   5   1   7          1.60          1.85         2.36 o                         
   6   1   7         78.34         84.97         4.91 o                         
   7   1   7        145.00        143.29         6.37 o                         
   8   1   7         53.34         61.49         4.10 o                         
   9   1   7         30.31         41.53         3.59 o                         
  10   1   7          7.92          6.06         2.47 o                         
  11   1   7         30.95         38.62         3.52 o                         
  12   1   7          6.92         11.00         2.71 o                         
  13   1   7        100.94        121.11         9.46 o                         
 -13   2   7         16.68         14.38         4.43 o                         
 -12   2   7         31.52         37.21         3.92 o                         
 -11   2   7         13.49         10.92         2.45 o                         
 -10   2   7         87.44        105.92         4.69 o                         
  -9   2   7         68.23         77.85         4.57 o                         
  -8   2   7         37.21         46.50         4.11 o                         
  -7   2   7        137.12        143.11         6.18 o                         
  -6   2   7        140.57        163.74         6.59 o                         
  -5   2   7        150.80        160.81         6.31 o                         
  -4   2   7        153.67        151.28         7.11 o                         
  -3   2   7         55.95         56.09         4.24 o                         
  -2   2   7         40.77         38.55         3.70 o                         
  -1   2   7         25.95         31.46         3.33 o                         
   0   2   7         12.30          9.95         2.60 o                         
   1   2   7         26.26         22.98         3.07 o                         
   2   2   7         42.08         45.73         4.32 o                         
   3   2   7         53.99         60.03         4.81 o                         
   4   2   7        149.12        148.93         6.86 o                         
   5   2   7        153.01        143.49         7.03 o                         
   6   2   7        137.95        139.93         6.96 o
[truncated: 27,300 more chars]
