# Supplementary material for: Crystal structure and absolute configuration of (3S,4aS,8aS)-N-tert-butyl-2-[(S)-3-(2-chloro-4-nitro­benzamido)-2-hy­droxy­prop­yl]deca­hydro­isoquinoline-3-carboxamide and (3S,4aS,8aS)-N-tert-butyl-2-{(S)-2-[(S)-1-(2-chloro-4-nitro­benzoyl)pyrrolidin-2-yl]-2-hy­droxy­eth­yl}deca­hydro­iso­quinoline-3-carboxamide
Source: Acta Crystallogr E Crystallogr Commun. 2015 Oct 31;71(Pt 11):1401–7. doi: 10.1107/S2056989015020046 (PMC4645022; doi:10.1107/S2056989015020046)
Supplement: Supplementary file 4 [file e-71-01401-IIsup3.hkl]

data_II                                                                         
_shelx_title ' bm67w2 in P2(1)'                                                 
_shelx_refln_list_code          4                                               
_shelx_F_calc_maximum      134.43                                               
_exptl_crystal_F_000       572.00                                               
_reflns_d_resolution_high  0.8003                                               
                                                                                
loop_                                                                           
 _space_group_symop_operation_xyz                                               
 'x, y, z'                                                                      
 '-x, y+1/2, -z'                                                                
                                                                                
_cell_length_a     6.4341                                                       
_cell_length_b    20.2795                                                       
_cell_length_c    11.0377                                                       
_cell_angle_alpha  90.000                                                       
_cell_angle_beta  105.248                                                       
_cell_angle_gamma  90.000                                                       
                                                                                
_shelx_F_squared_multiplier     1.000                                           
                                                                                
loop_                                                                           
 _refln_index_h                                                                 
 _refln_index_k                                                                 
 _refln_index_l                                                                 
 _refln_F_squared_calc                                                          
 _refln_F_squared_meas                                                          
 _refln_F_squared_sigma                                                         
 _refln_observed_status                                                         
   1 -25   0         27.79         34.54         2.56 o                         
   0 -24   0         73.43         67.57         4.47 o                         
   1 -24   0         16.83         22.96         3.24 o                         
   2 -24   0         26.21         28.92         2.64 o                         
   1 -23   0         38.24         42.10         2.94 o                         
   2 -23   0         10.58         15.93         2.07 o                         
   3 -23   0         16.74         19.53         3.45 o                         
   0 -22   0         43.87         36.81         3.33 o                         
   1 -22   0          5.95          4.26         1.17 o                         
   2 -22   0         27.84         32.97         3.48 o                         
   3 -22   0         16.43         15.93         2.60 o                         
   1 -21   0         28.37         27.14         2.05 o                         
   2 -21   0         18.54         17.53         1.69 o                         
   3 -21   0          3.84          3.12         2.18 o                         
   4 -21   0         17.80         13.73         2.51 o                         
   0 -20   0        139.13        132.26         5.39 o                         
   1 -20   0          2.70          1.67         0.91 o                         
   2 -20   0         33.92         38.20         2.30 o                         
   3 -20   0         38.66         37.03         3.36 o                         
   4 -20   0          5.22          5.60         3.54 o                         
   1 -19   0          9.77          7.37         1.18 o                         
   2 -19   0         25.26         25.26         2.26 o                         
   3 -19   0          1.20          1.50         0.88 o                         
   4 -19   0         12.99         10.55         1.50 o                         
   5 -19   0          4.16          4.38         1.58 o                         
   0 -18   0        444.35        415.89        10.82 o                         
   1 -18   0        165.08        162.64         4.53 o                         
   2 -18   0         56.00         55.85         1.97 o                         
   3 -18   0         78.02         81.91         2.58 o                         
   4 -18   0         26.80         31.04         2.19 o                         
   5 -18   0          8.74          9.74         1.72 o                         
   1 -17   0         95.93        101.37         3.02 o                         
   2 -17   0        148.98        151.21         3.19 o                         
   3 -17   0         42.35         43.46         1.96 o                         
   4 -17   0         98.90        103.81         3.43 o                         
   5 -17   0          9.21         12.93         1.84 o                         
   0 -16   0         99.43        101.10         4.13 o                         
   1 -16   0        207.68        193.95         4.33 o                         
   2 -16   0        194.69        183.77         3.54 o                         
   3 -16   0         22.03         25.61         1.55 o                         
   4 -16   0         88.29         91.36         3.11 o                         
   5 -16   0         27.15         27.37         2.04 o                         
   6 -16   0         18.84         20.03         1.99 o                         
   1 -15   0        208.39        201.84         5.58 o                         
   2 -15   0        110.22        111.79         2.53 o                         
   3 -15   0         24.53         27.27         1.40 o                         
   4 -15   0        149.59        158.27         3.74 o                         
   5 -15   0         11.54         11.01         1.43 o                         
   6 -15   0         18.59         18.29         1.86 o                         
   0 -14   0        274.56        266.27         8.12 o                         
   1 -14   0          9.29         10.73         1.08 o                         
   2 -14   0         51.25         48.19         1.45 o                         
   3 -14   0        101.93         95.66         2.30 o                         
   4 -14   0         43.52         43.71         2.87 o                         
   5 -14   0         31.36         34.26         2.19 o                         
   6 -14   0          5.22          7.47         1.42 o                         
   1 -13   0        281.20        271.91         3.89 o                         
   2 -13   0        222.11        227.36         3.54 o                         
   3 -13   0         93.76         91.23         2.18 o                         
   4 -13   0         89.03         78.41         3.56 o                         
   5 -13   0         43.27         38.23         2.15 o                         
   6 -13   0         14.40         18.89         2.61 o                         
   0 -12   0        426.41        394.75         7.23 o                         
   1 -12   0        233.02        251.94         3.59 o                         
   2 -12   0         68.19         67.30         1.75 o                         
   3 -12   0         90.64         80.90         2.05 o                         
   4 -12   0         66.18         62.94         2.09 o                         
   5 -12   0         55.80         58.25         2.44 o                         
   6 -12   0         16.55         18.64         1.79 o                         
   1 -11   0        306.04        316.42         4.21 o                         
   2 -11   0        256.19        254.60         3.30 o                         
   3 -11   0          9.92         12.85         1.16 o                         
   4 -11   0         92.95         90.04         2.37 o                         
   5 -11   0          0.72          0.25         0.84 o                         
   6 -11   0         25.54         23.97         1.95 o                         
   0 -10   0       1382.27       1533.28        24.15 o                         
   1 -10   0        328.35        346.65         4.46 o                         
   2 -10   0        134.88        135.30         2.36 o                         
   3 -10   0        594.00        600.67         7.29 o                         
   4 -10   0         66.52         69.50         1.82 o                         
   5 -10   0        185.59        185.46         3.90 o                         
   6 -10   0         52.77         55.38         3.19 o                         
   7 -10   0          5.22          7.64         2.23 o                         
   1  -9   0         35.07         38.39         1.46 o                         
   2  -9   0        306.31        350.42         4.14 o                         
   3  -9   0        255.91        257.48         3.59 o                         
   4  -9   0        187.67        182.05         2.95 o                         
   5  -9   0         31.45         36.16         1.68 o                         
   6  -9   0         14.01         12.91         1.47 o                         
   7  -9   0          4.44          4.32         1.94 o                         
   0  -8   0       3542.87       3628.93        99.81 o                         
   1  -8   0       1700.03       1763.81        19.10 o                         
   2  -8   0        186.87        169.55         2.45 o                         
   3  -8   0        128.79        132.13         2.19 o                         
   4  -8   0         78.47         74.41         1.84 o                         
   5  -8   0        249.20        243.67         4.67 o                         
   6  -8   0         47.74         50.75         2.43 o                         
   7  -8   0         26.80         22.27         2.27 o                         
   1  -7   0        305.38        293.68         3.72 o                         
   2  -7   0        813.69        858.75         9.65 o                         
   3  -7   0        239.72        280.01         3.77 o                         
   4  -7   0        127.36        136.52         2.65 o                         
   5  -7   0         63.79         62.73         2.07 o                         
   6  -7   0         65.25         61.82         2.62 o                         
   7  -7   0         24.22         25.98         3.47 o                         
   0  -6   0        199.16        188.35         3.48 o                         
   1  -6   0         71.93         67.40         1.06 o                         
   2  -6   0         39.83         56.46         1.52 o                         
   3  -6   0         53.66         66.97         1.40 o                         
   4  -6   0         42.02         43.98         1.38 o                         
   5  -6   0          6.52          5.77         0.88 o                         
   6  -6   0         44.48         45.67         2.35 o                         
   7  -6   0          8.67          8.19         2.74 o                         
   1  -5   0       3509.87       3465.49        33.92 o                         
   2  -5   0       1142.11       1252.11        13.66 o                         
   3  -5   0        736.10        778.68         9.84 o                         
   4  -5   0         61.08         60.89         1.61 o                         
   5  -5   0         26.09         25.75         1.86 o                         
   6  -5   0        104.26        108.20         3.50 o                         
   7  -5   0         24.59         22.99         2.44 o                         
   0  -4   0       7557.03       7804.04       143.27 o                         
   1  -4   0       2826.89       2866.93        28.08 o                         
   2  -4   0        325.42        358.76         4.81 o                         
   3  -4   0       1713.29       1774.20        21.17 o                         
   4  -4   0        257.90        260.92         4.09 o                         
   5  -4   0         31.98         27.76         1.53 o                         
   6  -4   0         16.07         12.17         1.49 o                         
   7  -4   0         41.53         36.33         4.18 o                         
   1  -3   0       4833.53       4549.47        47.64 o                         
   2  -3   0         41.16         43.17         0.91 o                         
   3  -3   0         81.93         82.52         1.68 o                         
   4  -3   0        267.94        283.15         4.48 o                         
   5  -3   0         93.62         97.76         2.58 o                         
   6  -3   0         90.38         96.04         3.65 o                         
   7  -3   0         18.06         20.32         2.90 o                         
   0  -2   0        884.87        990.63        22.58 o                         
   1  -2   0       1481.75       1436.38        15.22 o                         
   2  -2   0       3266.49       3169.91        39.24 o                         
   3  -2   0        344.48        335.24         4.67 o                         
   4  -2   0        107.67        108.53         2.66 o                         
   5  -2   0        124.76        131.78         3.10 o                         
   6  -2   0         17.20         15.81         3.99 o                         
   7  -2   0         10.34         11.51         1.88 o                         
   1  -1   0        838.60        879.82        10.40 o                         
   2  -1   0       1014.88       1003.64        16.57 o                         
   3  -1   0        105.13        101.70         1.89 o                         
   4  -1   0        211.58        225.01         4.89 o                         
   5  -1   0        314.85        307.60         7.57 o                         
   6  -1   0          6.13          2.50         1.30 o                         
   7  -1   0          2.62          4.08         1.50 o                         
   1   0   0        954.02        903.75        10.59 o                         
   2   0   0         12.30         10.58         0.52 o                         
   3   0   0         38.95         54.28         1.30 o                         
   4   0   0        110.93         97.38         2.88 o                         
   5   0   0       1103.67       1105.14        18.60 o                         
   6   0   0        808.20        783.19        24.03 o                         
   7   0   0          2.57          3.79         1.53 o                         
   1   1   0        854.39        870.29        11.40 o                         
   2   1   0       1026.92       1016.50        12.17 o                         
   3   1   0        106.53        105.84         1.95 o                         
   4   1   0        218.02        231.48         5.65 o                         
   5   1   0        319.06        315.62        19.71 o                         
   6   1   0          6.54          7.88         1.87 o                         
   7   1   0          2.45          1.42         1.39 o                         
   0   2   0        913.61       1002.73        24.32 o                         
   1   2   0       1499.82       1438.63        25.82 o                         
   2   2   0       3249.77       3118.73        36.17 o                         
   3   2   0        332.53        320.07         4.49 o                         
   4   2   0        106.77        106.00         2.16 o                         
   5   2   0        128.64        137.24         7.33 o                         
   6   2   0         16.85         16.94         2.06 o                         
   7   2   0         10.27         13.32         4.51 o                         
   1   3   0       4791.07       4282.76       134.66 o                         
   2   3   0         37.96         39.48         1.15 o                         
   3   3   0         80.63         78.01         1.79 o                         
   4   3   0        264.81        281.44         5.30 o                         
   5   3   0         93.34         94.84         4.59 o                         
   6   3   0         89.31         97.49         4.14 o                         
   7   3   0         17.87         18.08         2.32 o                         
   0   4   0       7607.11       7660.58       184.04 o                         
   1   4   0       2813.14       2785.96        49.83 o                         
   2   4   0        331.11        359.80         5.95 o                         
   3   4   0       1693.07       1768.19        23.40 o                         
   4   4   0        259.07        257.41         4.45 o                         
   5   4   0         31.41         30.78         2.43 o                         
   6   4   0         16.95         16.38         2.26 o                         
   7   4   0         41.70         41.87         5.75 o                         
   1   5   0       3491.60       3378.30        60.31 o                         
   2   5   0       1165.47       1279.74        25.20 o                         
   3   5   0        736.67        756.98        10.64 o                         
   4   5   0         61.60         59.36         2.13 o                         
   5   5   0         26.49         27.16         2.32 o                         
   6   5   0        103.29         97.22         4.18 o                         
   7   5   0         25.32         28.99         9.48 o                         
   0   6   0        195.19        193.60         5.26 o                         
   1   6   0         70.80         65.11         2.24 o                         
   2   6   0         42.89         65.11         3.02 o                         
   3   6   0         59.19         69.81         1.78 o                         
   4   6   0         41.67         41.57         1.71 o                         
   5   6   0          6.64          8.75         2.47 o                         
   6   6   0         44.83         47.24         4.52 o                         
   7   6   0          8.73          6.03         2.88 o                         
   1   7   0        317.91        311.48         6.54 o                         
   2   7   0        823.05        889.31        17.03 o                         
   3   7   0        237.42        272.34         4.54 o                         
   4   7   0        132.52        133.85         2.89 o                         
   5   7   0         65.23         60.59         3.13 o                         
   6   7   0         66.08         67.23         3.54 o                         
   7   7   0         24.22         28.29         2.87 o                         
   0   8   0       3480.12       3603.32        86.57 o                         
   1   8   0       1696.72       1745.75        25.53 o                         
   2   8   0        185.62        168.86         4.33 o                         
   3   8   0        137.26        141.32         4.08 o                         
   4   8   0         78.38         75.18         2.08 o                         
   5   8   0        245.57        224.97         6.60 o                         
   6   8   0         46.37         44.78         3.30 o                         
   7   8   0         26.66         25.37         2.85 o                         
   1   9   0         40.55         44.05         2.09 o                         
   2   9   0        294.72        354.24         7.81 o                         
   3   9   0        252.55        262.13         6.41 o                         
   4   9   0        189.23        185.13         4.01 o                         
   5   9   0         31.19         30.98         2.58 o                         
   6   9   0         14.27         12.99         2.05 o                         
   7   9   0          4.20          1.66         1.63 o                         
   0  10   0       1369.79       1507.82        37.04 o                         
   1  10   0        324.20        344.50         7.27 o                         
   2  10   0        129.12        121.58         3.66 o                         
   3  10   0        584.76        599.60        13.40 o                         
   4  10   0         65.98         71.79         3.40 o                         
   5  10   0        184.12        173.60         6.66 o                         
   6  10   0         53.07         54.30         3.49 o                         
   7  10   0          5.23          6.65         1.95 o                         
   1  11   0        307.80        305.07         5.35 o                         
   2  11   0        257.80        261.11         6.34 o                         
   3  11   0         10.52         14.01         4.47 o                         
   4  11   0         88.43         86.19         6.21 o                         
   5  11   0          0.89          1.68         1.65 o                         
   6  11   0         24.96         24.17         2.60 o                         
   0  12   0        426.65        380.67        10.46 o                         
   1  12   0        236.45        251.90         4.66 o                         
   2  12   0         64.10         59.32         1.84 o                         
   3  12   0         93.80         92.33         3.45 o                         
   4  12   0         65.79         57.45         2.87 o                         
   5  12   0         58.10         52.49         3.11 o                         
   6  12   0         16.03         14.50         2.20 o                         
   1  13   0        275.74        271.44         5.04 o                         
   2  13   0        216.70        217.22         4.35 o                         
   3  13   0         94.50         99.36         3.71 o                         
   4  13   0         85.85         77.50         2.90 o                         
   5  13   0         42.74         34.04         3.35 o                         
   6  13   0         13.99         14.84         2.24 o                         
   0  14   0        275.76        262.44         7.92 o                         
   1  14   0          9.10         11.43         0.96 o                         
   2  14   0         54.74         52.58         1.92 o                         
   3  14   0        106.95        101.00         4.32 o                         
   4  14   0         43.95         42.36         3.03 o                         
   5  14   0         32.77         36.95         2.99 o                         
   6  14   0          4.85          5.75         2.62 o                         
   1  15   0        212.71        203.51         4.22 o                         
   2  15   0        112.54        118.02         3.02 o                         
   3  15   0         25.19         29.16         1.45 o                         
   4  15   0        151.00        161.38         4.47 o                         
   5  15   0         11.80         10.26         1.90 o                         
   6  15   0         18.88         18.80         2.93 o                         
   0  16   0        106.62        108.00         3.63 o                         
   1  16   0        205.34        210.67         4.41 o                         
   2  16   0        199.54        193.27         4.21 o                         
   3  16   0         21.21         25.69         2.22 o                         
   4  16   0         88.72         82.51         6.67 o                         
   5  16   0         25.91         23.51         2.56 o                         
   6  16   0         19.53         22.09         4.06 o                         
   1  17   0         95.96         95.90         2.72 o                         
   2  17   0        148.94        156.13         3.76 o                         
   3  17   0         43.32         44.46         1.98 o                         
   4  17   0        101.39        100.81         4.30 o                         
   0  18   0        448.58        422.94        16.34 o                         
   1  18   0        167.23        164.86         3.89 o                         
   2  18   0         54.68         54.80         2.60 o                         
   3  18   0         77.64         86.62         3.42 o                         
   4  18   0         26.66         28.95         2.27 o                         
   1  19   0         11.13         10.85         3.30 o                         
   2  19   0         26.75         27.98         2.45 o                         
   3  19   0          1.35          0.79         1.23 o                         
   4  19   0         14.11         11.62         1.63 o                         
   5  19   0          4.01          4.77         1.77 o                         
   0  20   0        133.72        135.43         8.30 o                         
   1  20   0          2.39          1.43         1.55 o                         
   2  20   0         33.66         29.70         4.46 o                         
   3  20   0         40.70         33.19         4.90 o                         
   4  20   0          5.12          7.31         2.92 o                         
   1  21   0         27.33         24.28         3.02 o                         
   2  21   0         17.11         16.53         3.74 o                         
   3  21   0          3.70          5.94         2.74 o                         
   4  21   0         16.52         11.66         3.51 o                         
   0  22   0         44.51         33.77         4.99 o                         
   1  22   0          5.55          4.29         1.87 o                         
   2  22   0         28.33         22.73         3.04 o                         
   3  22   0         17.23         23.59         4.38 o                         
   1  23   0         38.11         43.15         4.09 o                         
   2  23   0          9.72         11.55         2.45 o                         
   3  23   0         16.47         19.52         4.31 o                         
   0  24   0         72.66         82.76         7.19 o                         
   1  24   0         16.25         19.52         3.03 o                         
   2  24   0         27.50         32.39         3.89 o                         
   1  25   0         26.88         40.26        13.77 o                         
  -1 -25   1         14.25         18.00         2.00 o                         
   0 -25   1          5.58          1.92         1.67 o                         
  -2 -24   1          9.96          9.05         1.62 o                         
  -1 -24   1          8.05          7.60         1.52 o                         
   0 -24   1         19.55         20.36         3.99 o                         
   1 -24   1          4.91          6.97         1.91 o                         
   2 -24   1          9.93          7.08         2.22 o                         
  -3 -23   1          4.29          2.30         2.61 o                         
  -2 -23   1          7.92          7.15         2.03 o                         
  -1 -23   1         31.57         27.18         2.17 o                         
   0 -23   1         12.75         14.68         1.67 o                         
   1 -23   1         44.47         37.50         3.87 o                         
   2 -23   1         10.70          9.72         2.75 o                         
   3 -23   1          2.37          2.23         1.84 o                         
  -3 -22   1         38.65         45.71         3.08 o                         
  -2 -22   1          3.45          1.78         1.63 o                         
  -1 -22   1         22.66         24.65         2.04 o                         
   0 -22   1         26.28         20.80         1.87 o                         
   1 -22   1         11.56         14.15         1.69 o                         
   2 -22   1         10.22          9.87         2.22 o                         
   3 -22   1         39.36         47.77         7.39 o                         
  -4 -21   1         12.21         14.62         2.51 o                         
  -3 -21   1         10.97         14.95         1.98 o                         
  -2 -21   1         77.71         76.54         3.03 o                         
  -1 -21   1          1.61          0.61         0.94 o                         
   0 -21   1          2.19          2.26         1.03 o                         
   1 -21   1          0.39          1.03         0.95 o                         
   2 -21   1          4.14          6.30         1.44 o                         
   3 -21   1         37.85         35.12         2.41 o                         
   4 -21   1         13.69         14.17         1.76 o                         
  -4 -20   1         30.59         30.76         3.23 o                         
  -3 -20   1         53.21         61.89         3.83 o                         
  -2 -20   1         37.10         39.05         2.32 o                         
  -1 -20   1         52.05         53.08         2.50 o                         
   0 -20   1          1.89          4.01         1.05 o                         
   1 -20   1         52.28         51.89         2.45 o                         
   2 -20   1         56.22         58.75         4.18 o                         
   3 -20   1         38.24         43.04         2.41 o                         
   4 -20   1          2.55          1.15         1.17 o                         
  -5 -19   1          9.03         11.68         3.13 o                         
  -4 -19   1         88.19         84.23         4.49 o                         
  -3 -19   1          0.59         -0.19         1.02 o                         
  -2 -19   1         11.73         10.29         1.36 o                         
  -1 -19   1         25.57         23.25         1.91 o                         
   0 -19   1        137.64        128.17         3.63 o                         
   1 -19   1        139.62        136.70         3.79 o                         
   2 -19   1         74.50         66.88         4.85 o                         
   3 -19   1         11.09          8.50         1.36 o                         
   4 -19   1          0.17         -0.47         1.02 o                         
  -5 -18   1          2.33          3.49         2.34 o                         
  -4 -18   1         12.01          9.67         2.47 o                         
  -3 -18   1         90.33         91.67         3.07 o                         
  -2 -18   1         73.11         70.56         4.10 o                         
  -1 -18   1          6.40          5.85         1.48 o                         
   0 -18   1         49.95         59.67         3.01 o                         
   1 -18   1         17.10         20.83         1.62 o                         
   2 -18   1        108.45        111.35         2.96 o                         
   3 -18   1         30.43         30.84         2.08 o                         
   4 -18   1          2.04          1.60         1.15 o                         
   5 -18   1          7.60         11.02         1.90 o                         
  -5 -17   1         87.63         91.86         3.84 o                         
  -4 -17   1         22.67         23.44         1.84 o                         
  -3 -17   1         43.71         38.47         2.16 o                         
  -2 -17   1        270.07        282.18         4.83 o                         
  -1 -17   1         91.10         85.72         2.83 o                         
   0 -17   1        257.08        269.49         5.50 o                         
   1 -17   1        104.53        107.55         3.12 o                         
   2 -17   1         26.76         27.10         1.59 o                         
   3 -17   1        144.22        142.00         4.03 o                         
   4 -17   1          6.36          7.37         1.29 o                         
   5 -17   1          2.20          1.92         1.77 o                         
  -6 -16   1          8.45          5.17         1.63 o                         
  -5 -16   1         43.65         43.67         3.57 o                         
  -4 -16   1         27.54         30.36         3.34 o                         
  -3 -16   1        124.83        123.13         2.60 o                         
  -2 -16   1        398.27        393.94         6.07 o                         
  -1 -16   1        367.90        341.88         6.41 o                         
   0 -16   1        103.85        100.15         4.24 o                         
   1 -16   1         46.06         41.58         1.94 o                         
   2 -16   1        107.26        111.30         2.83 o                         
   3 -16   1          2.21          0.34         0.80 o                         
   4 -16   1        102.64        115.97         3.66 o                         
   5 -16   1         20.78         25.76         2.70 o                         
  -6 -15   1         12.94         15.63         1.76 o                         
  -5 -15   1         10.45         15.65         1.59 o                         
  -4 -15   1         13.16         13.09         1.51 o                         
  -3 -15   1         44.24         45.57         1.54 o                         
  -2 -15   1        336.78        327.31         4.73 o                         
  -1 -15   1        378.16        395.42         8.62 o                         
   0 -15   1         50.74         53.54         2.02 o                         
   1 -15   1        405.60        399.27         8.99 o                         
   2 -15   1         10.32          9.74         0.97 o                         
   3 -15   1        165.86        172.67         4.37 o                         
   4 -15   1        147.12        155.23         3.70 o                         
   5 -15   1          4.08          5.29         1.36 o                         
   6 -15   1          3.26          6.98         2.04 o                         
  -6 -14   1          3.65          9.76         1.47 o                         
  -5 -14   1          8.98         11.84         1.40 o                         
  -4 -14   1         52.70         59.40         2.03 o                         
  -3 -14   1        299.31        282.43         4.29 o                         
  -2 -14   1        454.53        469.77         6.19 o                         
  -1 -14   1        176.16        170.81         3.73 o                         
   0 -14   1         43.66         42.85         1.93 o                         
   1 -14   1         66.46         62.64         2.65 o                         
   2 -14   1         49.79         48.51         1.72 o                         
   3 -14   1        289.27        268.75         5.04 o                         
   4 -14   1         76.39         76.91         2.46 o                         
   5 -14   1         29.06         32.35         2.71 o                         
   6 -14   1         16.08         19.25         2.89 o                         
  -6 -13   1         13.55         12.83         1.60 o                         
  -5 -13   1          3.73          4.13         1.06 o                         
  -4 -13   1        205.09        217.99         3.94 o                         
  -3 -13   1        178.21        187.76         3.42 o                         
  -2 -13   1        199.54        193.70         3.13 o                         
  -1 -13   1        891.10        901.35        11.90 o                         
   0 -13   1         54.78         55.80         2.40 o                         
   1 -13   1        216.23        209.15         2.89 o                         
   2 -13   1        220.96        236.64         3.87 o                         
   3 -13   1        156.03        156.44         3.02 o                         
   4 -13   1         75.74         78.60         3.58 o                         
   5 -13   1         33.72         29.03         2.01 o                         
   6 -13   1          4.80          5.37         2.03 o                         
  -6 -12   1         48.60         46.56         3.19 o                         
  -5 -12   1         44.81         44.04         2.23 o                         
  -4 -12   1         74.67         76.07         2.05 o                         
  -3 -12   1         98.48         96.96         2.19 o                         
  -2 -12   1        456.40        438.87         5.70 o                         
  -1 -12   1         68.75         77.32         1.61 o                         
   0 -12   1       1594.37       1601.24        19.80 o                         
   1 -12   1        833.23        882.47         9.46 o                         
   2 -12   1        768.08        771.50         9.04 o                         
   3 -12   1        166.59        163.75         2.71 o                         
   4 -12   1         24.95         25.74         1.53 o                         
   5 -12   1         52.52         54.73         4.07 o                         
   6 -12   1         13.94          8.09         1.99 o                         
  -7 -11   1          4.54          4.69         1.56 o                         
  -6 -11   1         14.55          9.37         1.38 o                         
  -5 -11   1         30.54         29.43         1.95 o                         
  -4 -11   1         36.15         34.73         1.76 o                         
  -3 -11   1         67.94         68.36         1.92 o                         
  -2 -11   1        139.59        130.50         2.27 o                         
  -1 -11   1         38.14         39.48         1.08 o                         
   0 -11   1        939.39        988.91        11.40 o                         
   1 -11   1        312.86        319.68         3.88 o                         
   2 -11   1         28.22         29.10         0.97 o                         
   3 -11   1         51.36         51.68         1.41 o                         
   4 -11   1         49.33         46.07         1.58 o                         
   5 -11   1        105.41         99.06         2.72 o                         
   6 -11   1        105.20        109.32         5.58 o                         
  -7 -10   1          2.09          1.20         1.39 o                         
  -6 -10   1         32.91         30.03         2.63 o                         
  -5 -10   1         73.67         62.44         2.43 o                         
  -4 -10   1        118.51        121.78         2.66 o                         
  -3 -10   1        192.28        200.22         3.01 o                         
  -2 -10   1        113.83        114.39         1.78 o                         
  -1 -10   1        109.69        107.76         1.86 o                         
   0 -10   1       1751.10       1935.70        21.34 o                         
   1 -10   1        932.56       1034.39        10.78 o                         
   2 -10   1        838.04        835.26         9.60 o                         
   3 -10   1        128.88        126.32         2.21 o                         
   4 -10   1          4.16          5.87         0.74 o                         
   5 -10   1         65.74         65.28         2.15 o                         
   6 -10   1         87.94         97.08         3.81 o                         
  -7  -9   1          4.60          5.64         1.65 o                         
  -6  -9   1         35.84         36.09         2.89 o                         
  -5  -9   1          5.73          3.29         0.78 o                         
  -4  -9   1          3.24          3.88         0.56 o                         
  -3  -9   1         70.39         70.52         1.49 o                         
  -2  -9   1        243.55        220.68         2.84 o                         
  -1  -9   1        459.43        465.77         5.65 o                         
   0  -9   1         58.14         63.24         1.95 o                         
   1  -9   1        944.99        980.55        10.19 o                         
   2  -9   1        245.39        260.35         4.55 o                         
   3  -9   1         69.52         63.77         1.43 o                         
   4  -9   1         72.81         70.74         1.85 o                         
   5  -9   1          6.42          4.79         0.86 o                         
   6  -9   1          7.68          6.57         1.37 o                         
   7  -9   1          3.25          3.93         1.47 o                         
  -7  -8   1          8.94          7.67         2.24 o                         
  -6  -8   1         33.78         34.76         1.90 o                         
  -5  -8   1        165.37        174.74         3.95 o                         
  -4  -8   1         54.82         55.92         1.43 o                         
  -3  -8   1        561.47        528.68         6.45 o                         
  -2  -8   1        186.93        187.55         2.95 o                         
  -1  -8   1        876.14        911.70         9.41 o                         
   0  -8   1       2566.63       2529.76        27.45 o                         
   1  -8   1        902.75        930.22         9.64 o                         
   2  -8   1         56.12         56.77         1.20 o                         
   3  -8   1        558.40        583.88         7.02 o                         
   4  -8   1        201.10        200.68         3.48 o                         
   5  -8   1         81.70         80.51         2.35 o                         
   6  -8   1         15.60         16.20         1.84 o                         
   7  -8   1         43.58         44.99         3.13 o                         
  -7  -7   1          1.65          3.40         1.24 o                         
  -6  -7   1         39.01         33.99         1.88 o                         
  -5  -7   1         54.71         54.60         2.28 o                         
  -4  -7   1        167.07        175.10         3.10 o                         
  -3  -7   1        793.83        876.59        10.05 o                         
  -2  -7   1        126.10        120.72         1.75 o                         
  -1  -7   1        304.87        278.01         3.19 o                         
   0  -7   1       1354.04       1364.22        16.53 o                         
   1  -7   1       1399.86       1484.18        17.51 o                         
   2  -7   1        297.94        339.28         4.55 o                         
   3  -7   1         51.52         52.27         1.42 o                         
   4  -7   1         86.54         91.57         2.08 o                         
   5  -7   1         92.15         87.90         2.46 o                         
   6  -7   1         73.15         79.57         3.42 o                         
   7  -7   1          5.83          5.57         1.56 o                         
  -7  -6   1          2.36          1.28         1.09 o                         
  -6  -6   1         45.47         48.95         4.06 o                         
  -5  -6   1         82.79         82.13         2.40 o                         
  -4  -6   1        293.80        300.09         5.69 o                         
  -3  -6   1        732.02        702.17         8.20 o                         
  -2  -6   1        281.92        279.50         3.31 o                         
  -1  -6   1        707.65        713.72         7.37 o                         
   0  -6   1        127.96        144.51         1.99 o                         
   1  -6   1        437.30        423.31         4.92 o                         
   2  -6   1       1386.30       1451.73        15.78 o                         
   3  -6   1         91.40         84.47         1.60 o                         
   4  -6   1          4.58          5.14         0.92 o                         
   5  -6   1         80.09         74.80         2.42 o                         
   6  -6   1         26.52         24.15         2.15 o                         
   7  -6   1         37.20         43.61         3.13 o                         
  -7  -5   1         12.73         13.55         1.65 o                         
  -6  -5   1         21.59         23.64         1.62 o                         
  -5  -5   1         83.50         86.25         2.43 o                         
  -4  -5   1        267.16        252.13         3.98 o                         
  -3  -5   1        374.50        390.04         4.89 o                         
  -2  -5   1          7.97          8.39         0.45 o                         
  -1  -5   1        514.11        493.50         5.19 o                         
   0  -5   1       1678.15       1669.39        18.12 o                         
   1  -5   1       4004.02       4007.53        42.15 o                         
   2  -5   1        158.69        174.83         2.57 o                         
   3  -5   1        401.33        435.79         5.93 o                         
   4  -5   1        342.09        330.42         4.95 o                         
   5  -5   1         44.31         41.92         2.59 o                         
   6  -5   1         33.77         33.51         3.35 o                         
   7  -5   1         14.88         16.85         2.12 o                         
  -7  -4   1         34.80         33.39         2.43 o                         
  -6  -4   1         20.14         18.63         1.45 o                         
  -5  -4   1          8.52          8.80         0.98 o                         
  -4  -4   1         58.85         64.14         1.62 o                         
  -3  -4   1        962.92        970.56        12.14 o                         
  -2  -4   1       1995.38       2085.61        22.32 o                         
  -1  -4   1       1224.42       1262.75        12.57 o                         
   0  -4   1       7708.32       7704.11        85.03 o                         
   1  -4   1       4404.63       4466.57        46.86 o                         
   2  -4   1        328.84        328.03         3.99 o                         
   3  -4   1         92.43         98.23         1.94 o                         
   4  -4   1         60.13         65.55         1.76 o                         
   5  -4   1          8.16          7.95         1.29 o                         
   6  -4   1         59.45         59.00         3.03 o                         
   7  -4   1         14.28         14.91         2.03 o                         
  -7  -3   1          1.17          1.62         1.13 o                         
  -6  -3   1        206.56        214.82         9.59 o                         
  -5  -3   1        291.90        269.59         5.03 o                         
  -4  -3   1        748.95        755.05        11.12 o                         
  -3  -3   1        590.12        693.46         9.76 o                         
  -2  -3   1       1014.70        989.25        10.86 o                         
  -1  -3   1        507.40        490.47         5.48 o                         
   0  -3   1        885.65        962.32        11.25 o                         
   1  -3   1       1381.60       1298.88        13.89 o                         
   2  -3   1        970.45        975.99        12.10 o                         
   3  -3   1        184.29        167.13         3.81 o                         
   4  -3   1        114.54        113.35         2.79 o                         
   5  -3   1        137.34        134.33         4.50 o                         
   6  -3   1          4.83          3.62         1.26 o                         
   7  -3   1          7.91          7.86         1.73 o                         
  -7  -2   1         12.41          9.26         1.52 o                         
  -6  -2   1        145.72        141.48         5.89 o                         
  -5  -2   1        280.09        271.81         9.65 o                         
  -4  -2   1        386.50        387.41         5.50 o                         
  -3  -2   1        920.62        900.41        11.12 o                         
  -2  -2   1        566.21        572.20         7.88 o                         
  -1  -2   1      17949.09      16406.50       187.08 o                         
   0  -2   1        322.85        346.94         4.18 o                         
   1  -2   1       6629.30       6491.45        74.04 o                         
   2  -2   1        531.38        540.77         6.80 o                         
   3  -2   1       1070.69       1133.04        18.56 o                         
   4  -2   1         34.96         35.77         1.31 o                         
   5  -2   1        588.14        574.78        17.96 o                         
   6  -2   1         15.28         15.44         1.91 o                         
   7  -2   1         19.78         24.77         3.33 o                         
  -7  -1   1         31.07         32.89         2.87 o                         
  -6  -1   1        495.50        464.70         9.38 o                         
  -5  -1   1         73.43         72.22         2.22 o                         
  -4  -1   1        170.87        180.37         3.03 o                         
  -3  -1   1         26.89         29.99         0.94 o                         
  -2  -1   1       1742.77       1692.48        22.04 o                         
  -1  -1   1       1111.97       1066.72        11.35 o                         
   0  -1   1       2667.27       2493.78        28.49 o                         
   1  -1   1       1822.11       1890.11        29.38 o                         
   2  -1   1        147.34        153.52         2.80 o                         
   3  -1   1         96.75         87.59         2.70 o                         
   4  -1   1        160.35        151.70         2.99 o                         
   5  -1   1         14.92         16.15         1.77 o                         
   6  -1   1        227.03        232.58         6.74 o                         
   7  -1   1          0.39          0.77         1.20 o                         
  -7   0   1         15.59         15.37         2.19 o                         
  -6   0   1        307.05        316.12         7.11 o                         
  -5   0   1        200.31        205.54         4.15 o                         
  -4   0   1        135.72        145.71         2.60 o                         
  -3   0   1          1.34          4.44         0.44 o                         
  -2   0   1        259.62        294.36         4.27 o                         
  -1   0   1        714.82        702.35        12.67 o                         
   0   0   1       2061.21       2002.13        25.54 o                         
   1   0   1       1638.97       1566.95        34.81 o                         
   2   0   1        579.26        536.73         7.43 o                         
   3   0   1        133.83        130.05         2.47 o                         
   4   0   1         74.58         89.87         2.41 o                         
   5   0   1         75.14         84.35         3.48 o                         
   6   0   1          8.53          8.77         1.62 o                         
   7   0   1          8.77         14.60         2.17 o                         
  -7   1   1         30.27         30.19         4.21 o                         
  -6   1   1        495.23        455.27         9.24 o                         
  -5   1   1         72.08         71.55         2.20 o                         
  -4   1   1        177.80        180.33         3.04 o                         
  -3   1   1         27.74         30.31         1.01 o                         
  -2   1   1       1721.95       1658.49        21.60 o                         
  -1   1   1       1134.07       1094.06        31.73 o                         
   0   1   1       2647.60       2507.97        36.99 o                         
   1   1   1       1776.94       1822.19        27.18 o                         
   2   1   1        144.09        147.65         2.45 o                         
   3   1   1         99.79         90.42         2.84 o                         
   4   1   1        165.46        160.51         3.10 o                         
   5   1   1         14.96         17.49         3.48 o                         
   6   1   1        223.38        220.84         6.61 o                         
   7   1   1          0.32          1.35         1.38 o                         
  -7   2   1         12.69          9.76         1.95 o                         
  -6   2   1        149.68        138.47         5.08 o                         
  -5   2   1        283.64        265.35         6.13 o                         
  -4   2   1        380.85        380.48         5.42 o                         
  -3   2   1        907.97        885.70        12.09 o                         
  -2   2   1        569.30        586.90         8.03 o                         
  -1   2   1      18071.21      14458.73       561.34 o                         
   0   2   1        340.98        358.27         8.90 o                         
   1   2   1       6622.33       6237.95        91.72 o                         
   2   2   1        519.60        530.99         7.37 o                         
   3   2   1       1081.77       1146.41        15.50 o                         
   4   2   1         35.17         36.82         1.31 o                         
   5   2   1        598.30        568.33        16.33 o                         
   6   2   1         15.26         15.46         1.97 o                         
   7   2   1         20.09         22.67         3.24 o                         
  -7   3   1          0.98          2.97         1.56 o                         
  -6   3   1        206.52        203.78         6.40 o                         
  -5   3   1        291.18        274.80         5.09 o                         
  -4   3   1        740.01        759.36        11.91 o                         
  -3   3   1        590.20        698.20        11.40 o                         
  -2   3   1       1026.28        984.21        13.11 o                         
  -1   3   1        496.67        480.89         9.02 o                         
   0   3   1        897.50        948.35        13.61 o                         
   1   3   1       1376.02       1297.39        36.52 o                         
   2   3   1        974.83        967.68        12.94 o                         
   3   3   1        188.18        173.19         3.06 o                         
   4   3   1        110.99        108.10         2.95 o                         
   5   3   1        137.39        133.02         4.57 o                         
   6   3   1          5.32          4.70         1.40 o                         
   7   3   1          8.01          5.87         2.34 o                         
  -7   4   1         34.26         31.89         2.95 o                         
  -6   4   1         21.59         23.44         2.36 o                         
  -5   4   1          9.08         10.44         1.19 o                         
  -4   4   1         61.54         67.38         1.65 o                         
  -3   4   1        982.57        997.44        17.31 o                         
  -2   4   1       2001.32       2041.87        26.54 o                         
  -1   4   1       1189.16       1232.95        22.27 o                         
   0   4   1       7797.36       7700.94        96.50 o                         
   1   4   1       4412.82       4489.72        66.47 o                         
   2   4   1        341.57        339.95         5.02 o                         
   3   4   1         97.47        104.10         2.80 o                         
   4   4   1         58.02         60.93         6.54 o                         
   5   4   1          7.05          7.60         1.33 o                         
   6   4   1         59.84         58.33         3.21 o                         
   7   4   1         14.61         12.19         2.03 o                         
  -7   5   1         12.96         13.18         5.03 o                         
  -6   5   1         21.65         23.82         2.41 o                         
  -5   5   1         82.86         80.71         2.65 o                         
  -4   5   1        264.39        250.04         4.29 o                         
  -3   5   1        369.75        384.06         5.81 o                         
  -2   5   1         10.31         11.06         0.77 o                         
  -1   5   1        517.78        489.20        12.70 o                         
   0   5   1       1659.05       1628.72        20.62 o                         
   1   5   1       3964.84       3938.62        58.15 o                         
   2   5   1        160.09        172.25         5.66 o                         
   3   5   1        412.83        455.20         6.78 o                         
   4   5   1        342.99        327.91         6.47 o                         
   5   5   1         44.32         38.99         2.54 o                         
   6   5   1         35.05         31.14         3.94 o                         
   7   5   1         14.42         18.39         2.36 o                         
  -7   6   1          2.48          1.05         1.48 o                         
  -6   6   1         43.29         49.68         3.45 o                         
  -5   6   1         82.74         77.93         3.03 o                         
  -4   6   1        298.01        298.83         5.64 o                         
  -3   6   1        718.62        689.49        11.15 o                         
  -2   6   1        281.50        275.24         6.03 o                         
  -1   6   1        732.40        712.28        18.13 o                         
   0   6   1        130.74        137.67         2.51 o                         
   1   6   1        439.16        425.60         6.98 o                         
   2   6   1       1403.56       1464.80        22.49 o                         
   3   6   1         87.16         82.45         1.93 o                         
   4   6   1          4.93          7.29         1.14 o                         
   5   6   1         76.94         72.34         3.35 o                         
   6   6   1         26.16         18.02         2.18 o                         
   7   6   1         37.21         42.29         6.94 o                         
  -7   7   1          1.50          2.06         1.52 o                         
  -6   7   1         39.17         34.46         2.95 o                         
  -5   7   1         52.55         53.01         3.34 o                         
  -4   7   1        171.92        173.72         4.85 o                         
  -3   7   1        797.49        874.09        13.93 o                         
  -2   7   1        115.71        112.97         3.21 o                         
  -1   7   1        303.76        271.41         7.72 o                         
   0   7   1       1358.28       1377.73        21.00 o                         
   1   7   1       1436.80       1505.23        22.84 o                         
   2   7   1        295.90        331.22         5.97 o                         
   3   7   1         53.96         52.61         1.53 o                         
   4   7   1         90.62         91.40         2.83 o                         
   5   7   1         92.17         89.62         3.80 o                         
   6   7   1         75.06         81.30         3.88 o                         
   7   7   1          6.13          6.37         1.84 o                         
  -7   8   1          9.14          9.80         2.00 o                         
  -6   8   1         32.00         31.69         2.80 o                         
  -5   8   1        163.22        165.97         5.48 o                         
  -4   8   1         54.06         56.20         2.48 o                         
  -3   8   1        576.41        532.15         9.01 o                         
  -2   8   1        185.61        184.49         4.64 o                         
  -1   8   1        861.04        868.19        15.35 o                         
   0   8   1       2521.72       2507.59        42.80 o                         
   1   8   1        899.38        915.90        12.11 o                         
   2   8   1         50.03         51.71         3.68 o                         
   3   8   1        555.46        571.64         8.45 o                         
   4   8   1        202.25        198.20         4.73 o                         
   5   8   1         81.44         72.74         3.40 o                         
   6   8   1         15.31         17.94         2.21 o                         
   7   8   1         42.88         38.39         3.32 o                         
  -7   9   1          4.78          3.73         1.68 o                         
  -6   9   1         35.85         37.29         3.09 o                         
  -5   9   1          4.80          0.99         1.14 o                         
  -4   9   1          3.64          2.13         0.73 o                         
  -3   9   1         68.66         72.81         2.75 o                         
  -2   9   1        233.48        210.54         5.56 o                         
  -1   9   1        470.98        469.91        11.92 o                         
   0   9   1         62.39         69.67         2.80 o                         
   1   9   1        963.28        993.07        13.15 o                         
   2   9   1        242.48        263.54         5.12 o                         
   3   9   1         66.77         60.04         2.15 o                         
   4   9   1         73.92         72.71         2.59 o                         
   5   9   1          6.35          5.13         1.59 o                         
   6   9   1          8.30         10.63         1.90 o                         
   7   9   1          3.12          4.26         1.75 o                         
  -7  10   1          2.08          2.59         1.66 o                         
  -6  10   1         33.75         35.44         5.78 o                         
  -5  10   1         74.43         59.74         4.76 o                         
  -4  10   1        114.42        114.63         3.11 o                         
  -3  10   1        190.46        203.07         5.42 o                         
  -2  10   1        112.27        115.93         3.55 o                         
  -1  10   1        105.55        103.35         2.52 o                         
   0  10   1       1778.16       1934.77        28.34 o                         
   1  10   1        928.79       1015.91        13.51 o                         
   2  10   1        834.05        824.75        13.74 o                         
   3  10   1        127.62        128.06         4.48 o                         
   4  10   1          3.87          5.49         1.02 o                         
   5  10   1         66.37         68.88         3.43 o                         
   6  10   1         88.76         88.69         4.20 o                         
  -7  11   1          4.53          3.92         1.80 o                         
  -6  11   1         14.53         12.64         2.77 o                         
  -5  11   1         29.66         30.16         2.67 o                         
  -4  11   1         35.06         34.92         2.26 o                         
  -3  11   1         66.59         68.11         2.90 o                         
  -2  11   1        134.28        127.61         3.89 o                         
  -1  11   1         37.41         40.05         1.44 o                         
   0  11   1        929.27        957.19        14.58 o                         
   1  11   1        297.79        295.55         4.56 o                         
   2  11   1         28.64         30.20         1.49 o                         
   3  11   1         49.71         49.18         2.03 o                         
   4  11   1         46.35         42.09         2.11 o                         
   5  11   1        105.40         90.67         3.94 o                         
   6  11   1        103.42        108.06         4.67 o                         
  -6  12   1         49.17         49.51         4.31 o                         
  -5  12   1         45.39         39.07         4.02 o                         
  -4  12   1         76.22         72.53         3.38 o                         
  -3  12   1        101.01         98.84         3.60 o                         
  -2  12   1        458.25        460.13        27.13 o                         
  -1  12   1         68.33         77.92         2.20 o                         
   0  12   1       1603.97       1580.08        23.50 o                         
   1  12   1        835.31        874.80        18.09 o                         
   2  12   1        770.44        772.27        10.83 o                         
   3  12   1        168.54        165.63         8.99 o                         
   4  12   1         25.15         23.61         1.78 o                         
   5  12   1         53.74         54.80         3.12 o                         
   6  12   1         13.73         15.81         2.26 o                         
  -6  13   1         13.60         13.02         2.20 o                         
  -5  13   1          4.33          1.72         1.29 o                         
  -4  13   1        203.88        216.58         4.98 o                         
  -3  13   1        180.13        182.51         5.39 o                         
  -2  13   1        198.79        192.86         3.97 o                         
  -1  13   1        876.87        891.24        16.18 o                         
   0  13   1         55.74         56.57         2.75 o                         
   1  13   1        215.75        197.09         3.41 o                         
   2  13   1        221.40        223.66         3.93 o                         
   3  13   1        153.27        153.44         5.08 o                         
   4  13   1         73.32         77.05         3.12 o                         
   5  13   1         33.72         33.71         2.78 o                         
   6  13   1          4.89          2.27         1.62 o                         
  -6  14   1          3.63          2.94         1.71 o                         
  -5  14   1          9.02          9.87         1.80 o                         
  -4  14   1         52.02         62.13         3.74 o                         
  -3  14   1        296.36        276.76         7.28 o                         
  -2  14   1        454.68        457.96         7.93 o                         
  -1  14   1        182.77        179.09         3.73 o                         
   0  14   1         40.21         36.59         1.44 o                         
   1  14   1         66.06         61.94         3.75 o                         
   2  14   1         47.14         45.29         2.38 o                         
   3  14   1        289.41        260.67         5.70 o                         
   4  14   1         76.55         71.73         2.84 o                         
   5  14   1         29.92         29.68         2.69 o                         
   6  14   1         15.81         18.81         3.77 o                         
  -6  15   1         12.95         15.87         2.43 o                         
  -5  15   1         10.82          9.80         2.79 o                         
  -4  15   1         13.08         15.25         1.97 o                         
  -3  15   1         43.76         46.02         2.79 o                         
  -2  15   1        341.20        333.62         6.20 o                         
  -1  15   1        385.53        407.50         8.87 o                         
   0  15   1         52.93         54.09         1.80 o                         
   1  15   1        397.11        392.70         6.98 o                         
   2  15   1          9.95          8.15         0.96 o                         
   3  15   1        164.88        158.93         3.81 o                         
   4  15   1        148.19        153.01         4.33 o                         
   5  15   1          4.05          3.96         2.45 o                         
   6  15   1          3.18          7.48         2.88 o                         
  -6  16   1          8.90         12.06         2.28 o                         
  -5  16   1         42.89         43.68         7.58 o                         
  -4  16   1         28.51         27.24         2.55 o                         
  -3  16   1        119.70        118.26         3.53 o                         
  -2  16   1        398.25        406.42         9.21 o                         
  -1  16   1        365.78        330.61         7.99 o                         
   0  16   1         98.18         98.55         2.66 o                         
   1  16   1         46.75         46.74         3.10 o                         
   2  16   1        105.71        107.61         3.04 o                         
   3  16   1          1.70          2.53         1.89 o                         
   4  16   1        102.75        121.60         7.45 o                         
  -5  17   1         87.78         90.14         5.71 o                         
  -4  17   1         21.82         23.84         2.47 o                         
  -3  17   1         44.64         42.69         2.07 o                         
  -2  17   1        280.30        285.21         6.63 o                         
  -1  17   1         92.68         92.44         3.18 o                         
   0  17   1        260.10        268.95        15.21 o                         
   1  17   1        106.76        103.66         7.69 o                         
   2  17   1         26.00         27.50         2.06 o                         
   3  17   1        148.38        149.29         7.24 o                         
   4  17   1          6.85          6.90         1.43 o                         
  -5  18   1          2.51          5.64         2.43 o                         
  -4  18   1         12.15          9.06         3.29 o                         
  -3  18   1         88.06         84.89         3.93 o                         
  -2  18   1         72.30         67.24         2.83 o                         
  -1  18   1          5.50          2.34         0.98 o                         
   0  18   1         50.80         56.52         2.81 o                         
   1  18   1         17.16         22.59         1.94 o                         
   2  18   1        106.12        103.82         3.73 o                         
   3  18   1         29.11         32.78         2.26 o                         
   4  18   1          2.10          1.74         1.14 o                         
  -4  19   1         90.31         98.75         4.51 o                         
  -3  19   1          0.63          0.94         2.22 o                         
  -2  19   1         10.19          8.90         1.51 o                         
  -1  19   1         24.21         26.71         4.61 o                         
   0  19   1        134.81        129.31         6.78 o                         
   1  19   1        143.58        144.74         4.66 o                         
   2  19   1         75.07         77.38         3.27 o                         
   3  19   1         10.31          8.21         1.44 o                         
   4  19   1          0.27         -0.22         1.92 o                         
  -4  20   1         30.33         37.25         5.29 o                         
  -3  20   1         54.95         54.92         4.34 o                         
  -2  20   1         36.99         38.58         2.57 o                         
  -1  20   1         53.95         55.77         3.38 o                         
   0  20   1          2.25          3.25         1.05 o                         
   1  20   1         51.88         58.87         3.72 o                         
   2  20   1         58.48         66.91         3.13 o                         
   3  20   1         37.52         43.40         4.13 o                         
   4  20   1          2.76          2.51         1.27 o                         
  -4  21   1         11.35         15.45         2.72 o                         
  -3  21   1         11.32         14.96         5.22 o                         
  -2  21   1         75.27         76.53         6.59 o                         
  -1  21   1          1.84          0.60         2.44 o                         
   0  21   1          2.28          0.71         1.46 o                         
   1  21   1          0.17          2.02         2.17 o                         
   2  21   1          4.41          6.08         1.40 o                         
   3  21   1         36.31         36.87         2.61 o                         
   4  21   1         13.35         10.98         1.84 o                         
  -3  22   1         39.87         46.81         4.24 o                         
  -2  22   1          3.43          1.64         1.72 o                         
  -1  22   1         22.55         25.30         3.19 o                         
   0  22   1         27.74         22.23         2.93 o                         
   1  22   1         11.60         13.32         3.52 o                         
   2  22   1          9.16          9.39         3.27 o                         
   3  22   1         38.69         45.23         5.95 o                         
  -3  23   1          4.25          5.83         2.23 o                         
  -2  23   1          7.70          9.09         2.61 o                         
  -1  23   1         31.11         31.58         3.62 o                         
   0  23   1         13.13         15.33         2.67 o                         
   1  23   1         43.70         43.18         5.26 o                         
   2  23   1         10.61         10.14         3.60 o                         
   3  23   1          2.56          5.07         3.15 o                         
  -2  24   1         10.18         12.78         2.72 o                         
  -1  24   1          7.40          7.25         2.22 o                         
   0  24   1         18.80         17.15         2.88 o                         
   1  24   1          5.00          6.42         2.42 o                         
   2  24   1          9.45          4.08         3.02 o                         
  -1  25   1         14.48         16.78         3.03 o                         
   0  25   1          5.11          4.24         2.62 o                         
   0 -25   2         23.40         23.33         4.61 o                         
  -2 -24   2         13.80         12.83         1.79 o                         
  -1 -24   2          2.99          1.04         1.15 o                         
   0 -24   2          1.79          3.88         1.48 o                         
   1 -24   2         46.56         45.09         3.18 o                         
  -3 -23   2         20.74         23.10         2.14 o                         
  -2 -23   2         27.87         30.36         2.33 o                         
  -1 -23   2         14.85         14.91         1.72 o                         
   0 -23   2         31.14         31.98         2.31 o                         
   1 -23   2         28.61         25.61         3.66 o                         
   2 -23   2          9.14         11.14         2.32 o                         
  -3 -22   2         12.01         14.48         1.78 o                         
  -2 -22   2         15.19         15.28         1.71 o                         
  -1 -22   2         53.65         57.05         3.51 o                         
   0 -22   2          6.13          6.38         1.32 o                         
   1 -22   2         13.86         17.31         1.97 o                         
   2 -22   2         22.35         24.64         2.98 o                         
   3 -22   2          7.23          5.68         3.31 o                         
  -4 -21   2          1.93         -0.27         1.90 o                         
  -3 -21   2         28.05         29.39         2.18 o                         
  -2 -21   2         39.25         35.37         2.34 o                         
  -1 -21   2         14.80         14.84         1.57 o                         
   0 -21   2         19.45         16.43         1.66 o                         
   1 -21   2         27.28         34.40         2.55 o                         
   2 -21   2          9.54          6.67         1.87 o                         
   3 -21   2         53.73         63.49         3.00 o                         
  -4 -20   2        115.35        118.52         7.30 o                         
  -3 -20   2         56.03         54.79         2.75 o                         
  -2 -20   2          0.56          1.10         0.98 o                         
  -1 -20   2        110.80        113.78         3.53 o                         
   0 -20   2         74.13         75.12         2.84 o                         
   1 -20   2          6.86          4.30         1.36 o                         
   2 -20   2         50.13         54.79         6.10 o                         
   3 -20   2         26.66         27.99         2.18 o                         
   4 -20   2         31.56         36.58         2.55 o                         
  -5 -19   2          1.57          0.63         2.16 o                         
  -4 -19   2          2.01          1.10         1.42 o                         
  -3 -19   2         64.81         63.04         3.30 o                         
  -2 -19   2         58.24         64.98         2.68 o                         
  -1 -19   2         71.85         71.00         2.68 o                         
   0 -19   2         22.07         21.60         1.76 o                         
   1 -19   2         51.71         59.31         2.80 o                         
   2 -19   2         18.57         16.28         2.63 o                         
   3 -19   2         23.53         25.11         2.02 o                         
   4 -19   2          0.58          1.22         1.10 o                         
  -5 -18   2          6.22          1.29         1.97 o                         
  -4 -18   2          5.89         11.07         1.92 o                         
  -3 -18   2        138.25        149.63         4.02 o                         
  -2 -18   2          5.12          3.73         1.00 o                         
  -1 -18   2         48.76         50.50         2.32 o                         
   0 -18   2        133.16        131.26         3.60 o                         
   1 -18   2         49.33         54.79         2.56 o                         
   2 -18   2          5.89          5.02         1.54 o                         
   3 -18   2         33.15         38.57         2.28 o                         
   4 -18   2          3.27          3.14         1.14 o                         
   5 -18   2         14.77         16.12         2.15 o                         
  -5 -17   2         72.60         75.35         6.15 o                         
  -4 -17   2          2.83          0.74         1.31 o                         
  -3 -17   2         62.96         57.91         2.50 o                         
  -2 -17   2        102.23        107.06         3.20 o                         
  -1 -17   2        283.61        280.19         5.70 o                         
   0 -17   2        202.38        195.53         4.46 o                         
   1 -17   2         33.54         31.12         2.12 o                         
   2 -17   2         43.97         43.10         1.87 o                         
   3 -17   2         44.58         45.03         2.75 o                         
   4 -17   2         12.80         17.56         1.75 o                         
   5 -17   2          4.61          3.31         1.46 o                         
  -6 -16   2         11.96         14.83         2.44 o                         
  -5 -16   2          8.82          6.78         1.76 o                         
  -4 -16   2         76.48         81.86         3.60 o                         
  -3 -16   2        173.39        169.60         3.70 o                         
  -2 -16   2         38.35         36.39         1.78 o                         
  -1 -16   2        193.29        192.75         4.35 o                         
   0 -16   2          0.35         -0.22         0.66 o                         
   1 -16   2         37.58         38.86         2.16 o                         
   2 -16   2         77.38         76.35         2.70 o                         
   3 -16   2         41.89         37.34         2.17 o                         
   4 -16   2         11.42         11.00         1.87 o                         
   5 -16   2         17.58         16.25         2.03 o                         
  -6 -15   2         21.64         23.93         2.05 o                         
  -5 -15   2         14.04         18.05         1.67 o                         
  -4 -15   2          6.08          4.98         0.83 o                         
  -3 -15   2        233.90        225.71         4.05 o                         
  -2 -15   2        717.32        690.71         8.61 o                         
  -1 -15   2         18.48         19.08         1.21 o                         
   0 -15   2         29.36         25.50         2.06 o                         
   1 -15   2        135.68        134.61         3.79 o                         
   2 -15   2         14.05         12.54         1.54 o                         
   3 -15   2        101.65        101.18         3.21 o                         
   4 -15   2        135.83        138.10         5.81 o                         
   5 -15   2          9.22         11.23         1.80 o                         
  -6 -14   2         21.14         25.66         3.80 o                         
  -5 -14   2          7.30          6.43         1.19 o                         
  -4 -14   2         61.58         63.59         1.96 o                         
  -3 -14   2        185.68        181.47         3.16 o                         
  -2 -14   2        312.59        289.39         4.25 o                         
  -1 -14   2         76.83         73.98         2.02 o                         
   0 -14   2         61.87         68.12         1.86 o                         
   1 -14   2        193.51        199.54         4.68 o                         
   2 -14   2         18.36         19.41         1.25 o                         
   3 -14   2        231.84        230.56         6.75 o                         
   4 -14   2        133.93        122.32         4.02 o                         
   5 -14   2          7.46          6.19         1.71 o                         
   6 -14   2          3.94          2.66         1.85 o                         
  -6 -13   2         69.12         62.89         2.82 o                         
  -5 -13   2          2.52          4.71         1.07 o                         
  -4 -13   2         21.69         18.33         1.20 o                         
  -3 -13   2        305.74        290.92         6.14 o                         
  -2 -13   2       1522.06       1461.87        16.52 o                         
  -1 -13   2        186.23        185.40         3.58 o                         
   0 -13   2        185.01        178.90         4.03 o                         
   1 -13   2        135.94        143.95         2.63 o                         
   2 -13   2        107.29        100.09         2.22 o                         
   3 -13   2        255.90        244.96         4.11 o                         
   4 -13   2         49.71         51.73         2.30 o                         
   5 -13   2         25.84         26.34         2.66 o                         
   6 -13   2         13.50         16.46         2.75 o                         
  -7 -12   2          8.26         12.13         2.32 o                         
  -6 -12   2         31.36         29.77         2.14 o                         
  -5 -12   2         38.91         34.49         2.09 o                         
  -4 -12   2        149.11        136.33         2.86 o                         
  -3 -12   2         82.24         77.48         1.90 o                         
  -2 -12   2        179.57        183.37         2.94 o                         
  -1 -12   2        239.03        230.40         3.90 o                         
   0 -12   2        116.24         99.57         2.19 o                         
   1 -12   2        218.00        238.85         4.14 o                         
   2 -12   2        113.87        112.72         2.05 o                         
   3 -12   2         13.00         15.44         0.99 o                         
   4 -12   2         81.11         89.86         2.46 o                         
   5 -12   2         35.65         33.65         2.49 o                         
   6 -12   2         23.48         23.65         3.12 o                         
  -7 -11   2         13.41         22.33         2.07 o                         
  -6 -11   2         18.15         12.59         1.52 o                         
  -5 -11   2        103.08        109.66         2.90 o                         
  -4 -11   2         34.31         31.55         1.38 o                         
  -3 -11   2        116.81        111.13         2.41 o                         
  -2 -11   2         80.23         76.74         1.64 o                         
  -1 -11   2          6.98          8.24         0.58 o                         
   0 -11   2       1491.61       1494.72        18.52 o                         
   1 -11   2        382.50        391.11         5.42 o                         
   2 -11   2         50.31         51.32         1.34 o                         
   3 -11   2          1.57          2.31         0.81 o                         
   4 -11   2        117.16        114.16         2.79 o                         
   5 -11   2          4.22          3.28         1.49 o                         
   6 -11   2         23.51         22.51         2.93 o                         
  -7 -10   2          0.84          0.58         1.06 o                         
  -6 -10   2         18.72         19.03         1.77 o                         
  -5 -10   2         48.75         50.10         2.25 o                         
  -4 -10   2        175.18        181.51         3.33 o                         
  -3 -10   2        470.76        463.73         5.44 o                         
  -2 -10   2         74.00         76.78         1.38 o                         
  -1 -10   2        132.74        123.92         2.04 o                         
   0 -10   2       1200.92       1319.60        16.38 o                         
   1 -10   2        102.53        109.05         2.02 o                         
   2 -10   2        293.19        291.80         3.93 o                         
   3 -10   2        197.50        190.51         3.29 o                         
   4 -10   2         33.10         30.97         1.50 o                         
   5 -10   2         29.26         25.84         2.06 o                         
   6 -10   2         72.89         67.28         3.22 o                         
  -7  -9   2          0.92          0.46         1.24 o                         
  -6  -9   2          0.25          0.95         1.14 o                         
  -5  -9   2        348.37        318.87         6.15 o                         
  -4  -9   2         91.69         88.22         2.35 o                         
  -3  -9   2        405.67        395.61         4.73 o                         
  -2  -9   2         88.28         80.28         1.36 o                         
  -1  -9   2         18.18         23.72         1.00 o                         
   0  -9   2        627.23        654.98         8.80 o                         
   1  -9   2        280.68        307.54         7.35 o                         
   2  -9   2         12.32         17.77         0.77 o                         
   3  -9   2         32.25         28.86         1.26 o                         
   4  -9   2        105.70        109.67         2.65 o                         
   5  -9   2         46.37         50.72         2.54 o                         
   6  -9   2         76.83         81.08         3.51 o                         
  -7  -8   2         10.83          8.85         1.82 o                         
  -6  -8   2         66.08         61.58         2.71 o                         
  -5  -8   2        147.75        146.47         3.37 o                         
  -4  -8   2         67.83         61.94         1.68 o                         
  -3  -8   2        108.81        109.70         2.49 o                         
  -2  -8   2         22.92         22.97         0.75 o                         
  -1  -8   2       2975.02       3098.64        32.99 o                         
   0  -8   2       3217.72       3268.49        38.72 o                         
   1  -8   2         21.84         18.67         0.74 o                         
   2  -8   2        116.82        120.37         2.12 o                         
   3  -8   2         34.01         35.23         1.32 o                         
   4  -8   2        173.08        170.71         3.46 o                         
   5  -8   2         40.46         36.07         2.36 o                         
   6  -8   2         39.17         41.31         2.68 o                         
  -7  -7   2         36.93         44.77         2.72 o                         
  -6  -7   2         22.75         19.62         1.60 o                         
  -5  -7   2         16.27         15.09         1.20 o                         
  -4  -7   2        106.15        106.12         2.31 o                         
  -3  -7   2        394.14        423.63         4.93 o                         
  -2  -7   2         34.47         38.41         0.87 o                         
  -1  -7   2         48.41         50.72         1.28 o                         
   0  -7   2        977.31        965.52        21.10 o                         
   1  -7   2        543.41        527.44         6.67 o                         
   2  -7   2        181.99        210.45         3.13 o                         
   3  -7   2        101.64        105.05         2.32 o                         
   4  -7   2         68.48         68.31         1.96 o                         
   5  -7   2          3.09          4.01         1.07 o                         
   6  -7   2         46.70         49.89         5.18 o                         
   7  -7   2         14.44         16.25         3.95 o                         
  -7  -6   2          9.45          6.92         1.39 o                         
  -6  -6   2          6.35          7.58         1.09 o                         
  -5  -6   2         74.51         70.23         2.20 o                         
  -4  -6   2        163.36        148.02         4.31 o                         
  -3  -6   2         85.36         92.83         1.71 o                         
  -2  -6   2        577.96        625.55         8.72 o                         
  -1  -6   2        412.90        390.07         4.64 o                         
   0  -6   2       1730.57       1737.83        23.14 o                         
   1  -6   2       1496.29       1449.14        17.06 o                         
   2  -6   2       1595.93       1696.25        19.99 o                         
   3  -6   2         69.94         74.51         1.84 o                         
   4  -6   2         23.62         22.21         1.77 o                         
   5  -6   2         15.61         11.64         1.45 o                         
   6  -6   2         32.62         30.74         2.44 o                         
   7  -6   2          7.13          9.00         1.74 o                         
  -7  -5   2         17.38         18.33         1.92 o                         
  -6  -5   2         69.25         71.73         2.45 o                         
  -5  -5   2        247.82        242.23         4.70 o                         
  -4  -5   2         60.10         74.97         2.29 o                         
  -3  -5   2        224.42        238.54         3.74 o                         
  -2  -5   2       1937.22       1908.85        20.54 o                         
  -1  -5   2       3604.96       3750.30        39.53 o                         
   0  -5   2       1326.82       1334.58        15.70 o                         
   1  -5   2        143.97        126.13         3.03 o                         
   2  -5   2        674.59        679.24         8.38 o                         
   3  -5   2        645.07        610.45         8.82 o                         
   4  -5   2        141.87        147.32         3.04 o                         
   5  -5   2        101.79         93.07         5.46 o                         
   6  -5   2         57.86         58.76         3.01 o                         
   7  -5   2         17.82         20.04         2.30 o                         
  -7  -4   2          2.76          1.99         1.41 o                         
  -6  -4   2         97.30         96.53         3.47 o                         
  -5  -4   2         40.04         37.24         1.68 o                         
  -4  -4   2         44.25         44.17         1.58 o                         
  -3  -4   2        667.43        785.73         9.88 o                         
  -2  -4   2       1426.01       1457.20        15.80 o                         
  -1  -4   2       1495.31       1436.17        18.69 o                         
   0  -4   2        956.54        965.22        11.44 o                         
   1  -4   2        213.98        219.34         3.64 o                         
   2  -4   2        314.76        336.75         5.06 o                         
   3  -4   2        243.45        248.71         4.14 o                         
   4  -4   2         44.81         40.03         1.43 o                         
   5  -4   2         57.68         60.00         2.79 o                         
   6  -4   2          8.39          6.92         1.46 o                         
   7  -4   2          2.58          2.83         1.43 o                         
  -7  -3   2          0.70         -0.31         1.37 o                         
  -6  -3   2         81.15         78.65         2.57 o                         
  -5  -3   2        121.16        121.61         3.98 o                         
  -4  -3   2        193.68        197.16         3.80 o                         
  -3  -3   2        816.75        882.03        12.11 o                         
  -2  -3   2       1577.91       1589.11        20.92 o                         
  -1  -3   2        434.89        408.86         9.58 o                         
   0  -3   2       8959.07       8490.73        97.06 o                         
   1  -3   2       1702.52       1660.80        19.27 o                         
   2  -3   2        409.17        419.89         6.37 o                         
   3  -3   2        379.90        369.31         5.66 o                         
   4  -3   2        112.38        102.92         2.97 o                         
   5  -3   2        488.52        465.12        13.57 o                         
   6  -3   2         21.61         18.88         2.03 o                         
   7  -3   2         11.43          7.93         1.75 o                         
  -7  -2   2         12.83         10.55         1.61 o                         
  -6  -2   2         75.10         82.53         2.64 o                         
  -5  -2   2          6.49          6.27         0.92 o                         
  -4  -2   2       1079.43       1092.60        15.33 o                         
  -3  -2   2       1866.65       1986.45        30.05 o                         
  -2  -2   2         61.18         55.75         1.71 o                         
  -1  -2   2       5033.84       4855.58        55.51 o                         
   0  -2   2       1521.87       1449.32        16.78 o                         
   1  -2   2        600.32        612.40         8.27 o                         
   2  -2   2       1893.34       1892.58        24.73 o                         
   3  -2   2        497.64        563.42         9.57 o                         
   4  -2   2        152.59        152.98         3.64 o                         
   5  -2   2        464.02        452.56        14.09 o                         
   6  -2   2         41.76         37.84         2.72 o                         
   7  -2   2          1.97          2.70         3.37 o                         
  -7  -1   2         45.59         43.56         3.46 o                         
  -6  -1   2         19.98         19.75         1.79 o                         
  -5  -1   2        104.76         98.78         2.65 o                         
  -4  -1   2        427.24        447.85        10.67 o                         
  -3  -1   2        105.78        113.30         2.71 o                         
  -2  -1   2        582.37        552.02         8.85 o                         
  -1  -1   2       4062.18       3986.54        45.59 o                         
   0  -1   2       2006.55       1934.54        20.02 o                         
   1  -1   2       1940.46       1946.18        25.12 o                         
   2  -1   2         48.60         45.63         1.23 o                         
   3  -1   2        160.52        146.31         2.71 o                         
   4  -1   2         35.39         36.82         2.07 o                         
   5  -1   2         74.30         73.28         3.19 o                         
   6  -1   2         44.64         49.42         3.11 o                         
   7  -1   2         11.36         16.94         2.19 o                         
  -7   0   2         10.34          8.97         1.55 o                         
  -6   0   2         39.12         42.30         2.07 o                         
  -5   0   2         65.68         75.30         2.57 o                         
  -4   0   2        128.89        138.87         3.39 o                         
  -3   0   2        291.30        277.17        10.41 o                         
  -2   0   2        485.47        510.37         8.23 o                         
  -1   0   2       1088.55       1016.00        13.24 o                         
   0   0   2        472.27        473.12         5.54 o                         
   1   0   2        600.90        561.06         7.54 o                         
   2   0   2        631.51        716.98         9.76 o                         
   3   0   2          1.71          1.95         0.44 o                         
   4   0   2        160.62        150.23         3.63 o                         
   5   0   2         18.82         19.99         2.27 o                         
   6   0   2          3.59          7.87         1.44 o                         
   7   0   2         17.24         15.88         2.15 o                         
  -7   1   2         44.72         43.54         2.80 o                         
  -6   1   2         19.33         21.17         1.64 o                         
  -5   1   2        105.53        100.78         2.69 o                         
  -4   1   2        425.81        450.32        10.10 o                         
  -3   1   2        112.61        122.87         4.82 o                         
  -2   1   2        579.33        540.49         8.66 o                         
  -1   1   2       4061.23       3953.44        50.49 o                         
   0   1   2       2001.54       1947.68        24.49 o                         
   1   1   2       1905.79       1953.71        29.10 o                         
   2   1   2         47.95         46.61         1.52 o                         
   3   1   2        163.63        147.52         2.69 o                         
   4   1   2         33.98         31.99         1.67 o                         
   5   1   2         76.08         75.97         4.33 o                         
   6   1   2         43.14         49.96         2.89 o                         
   7   1   2         11.21         10.27         1.91 o                         
  -7   2   2         13.23         12.77         1.72 o                         
  -6   2   2         72.96         79.03         2.59 o                         
  -5   2   2          6.34          8.47         1.01 o                         
  -4   2   2       1084.49       1077.48        17.19 o                         
  -3   2   2       1875.83       1923.00        36.95 o                         
  -2   2   2         61.87         56.75         1.22 o                         
  -1   2   2       4980.38       4737.95        60.47 o                         
   0   2   2       1505.77       1404.74        17.75 o                         
   1   2   2        616.07        626.12         9.75 o                         
   2   2   2       1905.49       1904.23        28.79 o                         
   3   2   2        499.83        554.37         7.97 o                         
   4   2   2        155.26        158.96         6.44 o                         
   5   2   2        460.35        434.18        10.18 o                         
   6   2   2         42.00         34.04         2.67 o                         
   7   2   2          2.14         -0.26         1.55 o                         
  -7   3   2          0.80          1.84         1.34 o                         
  -6   3   2         82.72         85.45         3.26 o                         
  -5   3   2        125.50        123.61         3.04 o                         
  -4   3   2        194.10        191.79         4.18 o                         
  -3   3   2        832.98        894.29        12.22 o                         
  -2   3   2       1612.44       1624.38        27.53 o                         
  -1   3   2        434.57        388.90         9.36 o                         
   0   3   2       9011.25       8394.82       183.66 o                         
   1   3   2       1706.01       1654.47        24.80 o                         
   2   3   2        408.89        408.74         5.85 o                         
   3   3   2        374.22        370.37         5.61 o                         
   4   3   2        111.69         97.20         2.84 o                         
   5   3   2        490.03        447.35        10.43 o                         
   6   3   2         22.29         20.19         5.33 o                         
   7   3   2         11.45          7.89         3.06 o                         
  -7   4   2          2.80          0.83         1.41 o                         
  -6   4   2        100.14         93.78         3.42 o                         
  -5   4   2         40.13         38.48         1.78 o                         
  -4   4   2         48.42         48.48         2.67 o                         
  -3   4   2        659.41        792.42        12.85 o                         
  -2   4   2       1430.00       1388.62        18.33 o                         
  -1   4   2       1536.38       1455.20        31.02 o                         
   0   4   2        943.25        955.99        14.50 o                         
   1   4   2        215.47        226.60         3.97 o                         
   2   4   2        329.19        346.47         5.10 o                         
   3   4   2        241.20        239.58         3.94 o                         
   4   4   2         47.68         44.50         4.97 o                         
   5   4   2         59.20         64.13         3.05 o                         
   6   4   2          8.35          9.06         1.67 o                         
   7   4   2          2.56          2.63         1.45 o                         
  -7   5   2         17.70         19.63         5.54 o                         
  -6   5   2         70.73         68.97         3.62 o                         
  -5   5   2        243.36        230.59         5.62 o                         
  -4   5   2         58.44         70.44         3.25 o                         
  -3   5   2        222.23        236.32         5.94 o                         
  -2   5   2       1935.67       1914.12        25.02 o                         
  -1   5   2       3604.17       3704.39        54.78 o                         
   0   5   2       1356.38       1339.12        19.06 o                         
   1   5   2        134.36        120.34         2.42 o                         
   2   5   2        677.41        701.84        11.36 o                         
   3   5   2        644.05        611.06         8.79 o                         
   4   5   2        140.20        145.83         3.92 o                         
   5   5   2        100.36         97.23         7.38 o                         
   6   5   2         57.59         63.89         3.58 o                         
   7   5   2         17.74         26.66         5.30 o                         
  -7   6   2          8.95          5.73         1.73 o                         
  -6   6   2          7.07          8.22         1.74 o                         
  -5   6   2         74.19         72.01         2.49 o                         
  -4   6   2        167.35        157.58         3.66 o                         
  -3   6   2         80.52         86.02         1.94 o                         
  -2   6   2        586.10        599.68        12.12 o                         
  -1   6   2        391.41        368.77         7.52 o                         
   0   6   2       1723.74       1698.64        21.56 o                         
   1   6   2       1505.21       1479.36        22.38 o                         
   2   6   2       1561.80       1660.96        29.08 o                         
   3   6   2         70.43         70.58         2.23 o                         
   4   6   2         23.09         22.92         1.58 o                         
   5   6   2         15.17         11.13         2.33 o                         
   6   6   2         32.54         25.79         3.59 o                         
   7   6   2          6.75          6.84         1.83 o                         
  -7   7   2         36.88         41.89         3.51 o                         
  -6   7   2         21.94         18.81         2.25 o                         
  -5   7   2         18.06         16.61         1.68 o                         
  -4   7   2        106.44        105.63         2.84 o                         
  -3   7   2        389.29        420.72         6.37 o                         
  -2   7   2         36.42         39.34         1.32 o                         
  -1   7   2         48.34         50.15         1.88 o                         
   0   7   2        948.94        956.07        12.40 o                         
   1   7   2        558.56        541.16         7.41 o                         
   2   7   2        180.31        214.37         4.26 o                         
   3   7   2        100.26        100.76         2.96 o                         
   4   7   2         68.03         67.46         2.47 o                         
   5   7   2          3.03          3.15         1.23 o                         
   6   7   2         45.45         42.60         3.12 o                         
   7   7   2         14.61         14.43         2.22 o                         
  -7   8   2         10.72          9.10         2.06 o                         
  -6   8   2         64.17         72.07         5.20 o                         
  -5   8   2        147.65        148.19         4.60 o                         
  -4   8   2         68.20         68.12         2.73 o                         
  -3   8   2        111.42        112.78         2.82 o                         
  -2   8   2         23.86         24.24         1.51 o                         
  -1   8   2       2971.65       2957.30        42.70 o                         
   0   8   2       3199.74       3217.42        40.60 o                         
   1   8   2         20.50         16.60         0.74 o                         
   2   8   2        122.32        128.22         3.00 o                         
   3   8   2         34.08         34.37         1.61 o                         
   4   8   2        170.61        165.47         6.59 o                         
   5   8   2         39.87         39.97         2.77 o                         
   6   8   2         39.45         42.24         3.15 o                         
  -7   9   2          1.00          0.30         1.52 o                         
  -6   9   2          0.18         -0.28         1.26 o                         
  -5   9   2        355.48        311.78         7.73 o                         
  -4   9   2         93.61         86.62         3.53 o                         
  -3   9   2        408.26        403.65         8.93 o                         
  -2   9   2         88.08         74.94         2.88 o                         
  -1   9   2         18.16         22.80         0.94 o                         
   0   9   2        623.42        636.57         8.52 o                         
   1   9   2        292.38        315.11         4.70 o                         
   2   9   2         12.46         14.66         1.08 o                         
   3   9   2         34.20         28.09         1.70 o                         
   4   9   2        107.58        111.27         4.26 o                         
   5   9   2         45.33         38.63         3.37 o                         
   6   9   2         76.79         70.60         3.65 o                         
  -7  10   2          0.98         -0.18         2.35 o                         
  -6  10   2         19.41         19.16         2.38 o                         
  -5  10   2         49.12         48.90         4.32 o                         
  -4  10   2        167.96        168.31         3.99 o                         
  -3  10   2        469.22        464.89        10.16 o                         
  -2  10   2         75.04         80.32         5.21 o                         
  -1  10   2        136.80        130.21         2.65 o                         
   0  10   2       1214.20       1351.28        17.50 o                         
   1  10   2         98.79        108.15         2.30 o                         
   2  10   2        291.74        287.99         5.53 o                         
   3  10   2        196.07        190.00         4.34 o                         
   4  10   2         31.49         27.45         1.85 o                         
   5  10   2         29.15         27.49         2.45 o                         
   6  10   2         72.88         72.64         3.74 o                         
  -7  11   2         13.53         20.91         3.96 o                         
  -6  11   2         18.47         12.21         2.10 o                         
  -5  11   2        100.50        105.30         3.86 o                         
  -4  11   2         34.24         34.87         1.92 o                         
  -3  11   2        117.18        120.40         8.74 o                         
  -2  11   2         79.08         73.44         3.00 o                         
  -1  11   2          7.06          8.84         0.67 o                         
   0  11   2       1500.77       1520.20        19.67 o                         
   1  11   2        370.96        367.75         7.28 o                         
   2  11   2         50.22         50.64         1.50 o                         
   3  11   2          1.20          1.89         0.73 o                         
   4  11   2        117.11        109.90         3.37 o                         
   5  11   2          4.23          4.15         1.37 o                         
   6  11   2         23.78         23.70         2.50 o                         
  -7  12   2          8.07          9.42         2.17 o                         
  -6  12   2         32.13         35.77         3.85 o                         
  -5  12   2         38.87         38.16         3.93 o                         
  -4  12   2        151.23        136.38         4.15 o                         
  -3  12   2         79.54         69.31         3.01 o                         
  -2  12   2        175.97        174.68         4.95 o                         
  -1  12   2        234.43        224.38         4.22 o                         
   0  12   2        118.96        104.36         2.99 o                         
   1  12   2        223.70        238.01         3.87 o                         
   2  12   2        116.59        111.41         2.40 o                         
   3  12   2         13.25         14.55         1.32 o                         
   4  12   2         80.66         89.14         3.05 o                         
   5  12   2         35.36         33.83         2.74 o                         
   6  12   2         23.47         27.22         4.11 o                         
  -6  13   2         69.54         59.47         4.93 o                         
  -5  13   2          2.84          5.66         2.00 o                         
  -4  13   2         22.03         19.21         1.89 o                         
  -3  13   2        302.42        289.56         8.38 o                         
  -2  13   2       1526.93       1476.78        19.79 o                         
  -1  13   2        186.30        181.37         3.65 o                         
   0  13   2        180.22        174.00         3.54 o                         
   1  13   2        140.49        146.50         3.20 o                         
   2  13   2        106.19         96.92         2.24 o                         
   3  13   2        253.19        239.47         5.31 o                         
   4  13   2         50.45         51.37         2.39 o                         
   5  13   2         26.26         18.76         3.34 o                         
   6  13   2         13.51         19.38         3.58 o                         
  -6  14   2         20.24         21.78         3.55 o                         
  -5  14   2          7.17         10.47         2.45 o                         
  -4  14   2         61.42         66.14         2.59 o                         
  -3  14   2        189.42        205.74         5.99 o                         
  -2  14   2        311.04        302.53        11.76 o                         
  -1  14   2         80.43         73.30         2.05 o                         
   0  14   2         60.02         65.92         2.29 o                         
   1  14   2        189.98        189.97         5.10 o                         
   2  14   2         18.82         18.85         1.62 o                         
   3  14   2        233.08        234.54         5.13 o                         
   4  14   2        136.24        133.44         5.18 o                         
   5  14   2          7.74          7.96         2.44 o                         
   6  14   2          3.98          2.60         2.44 o                         
  -6  15   2         21.27         22.53         2.92 o                         
  -5  15   2         14.03         15.90         2.91 o                         
  -4  15   2          5.69          6.64         1.46 o                         
  -3  15   2        233.34        230.62         5.53 o                         
  -2  15   2        706.14        692.93        10.20 o                         
  -1  15   2         18.44         17.91         3.93 o                         
   0  15   2         31.63         29.03         1.92 o                         
   1  15   2        135.27        135.01         4.14 o                         
   2  15   2         13.67         11.40         1.38 o                         
   3  15   2        100.82        109.32         3.84 o                         
   4  15   2        134.10        139.35         8.01 o                         
  -6  16   2         11.81         11.18         2.28 o                         
  -5  16   2          8.92          6.61         2.42 o                         
  -4  16   2         74.13         80.28         3.16 o                         
  -3  16   2        177.29        176.01         4.78 o                         
  -2  16   2         37.38         41.11         2.28 o                         
  -1  16   2        191.10        184.61         5.46 o                         
   0  16   2          0.45          0.37         0.79 o                         
   1  16   2         39.39         36.36         2.12 o                         
   2  16   2         80.40         77.63         7.37 o                         
   3  16   2         42.40         43.19         3.72 o                         
   4  16   2         10.98         12.51         1.74 o                         
  -5  17   2         70.95         68.73         5.06 o                         
  -4  17   2          2.69          0.54         1.30 o                         
  -3  17   2         66.23         61.07         2.79 o                         
  -2  17   2        106.44         99.93         3.45 o                         
  -1  17   2        283.40        272.81         7.28 o                         
   0  17   2        202.23        192.67         5.57 o                         
   1  17   2         31.12         31.90         2.10 o                         
   2  17   2         44.33         45.69         2.52 o                         
   3  17   2         47.59         48.61         3.52 o                         
   4  17   2         13.44         15.82         3.41 o                         
  -5  18   2          6.11          1.80         2.09 o                         
  -4  18   2          6.47         11.53         2.57 o                         
  -3  18   2        134.50        139.53         7.55 o                         
  -2  18   2          5.49          6.81         1.26 o                         
  -1  18   2         50.82         58.13         3.09 o                         
   0  18   2        133.34        135.00         4.57 o                         
   1  18   2         49.77         61.83         2.90 o                         
   2  18   2          5.79          2.74         1.07 o                         
   3  18   2         32.80         34.49         2.29 o                         
   4  18   2          2.80          2.76         1.90 o                         
   5  18   2         14.91         21.70         2.81 o                         
  -5  19   2          1.80          3.91         2.36 o                         
  -4  19   2          2.05          3.76         2.11 o                         
  -3  19   2         62.16         59.43         3.09 o                         
  -2  19   2         57.70         68.75         2.98 o                         
  -1  19   2         71.81         71.70         3.43 o                         
   0  19   2         21.91         23.42         2.17 o                         
   1  19   2         53.68         54.68         2.87 o                         
   2  19   2         18.93         17.29         2.18 o                         
   3  19   2         22.75         25.20         2.21 o                         
   4  19   2          0.70          1.31         1.12 o                         
  -4  20   2        118.00        123.00         6.84 o                         
  -3  20   2         57.05         62.10         3.27 o                         
  -2  20   2          0.55          1.86         1.10 o                         
  -1  20   2        109.22        109.23         4.10 o                         
   0  20   2         74.15         71.96         5.17 o                         
   1  20   2          7.73          4.70         1.42 o                         
   2  20   2         50.75         41.23         2.63 o                         
   3  20   2         26.81         33.60         2.58 o                         
   4  20   2         31.57         33.51         6.19 o                         
  -3  21   2         27.58         32.33         5.70 o                         
  -2  21   2         38.01         40.03         2.75 o                         
  -1  21   2         14.88         15.32         1.77 o                         
   0  21   2         21.57         18.26         2.13 o                         
   1  21   2         28.30         34.94         3.11 o                         
   2  21   2          9.70         11.74         1.77 o                         
   3  21   2         53.44         53.33         3.07 o                         
  -3  22   2         12.27         11.10         2.45 o                         
  -2  22   2         15.74         18.07         2.86 o                         
  -1  22   2         53.74         62.52         6.50 o                         
   0  22   2          6.65          7.36         3.12 o                         
   1  22   2         13.07         15.31         1.94 o                         
   2  22   2         23.76         25.87         2.46 o                         
   3  22   2          7.16          7.39         1.73 o                         
  -3  23   2         19.91         24.76         3.35 o                         
  -2  23   2         26.80         26.15         3.32 o                         
  -1  23   2         14.75         12.13         2.45 o                         
   0  23   2         30.89         25.98         4.59 o                         
   1  23   2         27.43         16.80         3.94 o                         
   2  23   2          8.87          5.24         3.07 o                         
  -2  24   2         13.26         16.48         5.34 o                         
  -1  24   2          2.59          1.87         3.62 o                         
   0  24   2          1.85          1.81         1.77 o                         
   1  24   2         45.65         47.59         6.16 o                         
   0  25   2         22.47         21.55         3.27 o                         
  -2 -24   3         14.67         14.26         1.89 o                         
  -1 -24   3          5.91          9.53         1.83 o                         
   0 -24   3         46.64         43.09         3.12 o                         
   1 -24   3         20.06         18.01         6.05 o                         
  -3 -23   3         15.82         18.38         1.97 o                         
  -2 -23   3         12.86         13.29         1.75 o                         
  -1 -23   3          8.37         13.73         1.91 o                         
   0 -23   3         57.06         51.62         3.32 o                         
   1 -23   3          6.99          6.10         2.05 o                         
   2 -23   3         11.90         12.81         2.54 o                         
  -3 -22   3          0.80         -0.50         1.10 o                         
  -2 -22   3         85.16         91.56         3.43 o                         
  -1 -22   3         59.76         67.37         3.34 o                         
   0 -22   3         60.81         54.62         3.15 o                         
   1 -22   3          0.45         -0.89         1.39 o                         
   2 -22   3          4.41          5.40         2.02 o                         
  -4 -21   3          3.13          2.08         2.26 o                         
  -3 -21   3         30.41         33.36         2.32 o                         
  -2 -21   3         26.92         24.32         1.99 o                         
  -1 -21   3         28.14         27.29         2.50 o                         
   0 -21   3         16.75         13.76         1.78 o                         
   1 -21   3         80.27         79.66         4.45 o                         
   2 -21   3         37.78         32.89         3.32 o                         
   3 -21   3          5.48          6.74         1.45 o                         
  -4 -20   3         36.78         38.71         7.45 o                         
  -3 -20   3          0.97          1.92         1.10 o                         
  -2 -20   3          5.05          3.69         1.11 o                         
  -1 -20   3         10.51         11.54         1.42 o                         
   0 -20   3         85.36         99.93         3.70 o                         
   1 -20   3         44.77         56.69         3.35 o                         
   2 -20   3         58.09         58.78         4.25 o                         
   3 -20   3          3.01          4.57         1.41 o                         
  -5 -19   3         24.12         24.79         4.19 o                         
  -4 -19   3         33.78         35.43         3.66 o                         
  -3 -19   3         10.58         14.78         1.59 o                         
  -2 -19   3         32.36         34.94         2.18 o                         
  -1 -19   3        107.67         96.05         3.59 o                         
   0 -19   3        188.92        199.96         5.40 o                         
   1 -19   3         31.86         32.97         2.33 o                         
   2 -19   3          1.42         -0.59         1.30 o                         
   3 -19   3          0.58          0.64         1.14 o                         
   4 -19   3          6.50          5.98         1.43 o                         
  -5 -18   3         60.39         58.41         4.04 o                         
  -4 -18   3         18.78         15.30         2.25 o                         
  -3 -18   3         11.37         12.16         1.46 o                         
  -2 -18   3         53.05         51.96         2.42 o                         
  -1 -18   3        152.82        150.01         5.37 o                         
   0 -18   3         23.28         24.85         2.03 o                         
   1 -18   3        214.12        218.19         5.57 o                         
   2 -18   3         39.35         41.44         2.71 o                         
   3 -18   3         40.89         42.99         2.47 o                         
   4 -18   3          6.90          4.59         1.35 o                         
  -5 -17   3         11.01          9.47         2.36 o                         
  -4 -17   3         18.93         21.09         2.03 o                         
  -3 -17   3        189.48        189.11         4.08 o                         
  -2 -17   3        189.89        203.66         4.69 o                         
  -1 -17   3          0.30          0.60         0.75 o                         
   0 -17   3        131.92        126.85         3.89 o                         
   1 -17   3         18.42         16.66         2.00 o                         
   2 -17   3         35.47         35.16         2.08 o                         
   3 -17   3        168.75        165.78         5.42 o                         
   4 -17   3          8.28          9.77         1.47 o                         
   5 -17   3          0.44         -0.74         1.60 o                         
  -6 -16   3         22.40         31.19         3.37 o                         
  -5 -16   3         26.24         21.40         2.13 o                         
  -4 -16   3         21.93         20.74         1.95 o                         
  -3 -16   3         25.77         26.24         1.62 o                         
  -2 -16   3         12.12         13.07         1.42 o                         
  -1 -16   3         78.20         74.76         2.30 o                         
   0 -16   3          7.83          6.42         1.09 o                         
   1 -16   3        150.74        137.17         3.95 o                         
   2 -16   3         33.18         35.50         2.02 o                         
   3 -16   3        160.79        156.55         4.33 o                         
   4 -16   3          7.06          8.07         1.40 o                         
   5 -16   3          1.41          2.53         1.78 o                         
  -6 -15   3          6.66          6.33         1.91 o                         
  -5 -15   3         32.40         36.14         2.57 o                         
  -4 -15   3         29.94         31.19         2.28 o                         
  -3 -15   3        403.93        402.69        10.23 o                         
  -2 -15   3         46.10         43.71         1.82 o                         
  -1 -15   3         73.51         68.18         2.03 o                         
   0 -15   3        170.85        180.06         3.84 o                         
   1 -15   3        189.51        204.77         5.61 o                         
   2 -15   3        169.11        163.67         4.22 o                         
   3 -15   3         61.59         50.92         2.40 o                         
   4 -15   3          9.71         10.05         1.43 o                         
   5 -15   3         24.68         38.54         3.71 o                         
  -6 -14   3          8.05          6.16         1.87 o                         
  -5 -14   3         21.33         23.55         2.11 o                         
  -4 -14   3        341.81        336.39         8.22 o                         
  -3 -14   3        100.29        107.37         2.73 o                         
  -2 -14   3        690.74        677.17         9.59 o                         
  -1 -14   3        104.44         99.34         2.42 o                         
   0 -14   3        170.20        168.05         3.60 o                         
   1 -14   3         56.30         55.87         1.85 o                         
   2 -14   3         92.78         87.89         2.86 o                         
   3 -14   3         99.51         99.40         4.93 o                         
   4 -14   3        157.01        143.87         4.09 o                         
   5 -14   3          4.05          6.71         2.00 o                         
  -6 -13   3         99.08        113.33         3.73 o                         
  -5 -13   3         30.38         33.26         1.77 o                         
  -4 -13   3         12.17         11.00         1.08 o                         
  -3 -13   3         22.24         24.29         1.22 o                         
  -2 -13   3        126.27        135.96         2.94 o                         
  -1 -13   3        183.20        181.14         3.58 o                         
   0 -13   3        562.38        526.70         8.30 o                         
   1 -13   3          5.88          5.07         0.63 o                         
   2 -13   3        209.56        198.60         3.89 o                         
   3 -13   3          4.27          2.26         0.75 o                         
   4 -13   3         16.16         15.95         1.30 o                         
   5 -13   3          2.30          7.73         2.00 o                         
  -7 -12   3         13.17         13.69         3.02 o                         
  -6 -12   3         47.19         42.55         2.88 o                         
  -5 -12   3         31.67         30.15         1.96 o                         
  -4 -12   3        131.26        131.51         3.10 o                         
  -3 -12   3        402.16        396.79         6.95 o                         
  -2 -12   3        104.80        110.81         2.09 o                         
  -1 -12   3         45.61         45.14         1.49 o                         
   0 -12   3        219.27        225.32         4.92 o                         
   1 -12   3         11.50         12.92         0.94 o                         
   2 -12   3        170.91        173.54         3.49 o                         
   3 -12   3        123.52        125.72         4.17 o                         
   4 -12   3          1.63          2.73         0.80 o                         
   5 -12   3         15.24         14.94         2.71 o                         
   6 -12   3         12.46          9.09         2.27 o                         
  -7 -11   3          0.42          0.01         1.13 o                         
  -6 -11   3         53.10         57.58         2.63 o                         
  -5 -11   3         94.77        100.51         2.80 o                         
  -4 -11   3         30.96         29.80         1.52 o                         
  -3 -11   3        159.90        145.83         2.57 o                         
  -2 -11   3         25.37         25.42         0.97 o                         
  -1 -11   3        126.10        126.56         2.57 o                         
   0 -11   3        187.96        184.27         3.98 o                         
   1 -11   3         20.61         21.28         0.98 o                         
   2 -11   3         44.85         47.68         1.84 o                         
   3 -11   3        108.47        107.12         2.61 o                         
   4 -11   3         12.58         13.98         1.18 o                         
   5 -11   3          8.85          9.73         1.47 o                         
   6 -11   3         31.86         33.56         2.61 o                         
  -7 -10   3         28.35         28.42         2.27 o                         
  -6 -10   3         69.07         65.68         2.77 o                         
  -5 -10   3         35.20         30.95         1.86 o                         
  -4 -10   3        110.52         98.32         3.39 o                         
  -3 -10   3        426.89        429.78         5.60 o                         
  -2 -10   3         97.40         99.79         1.88 o                         
  -1 -10   3        651.41        620.93         8.41 o                         
   0 -10   3         50.30         48.23         1.63 o                         
   1 -10   3        187.09        195.90         3.14 o                         
   2 -10   3        500.48        505.49         6.80 o                         
   3 -10   3         16.47         15.55         1.10 o                         
   4 -10   3        157.71        151.60         3.37 o                         
   5 -10   3         11.36         10.16         1.48 o                         
   6 -10   3         52.71         57.10        10.99 o                         
  -7  -9   3          5.51          2.01         1.20 o                         
  -6  -9   3         43.35         41.55         2.35 o                         
  -5  -9   3        196.76        188.94         4.63 o                         
  -4  -9   3         35.49         34.89         1.61 o                         
  -3  -9   3         52.26         47.91         1.14 o                         
  -2  -9   3         14.14         14.87         0.61 o                         
  -1  -9   3        928.54       1000.80        13.51 o                         
   0  -9   3        205.16        217.31         4.49 o                         
   1  -9   3        371.91        396.36         5.41 o                         
   2  -9   3         60.40         58.26         2.10 o                         
   3  -9   3        366.83        357.94         5.90 o                         
   4  -9   3         34.73         38.73         1.62 o                         
   5  -9   3        171.45        167.12         5.03 o                         
   6  -9   3          4.24          6.44         1.48 o                         
  -7  -8   3         30.84         33.51         2.55 o                         
  -6  -8   3         18.87         16.35         1.64 o                         
  -5  -8   3         45.90         51.29         1.95 o                         
  -4  -8   3        170.50        176.93         3.19 o                         
  -3  -8   3          0.20          0.20         0.32 o                         
  -2  -8   3        687.73        656.85         7.11 o                         
  -1  -8   3        221.17        222.55         3.57 o                         
   0  -8   3        373.29        421.54         6.43 o                         
   1  -8   3        430.45        420.21         5.60 o                         
   2  -8   3         37.72         38.79         1.10 o                         
   3  -8   3        104.42        102.89         2.40 o                         
   4  -8   3         15.07         15.55         1.54 o                         
   5  -8   3        124.55        119.67         4.09 o                         
   6  -8   3         17.28         16.11         1.91 o                         
  -7  -7   3         15.02         16.36         1.80 o                         
  -6  -7   3        128.43        138.76         3.82 o                         
  -5  -7   3          7.09          7.91         0.99 o                         
  -4  -7   3         91.97         96.99         2.18 o                         
  -3  -7   3        129.88        119.60         1.91 o                         
  -2  -7   3        553.63        610.60         7.44 o                         
  -1  -7   3        254.86        256.77         3.57 o                         
   0  -7   3       1506.97       1462.62        23.09 o                         
   1  -7   3        708.14        752.34         9.32 o                         
   2  -7   3        131.15        124.79         2.14 o                         
   3  -7   3        330.37        339.39         5.53 o                         
   4  -7   3        106.56        104.50         3.00 o                         
   5  -7   3        117.19        119.30         7.47 o                         
   6  -7   3         51.97         53.61         5.70 o                         
  -7  -6   3         26.25         30.51         2.00 o                         
  -6  -6   3        131.51        146.18         3.65 o                         
  -5  -6   3        101.19        101.30         2.73 o                         
  -4  -6   3        138.80        134.51         3.03 o                         
  -3  -6   3        179.02        196.80         2.87 o                         
  -2  -6   3        627.59        716.96        12.71 o                         
  -1  -6   3        246.67        237.80         3.31 o                         
   0  -6   3          0.61          1.05         0.37 o                         
   1  -6   3       2188.67       2250.48        26.24 o                         
   2  -6   3         44.17         42.18         1.88 o                         
   3  -6   3         44.82         45.89         1.48 o                         
   4  -6   3        186.88        188.55         8.04 o                         
   5  -6   3         56.51         53.05         2.83 o                         
   6  -6   3         32.27         44.15         2.80 o                         
  -7  -5   3         16.69         19.91         1.70 o                         
  -6  -5   3        157.53        152.63         4.51 o                         
  -5  -5   3         82.70         81.91         2.42 o                         
  -4  -5   3        132.14        149.21         3.76 o                         
  -3  -5   3        161.86        143.56         2.24 o                         
  -2  -5   3          5.88          7.03         0.54 o                         
  -1  -5   3        810.83        859.03        11.18 o                         
   0  -5   3        586.11        567.00         7.07 o                         
   1  -5   3         18.15         13.95         0.78 o                         
   2  -5   3         71.48         70.20         1.82 o                         
   3  -5   3         56.96         58.92         1.66 o                         
   4  -5   3         12.45         10.36         1.13 o                         
   5  -5   3         29.93         27.70         2.13 o                         
   6  -5   3         45.68         44.05         2.66 o                         
  -7  -4   3         30.33         35.16         2.51 o                         
  -6  -4   3         21.07         26.10         1.72 o                         
  -5  -4   3         81.25         80.12         3.58 o                         
  -4  -4   3         13.78         16.90         1.26 o                         
  -3  -4   3        220.71        247.12         4.86 o                         
  -2  -4   3       1478.75       1449.12        17.20 o                         
  -1  -4   3       3710.34       3686.22        42.38 o                         
   0  -4   3        491.68        490.72         6.15 o                         
   1  -4   3        100.99         87.17         1.47 o                         
   2  -4   3         42.67         55.03         1.41 o                         
   3  -4   3         74.10         72.21         1.83 o                         
   4  -4   3        448.44        442.87         8.17 o                         
   5  -4   3         41.05         40.31         2.34 o                         
   6  -4   3         64.74         67.86         3.31 o                         
   7  -4   3          8.47          7.19         1.92 o                         
  -7  -3   3         15.97         19.24         2.32 o                         
  -6  -3   3         63.99         65.73         2.39 o                         
  -5  -3   3        405.67        392.40         6.74 o                         
  -4  -3   3        214.35        216.75         4.67 o                         
  -3  -3   3        752.85        745.18        10.39 o                         
  -2  -3   3       2727.85       2795.27        32.41 o                         
  -1  -3   3       3970.31       3979.07        45.69 o                         
   0  -3   3        724.65        730.33         8.20 o                         
   1  -3   3        239.44        227.88         5.75 o                         
   2  -3   3         17.12         12.34         0.80 o                         
   3  -3   3        741.59        819.25        11.47 o                         
   4  -3   3        152.85        155.02         5.58 o                         
   5  -3   3        123.08        126.12         4.24 o                         
   6  -3   3          8.35          5.42         1.42 o                         
   7  -3   3          0.12          0.65         1.35 o                         
  -8  -2   3          2.31          3.45         2.96 o                         
  -7  -2   3         22.48         19.38         2.41 o                         
  -6  -2   3         46.22         44.48         2.22 o                         
  -5  -2   3         97.48        105.44         2.82 o                         
  -4  -2   3        228.77        248.86         5.13 o                         
  -3  -2   3       1028.44       1148.40        17.93 o                         
  -2  -2   3       1504.67       1558.64        30.37 o                         
  -1  -2   3       4856.64       4797.77        54.91 o                         
   0  -2   3         85.28         87.96         1.24 o                         
   1  -2   3       1563.55       1475.28        19.32 o                         
   2  -2   3       1555.75       1680.46        22.13 o                         
   3  -2   3        115.28        110.88         2.28 o                         
   4  -2   3        210.10        206.64         4.56 o                         
   5  -2   3         47.69         54.15         2.68 o                         
   6  -2   3         51.67         59.48         3.02 o                         
   7  -2   3          0.78          1.25         2.04 o                         
  -8  -1   3         18.73         18.90         2.20 o                         
  -7  -1   3          0.06          0.18         1.05 o                         
  -6  -1   3        109.46        109.06         3.41 o                         
  -5  -1   3        178.50        192.38         4.58 o                         
  -4  -1   3        573.75        603.34        10.40 o                         
  -3  -1   3        918.90        903.56        28.59 o                         
  -2  -1   3        512.92        499.77         6.99 o                         
  -1  -1   3       1956.02       1858.67        21.57 o                         
   0  -1   3       5296.81       5139.91        52.95 o                         
   1  -1   3        920.20        952.21        11.24 o                         
   2  -1   3       1642.05       1639.69        21.54 o                         
   3  -1   3         12.15         11.22         0.73 o                         
   4  -1   3         85.72         87.10         2.67 o                         
   5  -1   3          8.33         10.31         2.52 o                         
   6  -1   3         39.84         33.06         8.37 o                         
   7  -1   3          9.27          8.39         1.81 o                         
  -8   0   3          0.58          0.99         1.33 o                         
  -7   0   3          0.00         -0.48         1.00 o                         
  -6   0   3         24.84         24.37         1.70 o                         
  -5   0   3        558.15        573.70        10.33 o                         
  -4   0   3       1199.68       1264.36        20.03 o                         
  -3   0   3        243.16        277.20         5.23 o                         
  -2   0   3         36.33         30.19         0.86 o                         
  -1   0   3        392.29        322.74         4.60 o                         
   0   0   3       4461.39       4467.55        46.04 o                         
   1   0   3        640.35        676.46         9.12 o                         
   2   0   3       2798.81       2958.62        38.15 o                         
   3   0   3        415.55        417.24         7.45 o                         
   4   0   3         19.96         21.43         1.47 o                         
   5   0   3          1.58          0.42         0.91 o                         
   6   0   3         13.31         17.53         2.00 o                         
   7   0   3        107.98        115.47         6.84 o                         
  -8   1   3         18.75         17.90         2.16 o                         
  -7   1   3          0.06         -0.30         1.15 o                         
  -6   1   3        106.97        107.23         3.08 o                         
  -5   1   3        175.29        184.23         4.46 o                         
  -4   1   3        578.34        615.21        10.55 o                         
  -3   1   3        941.69        938.31        14.89 o                         
  -2   1   3        509.08        489.65         6.87 o                         
  -1   1   3       1935.66       1827.41        23.68 o                         
   0   1   3       5279.62       5072.70        57.05 o                         
   1   1   3        913.04        953.06        22.73 o                         
   2   1   3       1665.49       1679.44        25.60 o                         
   3   1   3         10.07          8.68         0.89 o                         
   4   1   3         85.95         82.66         2.60 o                         
   5   1   3          7.84          6.80         1.31 o                         
   6   1   3         38.98         32.22         2.56 o                         
   7   1   3          9.21         11.43         2.20 o                         
  -8   2   3          2.25          0.39         2.52 o                         
  -7   2   3         21.79         23.38         2.17 o                         
  -6   2   3         45.19         46.11         2.56 o                         
  -5   2   3         94.19         94.88         5.73 o                         
  -4   2   3        238.48        266.11         5.38 o                         
  -3   2   3       1034.02       1137.18        17.73 o                         
  -2   2   3       1517.18       1553.81        20.39 o                         
  -1   2   3       4798.51       4767.46        60.94 o                         
   0   2   3         85.37         86.45         1.44 o                         
   1   2   3       1530.79       1447.55        26.16 o                         
   2   2   3       1578.69       1694.76        25.86 o                         
   3   2   3        112.57        103.91         4.28 o                         
   4   2   3        212.24        217.03         7.20 o                         
   5   2   3         47.41         58.12         2.84 o                         
   6   2   3         52.71         58.76         3.17 o                         
   7   2   3          0.89          0.49         1.56 o                         
  -7   3   3         15.97         17.63         1.99 o                         
  -6   3   3         61.96         62.49         2.65 o                         
  -5   3   3        402.22        377.61         7.37 o                         
  -4   3   3        215.49        214.37         4.59 o                         
  -3   3   3        729.76        702.71         8.73 o                         
  -2   3   3       2698.12       2682.28        35.10 o                         
  -1   3   3       3972.78       3962.88        58.47 o                         
   0   3   3        745.38        748.45         9.72 o                         
   1   3   3        236.35        230.07         4.05 o                         
   2   3   3         17.14         12.41         1.52 o                         
   3   3   3        723.93        797.07        14.14 o                         
   4   3   3        152.84        155.82         3.86 o                         
   5   3   3        119.96        124.08         4.29 o                         
   6   3   3          7.82          4.77         1.36 o                         
   7   3   3          0.14          0.28         1.22 o                         
  -7   4   3         30.44         34.45         2.58 o                         
  -6   4   3         20.33         26.37         1.74 o                         
  -5   4   3         83.77         80.04         2.68 o                         
  -4   4   3         15.66         19.29         1.94 o                         
  -3   4   3        220.88        240.75         3.48 o                         
  -2   4   3       1476.12       1436.74        18.99 o                         
  -1   4   3       3705.09       3652.66        53.94 o                         
   0   4   3        488.83        490.11         7.79 o                         
   1   4   3         99.61         88.03         1.93 o                         
   2   4   3         41.42         52.88         1.64 o                         
   3   4   3         74.44         77.38         2.33 o                         
   4   4   3        453.43        457.83         8.52 o                         
   5   4   3         41.60         42.61         5.14 o                         
   6   4   3         63.99         70.75         3.46 o                         
   7   4   3          8.51          8.21         1.87 o                         
  -7   5   3         16.59         20.14         2.08 o                         
  -6   5   3        160.57        159.50         3.86 o                         
  -5   5   3         79.19         70.41         2.52 o                         
  -4   5   3        131.10        146.78         3.55 o                         
  -3   5   3        156.93        136.85         2.53 o                         
  -2   5   3          4.64          6.03         0.56 o                         
  -1   5   3        825.64        855.84        16.14 o                         
   0   5   3        598.45        571.90         9.03 o                         
   1   5   3         16.91         14.91         1.33 o                         
   2   5   3         75.89         74.44         2.02 o                         
   3   5   3         57.76         60.46         3.79 o                         
   4   5   3         12.58         12.89         1.25 o                         
   5   5   3         31.65         31.30         2.42 o                         
   6   5   3         46.78         47.19         3.19 o                         
  -7   6   3         27.37         31.35         7.56 o                         
  -6   6   3        131.65        143.10         5.77 o                         
  -5   6   3        101.09        100.14         3.30 o                         
  -4   6   3        134.91        127.45         3.82 o                         
  -3   6   3        177.19        191.28         3.03 o                         
  -2   6   3        617.86        717.46        11.44 o                         
  -1   6   3        249.19        237.99         4.21 o                         
   0   6   3          0.61          0.18         0.29 o                         
   1   6   3       2182.01       2240.06        28.53 o                         
   2   6   3         43.22         40.94         1.47 o                         
   3   6   3         44.69         46.80         1.82 o                         
   4   6   3        184.32        191.00         4.52 o                         
   5   6   3         55.68         48.77         2.68 o                         
   6   6   3         31.99         36.70         2.88 o                         
  -7   7   3         14.99         20.74         2.66 o                         
  -6   7   3        126.23        127.96         7.54 o                         
  -5   7   3          8.03         11.01         1.21 o                         
  -4   7   3         90.72         94.73         2.71 o                         
  -3   7   3        135.56        124.03         2.27 o                         
  -2   7   3        564.21        619.88        13.29 o                         
  -1   7   3        255.12        245.64         4.36 o                         
   0   7   3       1501.22       1438.45        21.82 o                         
   1   7   3        712.09        753.38        10.10 o                         
   2   7   3        126.90        116.26         2.83 o                         
   3   7   3        337.37        350.27         6.65 o                         
   4   7   3        106.38        100.67         3.05 o                         
   5   7   3        119.73        127.14         4.50 o                         
   6   7   3         52.26         53.66         6.45 o                         
  -7   8   3         30.78         37.65         3.51 o                         
  -6   8   3         19.27         20.26         3.09 o                         
  -5   8   3         47.92         50.82         2.72 o                         
  -4   8   3        169.38        176.05         4.03 o                         
  -3   8   3          0.27          0.28         0.39 o                         
  -2   8   3        687.97        641.17        10.42 o                         
  -1   8   3        228.63        231.96         4.00 o                         
   0   8   3        371.23        417.14         6.70 o                         
   1   8   3        421.81        407.21         5.82 o                         
   2   8   3         37.02         40.40         1.54 o                         
   3   8   3        102.12        104.03         2.90 o                         
   4   8   3         15.53         15.39         1.99 o                         
   5   8   3        126.15        120.73         4.42 o                         
   6   8   3         16.68         13.42         2.03 o                         
  -7   9   3          5.50          2.84         1.69 o                         
  -6   9   3         41.57         36.52         4.10 o                         
  -5   9   3        197.22        192.43         9.29 o                         
  -4   9   3         36.37         32.77         1.69 o                         
  -3   9   3         50.23         45.02         1.33 o                         
  -2   9   3         15.61         18.23         1.39 o                         
  -1   9   3        921.48       1004.11        16.48 o                         
   0   9   3        192.48        200.32         3.74 o                         
   1   9   3        367.51        377.54         5.48 o                         
   2   9   3         62.35         60.96         3.27 o                         
   3   9   3        373.97        361.72         6.92 o                         
   4   9   3         34.67         35.17         1.95 o                         
   5   9   3        169.68        172.80         5.49 o                         
   6   9   3          3.98          3.25         1.54 o                         
  -7  10   3         28.27         23.98         2.88 o                         
  -6  10   3         69.98         66.59         4.90 o                         
  -5  10   3         35.02         33.15         4.64 o                         
  -4  10   3        107.95         95.87         3.51 o                         
  -3  10   3        426.10        426.80         7.87 o                         
  -2  10   3         90.55         90.71         5.87 o                         
  -1  10   3        656.80        631.44        12.20 o                         
   0  10   3         50.23         49.86         1.45 o                         
   1  10   3        195.70        199.90         3.94 o                         
   2  10   3        500.19        482.75         8.42 o                         
   3  10   3         15.67         15.33         1.27 o                         
   4  10   3        153.56        145.73         3.93 o                         
   5  10   3         11.40         12.48         1.74 o                         
   6  10   3         53.66         65.85         5.40 o                         
  -7  11   3          0.42         -0.59         1.61 o                         
  -6  11   3         55.16         54.96         5.06 o                         
  -5  11   3         91.63         92.83         3.69 o                         
  -4  11   3         31.26         29.01         2.20 o                         
  -3  11   3        155.46        143.69         3.70 o                         
  -2  11   3         25.39         25.36         1.88 o                         
  -1  11   3        128.31        129.43         2.68 o                         
   0  11   3        184.67        185.30         3.54 o                         
   1  11   3         20.86         22.64         1.18 o                         
   2  11   3         44.22         45.33         1.42 o                         
   3  11   3        104.40        103.90         2.99 o                         
   4  11   3         12.65         12.29         2.11 o                         
   5  11   3          8.93         10.11         2.53 o                         
   6  11   3         32.09         25.40         3.87 o                         
  -7  12   3         12.50         18.21         3.12 o                         
  -6  12   3         46.55         38.25         4.42 o                         
  -5  12   3         30.23         31.16         2.48 o                         
  -4  12   3        136.83        136.65         4.47 o                         
  -3  12   3        404.05        400.15        10.70 o                         
  -2  12   3        100.29        105.73         2.50 o                         
  -1  12   3         46.03         48.51         1.45 o                         
   0  12   3        219.18        222.20         6.96 o                         
   1  12   3         14.11         15.72         1.39 o                         
   2  12   3        175.53        174.25         3.88 o                         
   3  12   3        122.38        120.91         4.39 o                         
   4  12   3          2.07          1.69         2.30 o                         
   5  12   3         14.84         12.28         2.59 o                         
   6  12   3         12.16         10.33         2.97 o                         
  -6  13   3         98.19        109.46         6.50 o                         
  -5  13   3         32.12         36.19         2.68 o                         
  -4  13   3         11.82         10.28         2.06 o                         
  -3  13   3         19.94         23.89         2.16 o                         
  -2  13   3        124.28        128.54         4.22 o                         
  -1  13   3        181.79        174.63         4.95 o                         
   0  13   3        552.81        514.35        11.04 o                         
   1  13   3          6.15          5.18         0.97 o                         
   2  13   3        206.79        196.43         5.31 o                         
   3  13   3          3.33          1.35         1.11 o                         
   4  13   3         16.25         12.75         1.93 o                         
   5  13   3          2.00          1.38         1.80 o                         
  -6  14   3          8.15          5.18         2.22 o                         
  -5  14   3         20.68         21.14         2.19 o                         
  -4  14   3        339.61        334.72         8.63 o                         
  -3  14   3        100.62        106.32         3.46 o                         
  -2  14   3        701.52        688.62        14.59 o                         
  -1  14   3        109.19        105.95         3.86 o                         
   0  14   3        170.41        170.93         4.87 o                         
   1  14   3         51.53         54.57         2.53 o                         
   2  14   3         89.88         84.92         3.20 o                         
   3  14   3        101.14         95.44         5.12 o                         
   4  14   3        159.41        148.83         8.35 o                         
   5  14   3          4.20          2.91         2.17 o                         
  -6  15   3          6.65          9.91         2.88 o                         
  -5  15   3         33.97         39.32         2.94 o                         
  -4  15   3         30.37         26.71         3.31 o                         
  -3  15   3        416.16        428.36        10.29 o                         
  -2  15   3         44.22         43.37         2.63 o                         
  -1  15   3         73.89         68.25         3.00 o                         
   0  15   3        178.31        177.61         5.16 o                         
   1  15   3        189.75        188.83         5.30 o                         
   2  15   3        173.61        166.22         5.51 o                         
   3  15   3         64.92         57.69         2.78 o                         
   4  15   3          9.79         14.62         3.28 o                         
  -6  16   3         22.28         18.37         3.47 o                         
  -5  16   3         27.21         22.07         2.35 o                         
  -4  16   3         21.60         28.90         3.45 o                         
  -3  16   3         25.35         24.02         2.44 o                         
  -2  16   3         10.44          9.97         1.60 o                         
  -1  16   3         73.55         73.16         3.22 o                         
   0  16   3          7.94          7.94         1.36 o                         
   1  16   3        152.69        135.78         4.36 o                         
   2  16   3         31.15         28.73         2.16 o                         
   3  16   3        161.85        160.72         5.02 o                         
   4  16   3          6.22         10.63         1.66 o                         
  -5  17   3         10.59          8.47         2.59 o                         
  -4  17   3         18.39         23.79         3.30 o                         
  -3  17   3        188.63        194.28         5.56 o                         
  -2  17   3        191.95        204.95         6.20 o                         
  -1  17   3          0.27          0.74         0.99 o                         
   0  17   3        134.48        130.89         4.42 o                         
   1  17   3         18.74         16.52         1.72 o                         
   2  17   3         34.06         32.64         2.22 o                         
   3  17   3        167.30        169.95         5.33 o                         
   4  17   3          8.24          7.06         1.52 o                         
   5  17   3          0.46         -0.09         1.48 o                         
  -5  18   3         60.33         62.79         5.03 o                         
  -4  18   3         20.00         19.99         3.17 o                         
  -3  18   3         11.12         11.14         1.56 o                         
  -2  18   3         53.77         61.40         3.42 o                         
  -1  18   3        152.47        150.19         5.06 o                         
   0  18   3         23.30         23.51         2.16 o                         
   1  18   3        214.77        205.35        15.93 o                         
   2  18   3         39.03         44.60         2.63 o                         
   3  18   3         41.06         42.37         2.64 o                         
   4  18   3          7.65          3.92         1.71 o                         
  -5  19   3         23.69         22.86         3.67 o                         
  -4  19   3         34.04         37.79         4.28 o                         
  -3  19   3         10.54         10.24         1.58 o                         
  -2  19   3         33.88         35.79         3.50 o                         
  -1  19   3        108.58         96.94         5.15 o                         
   0  19   3        186.33        198.28         6.05 o                         
   1  19   3         31.16         29.63         2.34 o                         
   2  19   3          1.70          0.60         1.08 o                         
   3  19   3          0.79          0.87         1.83 o                         
   4  19   3          6.53          4.72         2.23 o                         
  -4  20   3         36.51         30.38         3.92 o                         
  -3  20   3          1.01          0.48         1.13 o                         
  -2  20   3          4.67          2.02         1.79 o                         
  -1  20   3         10.60          9.83         1.73 o                         
   0  20   3         86.04         89.37         3.89 o                         
   1  20   3         46.14         53.68         3.00 o                         
   2  20   3         57.40         50.96         3.43 o                         
   3  20   3          2.81          3.40         1.37 o                         
  -4  21   3          3.30          0.45         2.25 o                         
  -3  21   3         30.36         32.20         3.00 o                         
  -2  21   3         26.44         26.30         4.20 o                         
  -1  21   3         26.98         25.98         2.58 o                         
   0  21   3         15.23         15.50         3.21 o                         
   1  21   3         79.90         86.48         3.85 o                         
   2  21   3         37.72         37.60         2.85 o                         
   3  21   3          5.06          5.37         1.97 o                         
  -3  22   3          0.76         -0.21         1.23 o                         
  -2  22   3         85.41         95.25         4.88 o                         
  -1  22   3         61.10         65.77         3.75 o                         
   0  22   3         60.37         59.51         3.46 o                         
   1  22   3          0.24          1.86         2.48 o                         
   2  22   3          4.91          5.99         1.55 o                         
  -3  23   3         15.43         16.41         2.19 o                         
  -2  23   3         13.69         16.24         2.09 o                         
  -1  23   3          7.90          9.98         1.70 o                         
   0  23   3         57.78         60.44         3.59 o                         
   1  23   3          6.73          5.27         3.24 o                         
   2  23   3         11.87         14.55         2.10 o                         
  -2  24   3         14.82         16.48         2.97 o                         
  -1  24   3          5.38          7.87         2.41 o                         
   0  24   3         46.54         51.96         4.64 o                         
   1  24   3         19.11         22.87         2.58 o                         
  -1 -24   4          6.78          8.06         1.79 o                         
   0 -24   4         10.30          9.32         3.14 o                         
  -2 -23   4          3.73          3.43         1.50 o                         
  -1 -23   4         23.03         24.60         2.45 o                         
   0 -23   4         67.35         61.92         3.35 o                         
   1 -23   4         17.06         19.99         2.99 o                         
  -3 -22   4          9.12          5.77         1.67 o                         
  -2 -22   4         37.14         38.12         2.85 o                         
  -1 -22   4         55.03         62.57         3.53 o                         
   0 -22   4          0.06         -0.14         1.11 o                         
   1 -22   4         22.39         17.58         2.67 o                         
   2 -22   4          7.71          5.88         1.98 o                         
  -4 -21   4         13.81         13.89         2.46 o                         
  -3 -21   4         43.34         47.39         2.77 o                         
  -2 -21   4          1.13          1.97         1.25 o                         
  -1 -21   4         13.26         15.08         1.88 o                         
   0 -21   4         19.23         16.16         1.90 o                         
   1 -21   4         11.95         10.58         2.18 o                         
   2 -21   4         57.15         58.39         9.66 o                         
   3 -21   4          6.54          9.70         1.69 o                         
  -4 -20   4          9.73          9.20         4.08 o                         
  -3 -20   4          0.70         -0.33         0.97 o                         
  -2 -20   4         28.15         26.28         2.57 o                         
  -1 -20   4          4.66          1.45         2.16 o                         
   0 -20   4         10.64          9.05         1.53 o                         
   1 -20   4         17.41         17.02         2.47 o                         
   2 -20   4          3.49          1.89         1.68 o                         
   3 -20   4         19.68         17.54         1.96 o                         
  -5 -19   4         30.48         31.66         7.49 o                         
  -4 -19   4         40.13         41.56         6.79 o                         
  -3 -19   4         32.81         31.26         2.15 o                         
  -2 -19   4         11.80         11.94         1.94 o                         
  -1 -19   4         44.17         42.86         2.58 o                         
   0 -19   4         79.53         84.74         3.33 o                         
   1 -19   4         68.45         62.09         3.98 o                         
   2 -19   4         41.61         43.50         3.64 o                         
   3 -19   4         26.91         26.74         2.18 o                         
   4 -19   4          4.40          7.30         2.24 o                         
  -5 -18   4          6.78          9.47         1.73 o                         
  -4 -18   4         68.41         70.91         3.27 o                         
  -3 -18   4         14.69         10.55         1.97 o                         
  -2 -18   4         51.78         51.13         2.76 o                         
  -1 -18   4         16.97         12.22         1.56 o                         
   0 -18   4         10.36         11.16         1.48 o                         
   1 -18   4        171.39        167.62        13.27 o                         
   2 -18   4         62.93         68.14         4.09 o                         
   3 -18   4         43.27         47.77         2.85 o                         
   4 -18   4          4.83          4.76         1.39 o                         
  -5 -17   4        135.33        150.69         4.96 o                         
  -4 -17   4         16.65         17.52         1.87 o                         
  -3 -17   4        124.15        132.31         3.33 o                         
  -2 -17   4        104.81        104.83         3.12 o                         
  -1 -17   4         38.46         39.68         2.35 o                         
   0 -17   4         33.82         32.07         2.20 o                         
   1 -17   4         63.47         64.12         3.64 o                         
   2 -17   4         53.65         54.21         2.54 o                         
   3 -17   4         42.08         42.40         3.85 o                         
   4 -17   4          2.33          1.65         1.21 o                         
  -6 -16   4         21.80         21.81         4.31 o                         
  -5 -16   4        117.39        110.04         4.14 o                         
  -4 -16   4          9.00          9.59         1.49 o                         
  -3 -16   4          2.97          2.59         0.84 o                         
  -2 -16   4         18.30         17.33         1.74 o                         
  -1 -16   4         54.55         53.52         2.84 o                         
   0 -16   4        189.15        183.68         4.60 o                         
   1 -16   4        195.34        194.49        11.02 o                         
   2 -16   4          2.66          0.61         0.87 o                         
   3 -16   4         54.90         54.78         2.60 o                         
   4 -16   4         31.87         32.37         2.33 o                         
  -6 -15   4         43.49         44.23         3.86 o                         
  -5 -15   4         70.07         73.86         3.29 o                         
  -4 -15   4         20.45         22.50         2.03 o                         
  -3 -15   4        378.25        365.17         6.15 o                         
  -2 -15   4        164.13        165.59         3.92 o                         
  -1 -15   4        197.41        191.43         4.16 o                         
   0 -15   4         97.71         95.26         2.81 o                         
   1 -15   4         35.50         34.46         1.65 o                         
   2 -15   4          5.27          5.82         1.10 o                         
   3 -15   4         43.00         39.34         3.25 o                         
   4 -15   4         55.75         61.49         2.82 o                         
   5 -15   4         30.10         26.05         3.33 o                         
  -6 -14   4         13.36         12.60         2.34 o                         
  -5 -14   4         78.59         80.70         3.38 o                         
  -4 -14   4         28.24         24.85         2.03 o                         
  -3 -14   4        188.38        180.93         5.49 o                         
  -2 -14   4        222.14        229.81         4.73 o                         
  -1 -14   4         60.28         55.49         1.98 o                         
   0 -14   4        222.75        208.03         4.20 o                         
   1 -14   4        150.45        153.15         3.41 o                         
   2 -14   4         92.07         91.84         2.53 o                         
   3 -14   4          2.59          1.40         0.75 o                         
   4 -14   4         39.97         38.50         2.90 o                         
   5 -14   4         10.38         13.19         2.49 o                         
  -6 -13   4         88.41         91.62         4.69 o                         
  -5 -13   4         31.44         29.16         3.15 o                         
  -4 -13   4         92.17        100.18         3.50 o                         
  -3 -13   4        171.52        165.13         3.48 o                         
  -2 -13   4        141.69        147.39         4.35 o                         
  -1 -13   4         66.48         69.52         2.16 o                         
   0 -13   4         77.22         74.71         2.19 o                         
   1 -13   4        113.02        116.37         2.42 o                         
   2 -13   4        692.97        674.80        10.26 o                         
   3 -13   4         52.42         51.04         1.97 o                         
   4 -13   4         46.38         46.59         2.27 o                         
   5 -13   4          3.42          3.73         2.33 o                         
  -7 -12   4          0.29         -0.65         1.59 o                         
  -6 -12   4          9.20          9.62         1.92 o                         
  -5 -12   4         22.85         24.26         2.08 o                         
  -4 -12   4         73.42         73.92         2.93 o                         
  -3 -12   4        591.64        571.57         8.33 o                         
  -2 -12   4        211.48        200.77         4.15 o                         
  -1 -12   4        333.33        357.21         6.14 o                         
   0 -12   4         38.30         40.13         1.55 o                         
   1 -12   4         28.43         30.19         1.44 o                         
   2 -12   4        176.16        160.27         3.40 o                         
   3 -12   4        540.30        546.58         8.70 o                         
   4 -12   4         20.46         18.72         1.61 o                         
   5 -12   4         21.90         20.61         1.82 o                         
  -7 -11   4         12.60         13.36         2.55 o                         
  -6 -11   4         60.78         57.19         2.66 o                         
  -5 -11   4         52.10         51.08         2.51 o                         
  -4 -11   4         65.12         69.19         2.98 o                         
  -3 -11   4         47.30         51.12         1.74 o                         
  -2 -11   4        137.17        125.67         2.99 o                         
  -1 -11   4         41.20         36.63         1.47 o                         
   0 -11   4        904.15        913.91        16.76 o                         
   1 -11   4        113.32        121.13         3.04 o                         
   2 -11   4        112.21        120.93         3.28 o                         
   3 -11   4         22.94         26.73         1.82 o                         
   4 -11   4          6.70          8.00         1.17 o                         
   5 -11   4          7.78          6.63         1.49 o                         
   6 -11   4         11.49         14.67         2.73 o                         
  -7 -10   4          5.93          3.57         1.26 o                         
  -6 -10   4         11.64          9.52         1.41 o                         
  -5 -10   4        114.18        125.01         3.61 o                         
  -4 -10   4        443.87        420.57         6.94 o                         
  -3 -10   4         83.88         85.43         1.96 o                         
  -2 -10   4        675.31        655.36         8.55 o                         
  -1 -10   4        297.67        319.37         5.47 o                         
   0 -10   4         91.33         79.60         2.08 o                         
   1 -10   4       1135.33       1149.57        14.17 o                         
   2 -10   4        107.05        100.39         2.44 o                         
   3 -10   4         25.41         25.65         1.57 o                         
   4 -10   4         96.49         96.27         3.08 o                         
   5 -10   4         32.27         33.64         2.18 o                         
   6 -10   4         55.45         62.38         3.36 o                         
  -7  -9   4         23.11         20.72         2.40 o                         
  -6  -9   4         36.16         32.37         2.17 o                         
  -5  -9   4         49.83         58.33         2.43 o                         
  -4  -9   4        223.79        230.45         4.41 o                         
  -3  -9   4        272.29        262.79         4.11 o                         
  -2  -9   4        112.75        114.51         3.60 o                         
  -1  -9   4         43.32         51.17         1.64 o                         
   0  -9   4        140.70        130.75         3.05 o                         
   1  -9   4        167.48        159.76         2.71 o                         
   2  -9   4        286.28        284.11         4.89 o                         
   3  -9   4        118.86        109.80         2.64 o                         
   4  -9   4         80.98         80.76         2.83 o                         
   5  -9   4         13.51         16.59         1.60 o                         
   6  -9   4          4.46          4.02         1.40 o                         
  -7  -8   4         10.13          9.21         1.54 o                         
  -6  -8   4         15.42         12.23         1.56 o                         
  -5  -8   4        105.01        102.37         3.18 o                         
  -4  -8   4         91.85         89.29         2.12 o                         
  -3  -8   4          0.67          0.84         0.42 o                         
  -2  -8   4        470.44        479.07         6.41 o                         
  -1  -8   4        253.73        267.42         4.63 o                         
   0  -8   4       1485.74       1582.91        25.20 o                         
   1  -8   4        479.70        504.30         8.87 o                         
   2  -8   4         45.08         50.83         1.59 o                         
   3  -8   4        137.31        130.08         2.88 o                         
   4  -8   4        106.97        107.77         3.20 o                         
   5  -8   4         71.63         72.49         2.77 o                         
   6  -8   4         34.68         37.63         2.82 o                         
  -7  -7   4         34.05         32.37         2.84 o                         
  -6  -7   4         66.75         75.12         2.54 o                         
  -5  -7   4        128.88        124.36         3.10 o                         
  -4  -7   4          1.78          1.51         0.59 o                         
  -3  -7   4        356.52        347.80         5.04 o                         
  -2  -7   4        787.13        869.65        10.83 o                         
  -1  -7   4        754.35        744.14        13.12 o                         
   0  -7   4         65.12         66.06         1.69 o                         
   1  -7   4        327.85        347.60         4.90 o                         
   2  -7   4        195.39        182.57         3.47 o                         
   3  -7   4         40.41         40.47         1.52 o                         
   4  -7   4        146.06        142.49         3.76 o                         
   5  -7   4          9.81          8.23         1.66 o                         
   6  -7   4         28.34         32.05         2.68 o                         
  -7  -6   4          7.07          7.52         1.26 o                         
  -6  -6   4         11.18          7.65         1.10 o                         
  -5  -6   4        133.31        134.29         4.65 o                         
  -4  -6   4        138.36        132.01         3.39 o                         
  -3  -6   4        434.83        484.39         6.57 o                         
  -2  -6   4       1480.50       1557.68        18.60 o                         
  -1  -6   4        765.65        776.93        11.10 o                         
   0  -6   4        114.24        105.72         2.30 o                         
   1  -6   4        954.73        974.64        11.88 o                         
   2  -6   4        153.51        141.36         2.80 o                         
   3  -6   4        308.48        287.26         4.90 o                         
   4  -6   4        215.07        207.77         4.79 o                         
   5  -6   4         76.23         71.83         2.74 o                         
   6  -6   4          3.96          0.73         1.18 o                         
  -7  -5   4          0.25          1.74         1.00 o                         
  -6  -5   4        107.02        107.40         3.49 o                         
  -5  -5   4         43.05         41.09         1.80 o                         
  -4  -5   4        180.10        180.94         9.22 o                         
  -3  -5   4       1300.90       1291.77        15.74 o                         
  -2  -5   4        755.88        763.25        12.57 o                         
  -1  -5   4       1370.40       1441.00        17.06 o                         
   0  -5   4        926.64        965.32        23.44 o                         
   1  -5   4        263.73        256.96         3.62 o                         
   2  -5   4        461.72        470.02         7.03 o                         
   3  -5   4        559.94        553.46         8.28 o                         
   4  -5   4        199.47        206.96         4.76 o                         
   5  -5   4        125.56        118.22         4.36 o                         
   6  -5   4         32.99         34.94         2.67 o                         
  -7  -4   4         70.59         80.70         2.87 o                         
  -6  -4   4         32.39         33.83         1.97 o                         
  -5  -4   4         23.88         21.71         1.64 o                         
  -4  -4   4         25.91         20.17         1.42 o                         
  -3  -4   4         80.10         82.18         1.89 o                         
  -2  -4   4       1122.51       1192.45        14.35 o                         
  -1  -4   4        382.34        368.15         4.81 o                         
   0  -4   4        178.08        205.09         2.58 o                         
   1  -4   4        208.58        201.48         5.10 o                         
   2  -4   4         31.37         33.89         1.89 o                         
   3  -4   4        324.35        351.98        10.46 o                         
   4  -4   4        361.84        345.61         6.87 o                         
   5  -4   4         58.13         51.10         3.36 o                         
   6  -4   4         13.58         16.16         2.37 o                         
  -7  -3   4         76.43         71.65         2.82 o                         
  -6  -3   4          7.89          5.77         1.06 o                         
  -5  -3   4        339.18        341.45         6.97 o                         
  -4  -3   4         56.22         56.33         2.04 o                         
  -3  -3   4        124.51        109.78         2.21 o                         
  -2  -3   4       1608.40       1649.81        19.52 o                         
  -1  -3   4        601.24        625.03         7.73 o                         
   0  -3   4         88.53         92.41         2.48 o                         
   1  -3   4        310.15        345.44         4.53 o                         
   2  -3   4        162.69        155.23         2.83 o                         
   3  -3   4        142.67        146.44         6.57 o                         
   4  -3   4         85.66         75.51         2.53 o                         
   5  -3   4         20.83         20.09         1.65 o                         
   6  -3   4          2.50          3.72         1.70 o                         
  -8  -2   4         25.24         30.29         4.02 o                         
  -7  -2   4          4.60          4.31         1.13 o                         
  -6  -2   4        251.23        244.04         5.09 o                         
  -5  -2   4         73.81         69.70         2.58 o                         
  -4  -2   4         47.75         40.80         2.13 o                         
  -3  -2   4       1004.10       1103.47        14.98 o                         
  -2  -2   4        277.72        259.48         5.92 o                         
  -1  -2   4         55.71         58.78         1.19 o                         
   0  -2   4        259.69        263.35         3.15 o                         
   1  -2   4        784.75        829.99        15.98 o                         
   2  -2   4         21.58         20.97         1.31 o                         
   3  -2   4        257.24        267.51         5.33 o                         
   4  -2   4        102.14        100.97         2.97 o                         
   5  -2   4         20.96         18.38         1.55 o                         
   6  -2   4         21.23         19.25         2.49 o                         
  -8  -1   4          1.80          1.50         1.42 o                         
  -7  -1   4         12.39         10.12         1.32 o                         
  -6  -1   4          1.68          2.47         1.03 o                         
  -5  -1   4        921.11        890.02        15.06 o                         
  -4  -1   4        909.25        956.37        15.60 o                         
  -3  -1   4         68.75         64.77         2.35 o                         
  -2  -1   4         58.70         68.22         1.70 o                         
  -1  -1   4         13.96         13.95         0.99 o                         
   0  -1   4        415.19        381.83         4.34 o                         
   1  -1   4       2902.97       2973.04        34.24 o                         
   2  -1   4        247.74        242.68         3.89 o                         
   3  -1   4         75.57         69.09         2.70 o                         
   4  -1   4        136.16        128.36         3.42 o                         
   5  -1   4         16.43         17.78         1.53 o                         
   6  -1   4         10.37          7.53         3.68 o                         
  -8   0   4         22.04         27.15         4.00 o                         
  -7   0   4          8.40         10.56         1.80 o                         
  -6   0   4         24.12         21.41         1.81 o                         
  -5   0   4        274.03        272.62         6.30 o                         
  -4   0   4        373.76        361.52         6.88 o                         
  -3   0   4         44.50         42.36         1.58 o                         
  -2   0   4          0.93          0.07         0.30 o                         
  -1   0   4        550.39        491.01         6.88 o                         
   0   0   4          0.51          0.33         0.24 o                         
   1   0   4       1665.45       1805.73        21.04 o                         
   2   0   4        222.55        245.03         3.86 o                         
   3   0   4        137.92        125.48         4.27 o                         
   4   0   4          6.03          7.85         1.05 o                         
   5   0   4         34.21         30.39         1.93 o                         
   6   0   4         17.06         15.43         1.89 o                         
  -8   1   4          1.69         -1.23         1.23 o                         
  -7   1   4         11.99         12.22         1.75 o                         
  -6   1   4          1.41          1.40         0.99 o                         
  -5   1   4        926.57        882.86        19.66 o                         
  -4   1   4        916.50        966.72        18.18 o                         
  -3   1   4         73.25         69.86         5.09 o                         
  -2   1   4         58.84         69.23         2.07 o                         
  -1   1   4         17.69         18.66         0.80 o                         
   0   1   4        400.47        368.98         4.60 o                         
   1   1   4       2897.29       2943.44        43.90 o                         
   2   1   4        254.84        249.82         4.75 o                         
   3   1   4         78.57         80.43         2.38 o                         
   4   1   4        134.50        132.10         5.09 o                         
   5   1   4         15.83         14.35         1.43 o                         
   6   1   4         10.54          7.47         1.50 o                         
  -8   2   4         24.63         30.00         2.66 o                         
  -7   2   4          4.96          4.43         1.15 o                         
  -6   2   4        251.79        242.41         5.74 o                         
  -5   2   4         72.37         72.43         2.60 o                         
  -4   2   4         44.39         42.11         1.79 o                         
  -3   2   4        993.77       1086.87        18.52 o                         
  -2   2   4        288.13        252.32         4.18 o                         
  -1   2   4         56.78         61.45         1.44 o                         
   0   2   4        257.38        255.84         3.70 o                         
   1   2   4        805.97        870.76        13.60 o                         
   2   2   4         20.99         20.47         1.11 o                         
   3   2   4        253.99        267.47         5.35 o                         
   4   2   4        104.03        107.11         3.09 o                         
   5   2   4         21.03         19.29         1.63 o                         
   6   2   4         22.05         19.99         2.19 o                         
  -7   3   4         75.66         73.42         2.78 o                         
  -6   3   4          7.00          4.52         2.00 o                         
  -5   3   4        340.56        338.30         8.14 o                         
  -4   3   4         59.47         62.19         3.30 o                         
  -3   3   4        126.79        109.69         2.22 o                         
  -2   3   4       1606.91       1629.53        21.51 o                         
  -1   3   4        586.63        606.14         8.41 o                         
   0   3   4         94.23         96.54         1.72 o                         
   1   3   4        310.94        353.38         6.95 o                         
   2   3   4        161.44        154.97         3.31 o                         
   3   3   4        138.84        140.03         6.81 o                         
   4   3   4         85.53         81.04         2.67 o                         
   5   3   4         22.12         22.00         1.87 o                         
   6   3   4          2.48          3.98         1.95 o                         
  -7   4   4         69.70         86.57         4.56 o                         
  -6   4   4         32.44         28.39         2.01 o                         
  -5   4   4         21.83         19.90         1.58 o                         
  -4   4   4         24.32         24.49         2.44 o                         
  -3   4   4         81.89         86.11         1.94 o                         
  -2   4   4       1105.91       1153.52        20.78 o                         
  -1   4   4        375.57        361.37         6.11 o                         
   0   4   4        175.07        201.92         3.69 o                         
   1   4   4        199.93        192.54         3.60 o                         
   2   4   4         31.65         33.75         1.33 o                         
   3   4   4        331.71        358.80         6.74 o                         
   4   4   4        355.52        348.39         8.77 o                         
   5   4   4         58.05         47.09         3.10 o                         
   6   4   4         13.00         16.18         2.01 o                         
  -7   5   4          0.24          1.94         1.22 o                         
  -6   5   4        108.91        110.79         3.53 o                         
  -5   5   4         42.53         38.57         2.04 o                         
  -4   5   4        173.79        181.14         4.55 o                         
  -3   5   4       1307.64       1316.20        17.78 o                         
  -2   5   4        755.04        762.10        10.58 o                         
  -1   5   4       1358.05       1414.19        21.55 o                         
   0   5   4        941.68        954.67        14.82 o                         
   1   5   4        267.88        261.44         3.92 o                         
   2   5   4        469.71        478.27        10.65 o                         
   3   5   4        558.76        554.62         9.68 o                         
   4   5   4        197.50        198.46         4.65 o                         
   5   5   4        124.31        116.94         3.58 o                         
   6   5   4         32.71         34.67         2.77 o                         
  -7   6   4          6.60          5.82         1.77 o                         
  -6   6   4         11.01          8.54         1.30 o                         
  -5   6   4        134.08        137.63         3.83 o                         
  -4   6   4        135.96        129.71         3.34 o                         
  -3   6   4        440.62        486.08         7.28 o                         
  -2   6   4       1515.06       1570.12        20.88 o                         
  -1   6   4        764.05        757.89        12.03 o                         
   0   6   4        113.36        106.67         3.79 o                         
   1   6   4        946.48        946.53        12.57 o                         
   2   6   4        152.92        139.56         3.11 o                         
   3   6   4        315.83        295.06         5.84 o                         
   4   6   4        220.14        210.95         4.87 o                         
   5   6   4         76.30         73.98         2.85 o                         
   6   6   4          4.19          2.72         2.78 o                         
  -7   7   4         34.49         32.64         3.13 o                         
  -6   7   4         66.39         71.51         2.82 o                         
  -5   7   4        129.88        119.68         3.41 o                         
  -4   7   4          1.22          1.09         0.66 o                         
  -3   7   4        355.11        338.40         5.62 o                         
  -2   7   4        786.83        853.59        13.60 o                         
  -1   7   4        775.18        774.70        15.26 o                         
   0   7   4         67.02         72.53         2.04 o                         
   1   7   4        324.01        332.92         4.88 o                         
   2   7   4        191.70        180.92         4.82 o                         
   3   7   4         38.50         38.29         2.11 o                         
   4   7   4        148.07        132.22         5.66 o                         
   5   7   4          9.63          7.54         1.26 o                         
   6   7   4         28.51         34.93         2.85 o                         
  -7   8   4         10.75          9.38         2.09 o                         
  -6   8   4         15.30         15.97         2.63 o                         
  -5   8   4        103.31        100.53         3.80 o                         
  -4   8   4         92.51         91.21         3.13 o                         
  -3   8   4          0.51          0.21         0.44 o                         
  -2   8   4        461.01        470.40         8.54 o                         
  -1   8   4        260.75        264.16         4.81 o                         
   0   8   4       1494.69       1606.70        24.51 o                         
   1   8   4        484.42        505.83         7.10 o                         
   2   8   4         44.34         46.32         1.64 o                         
   3   8   4        132.82        124.82         4.89 o                         
   4   8   4        109.69        109.02         3.25 o                         
   5   8   4         71.91         77.38         3.84 o                         
   6   8   4         35.17         35.87         4.32 o                         
  -7   9   4         23.10         19.32         2.61 o                         
  -6   9   4         37.19         29.02         2.50 o                         
  -5   9   4         49.27         57.65         3.66 o                         
  -4   9   4        224.99        220.65         5.96 o                         
  -3   9   4        275.08        256.86         5.24 o                         
  -2   9   4        112.87        113.53         3.90 o                         
  -1   9   4         47.60         56.39         1.70 o                         
   0   9   4        134.85        126.22         3.48 o                         
   1   9   4        168.85        165.41         2.80 o                         
   2   9   4        277.96        285.45         4.61 o                         
   3   9   4        121.03        108.32         2.98 o                         
   4   9   4         81.92         82.21         3.74 o                         
   5   9   4         13.40         17.09         3.49 o                         
   6   9   4          4.41          2.65         2.23 o                         
  -7  10   4          5.48          3.07         1.75 o                         
  -6  10   4         11.55         13.16         1.85 o                         
  -5  10   4        115.48        108.88         4.09 o                         
  -4  10   4        443.74        413.26         9.55 o                         
  -3  10   4         82.63         80.41         5.33 o                         
  -2  10   4        664.84        652.48        18.22 o                         
  -1  10   4        302.37        319.93         8.07 o                         
   0  10   4         92.81         79.22         2.00 o                         
   1  10   4       1150.46       1183.18        18.55 o                         
   2  10   4        107.34        102.51         5.04 o                         
   3  10   4         25.82         26.60         2.23 o                         
   4  10   4         93.96        100.41         4.23 o                         
   5  10   4         32.17         32.01         4.63 o                         
   6  10   4         56.32         66.33         5.34 o                         
  -7  11   4         12.27         15.70         2.52 o                         
  -6  11   4         61.90         57.03         3.31 o                         
  -5  11   4         52.48         51.85         2.91 o                         
  -4  11   4         62.57         63.67         2.96 o                         
  -3  11   4         51.38         51.38         7.21 o                         
  -2  11   4        137.40        126.25         9.60 o                         
  -1  11   4         39.02         35.52         2.07 o                         
   0  11   4        913.04        891.95        17.64 o                         
   1  11   4        111.83        116.02         2.75 o                         
   2  11   4        108.48        110.04         2.87 o                         
   3  11   4         24.13         24.34         2.14 o                         
   4  11   4          6.90          8.61         1.62 o                         
   5  11   4          8.19          7.33         1.75 o                         
  -7  12   4          0.25         -1.16         1.59 o                         
  -6  12   4          9.33         10.76         1.79 o                         
  -5  12   4         24.07         25.02         3.53 o                         
  -4  12   4         76.74         75.28         3.50 o                         
  -3  12   4        589.98        563.34        12.33 o                         
  -2  12   4        208.75        191.84         6.21 o                         
  -1  12   4        329.26        351.77         8.17 o                         
   0  12   4         41.27         41.70         2.10 o                         
   1  12   4         26.23         26.99         2.09 o                         
   2  12   4        177.70        168.52         3.84 o                         
   3  12   4        538.69        541.55        12.70 o                         
   4  12   4         19.77         19.59         2.21 o                         
   5  12   4         21.75         21.56         4.20 o                         
  -6  13   4         86.18         90.37         5.93 o                         
  -5  13   4         31.48         30.80         2.55 o                         
  -4  13   4         94.49         96.54         3.81 o                         
  -3  13   4        173.66        173.46         5.32 o                         
  -2  13   4        141.17        147.72         9.55 o                         
  -1  13   4         61.27         60.18         2.70 o                         
   0  13   4         74.12         62.58         2.64 o                         
   1  13   4        112.39        108.87         3.61 o                         
   2  13   4        702.10        684.31        14.37 o                         
   3  13   4         52.14         48.68         2.64 o                         
   4  13   4         46.22         40.87         5.90 o                         
   5  13   4          3.76          3.88         1.95 o                         
  -6  14   4         13.31         20.93         3.53 o                         
  -5  14   4         75.86         84.64         3.85 o                         
  -4  14   4         26.52         26.09         2.31 o                         
  -3  14   4        191.30        189.45         6.82 o                         
  -2  14   4        231.68        238.17         6.53 o                         
  -1  14   4         61.19         60.84         2.83 o                         
   0  14   4        217.50        199.92         7.84 o                         
   1  14   4        142.90        135.35         6.00 o                         
   2  14   4         91.41         95.26         3.50 o                         
   3  14   4          2.28          1.15         0.98 o                         
   4  14   4         41.05         37.40         4.88 o                         
  -6  15   4         45.17         38.72         4.55 o                         
  -5  15   4         70.30         73.08         3.94 o                         
  -4  15   4         19.21         20.42         2.16 o                         
  -3  15   4        368.97        367.52         9.22 o                         
  -2  15   4        164.57        177.31         8.43 o                         
  -1  15   4        199.35        186.22         5.51 o                         
   0  15   4        100.23         92.85         3.53 o                         
   1  15   4         34.96         31.00         3.52 o                         
   2  15   4          4.17          5.09         1.34 o                         
   3  15   4         41.79         39.13         2.45 o                         
   4  15   4         55.29         58.79         3.14 o                         
  -6  16   4         21.83         17.26         3.43 o                         
  -5  16   4        118.73        112.34         4.57 o                         
  -4  16   4          8.65          8.95         2.33 o                         
  -3  16   4          2.71          1.80         1.05 o                         
  -2  16   4         17.21         22.45         2.18 o                         
  -1  16   4         53.01         54.59         2.83 o                         
   0  16   4        188.29        183.47         5.50 o                         
   1  16   4        196.39        192.92         5.60 o                         
   2  16   4          2.65          1.25         1.00 o                         
   3  16   4         56.37         63.26         3.18 o                         
   4  16   4         30.50         29.26         2.50 o                         
  -5  17   4        134.51        149.14         5.45 o                         
  -4  17   4         17.40         16.00         2.85 o                         
  -3  17   4        120.88        132.11         4.18 o                         
  -2  17   4        104.29        104.59         8.86 o                         
  -1  17   4         38.41         33.39         2.56 o                         
   0  17   4         35.98         35.29         2.39 o                         
   1  17   4         64.59         60.28         4.32 o                         
   2  17   4         51.00         49.31         3.27 o                         
   3  17   4         40.86         36.53         2.53 o                         
   4  17   4          2.53          1.28         1.20 o                         
  -5  18   4          6.51          6.98         1.81 o                         
  -4  18   4         68.52         64.93         5.04 o                         
  -3  18   4         14.31         15.69         2.36 o                         
  -2  18   4         50.87         50.37         3.18 o                         
  -1  18   4         17.17         15.74         1.94 o                         
   0  18   4         10.79         11.34         1.63 o                         
   1  18   4        168.81        168.36         5.38 o                         
   2  18   4         62.91         56.95         3.03 o                         
   3  18   4         41.87         43.27         2.74 o                         
   4  18   4          4.79          6.38         1.94 o                         
  -5  19   4         30.77         29.48         2.91 o                         
  -4  19   4         39.76         42.23         4.53 o                         
  -3  19   4         34.51         36.56         2.59 o                         
  -2  19   4         11.73         13.69         2.03 o                         
  -1  19   4         44.59         41.63         3.03 o                         
   0  19   4         76.12         82.99         3.70 o                         
   1  19   4         68.17         53.60         3.00 o                         
   2  19   4         43.24         51.54         2.99 o                         
   3  19   4         27.84         31.82         4.01 o                         
  -4  20   4          9.49         13.00         2.98 o                         
  -3  20   4          0.61          0.96         1.16 o                         
  -2  20   4         27.12         20.97         2.43 o                         
  -1  20   4          4.67          6.91         1.57 o                         
   0  20   4         11.55         12.92         1.84 o                         
   1  20   4         17.78         16.94         2.01 o                         
   2  20   4          3.35          1.01         1.25 o                         
   3  20   4         18.54         20.85         4.71 o                         
  -4  21   4         13.31         14.99         3.23 o                         
  -3  21   4         42.74         49.46         3.20 o                         
  -2  21   4          1.10          0.26         1.79 o                         
  -1  21   4         14.63         20.47         2.37 o                         
   0  21   4         19.09         17.97         3.24 o                         
   1  21   4         11.53         12.08         1.89 o                         
   2  21   4         55.05         64.03         3.58 o                         
   3  21   4          6.46          7.73         1.82 o                         
  -3  22   4          8.86          9.54         1.86 o                         
  -2  22   4         35.58         42.39         3.06 o                         
  -1  22   4         55.30         58.20         3.67 o                         
   0  22   4          0.08          2.65         1.39 o                         
   1  22   4         23.28         21.06         2.37 o                         
   2  22   4          7.80          4.67         2.20 o                         
  -2  23   4          3.79          3.52         1.48 o                         
  -1  23   4         22.99         25.59         4.40 o                         
   0  23   4         68.68         62.97         3.76 o                         
   1  23   4         17.45         20.44         2.40 o                         
  -1  24   4          7.21         10.57         2.20 o                         
   0  24   4          9.60         11.01         2.10 o                         
  -2 -23   5         13.72         18.82         2.30 o                         
  -1 -23   5         16.12         12.00         1.95 o                         
   0 -23   5         37.02         37.55         3.78 o                         
  -3 -22   5         57.68         55.69         3.55 o                         
  -2 -22   5         29.70         34.01         2.81 o                         
  -1 -22   5          1.29          2.05         1.30 o                         
   0 -22   5         37.08         38.17         3.69 o                         
   1 -22   5         21.95         19.65         2.92 o                         
  -4 -21   5         25.10         30.02         4.33 o                         
  -3 -21   5         21.39         22.19         2.34 o                         
  -2 -21   5          7.05          7.94         1.63 o                         
  -1 -21   5         82.14         87.56         5.09 o                         
   0 -21   5          0.73          3.43         1.75 o                         
   1 -21   5         17.73         10.79         2.49 o                         
   2 -21   5         16.24         18.85         2.88 o                         
  -4 -20   5         18.75         19.55         2.66 o                         
  -3 -20   5         16.42         18.93         2.13 o                         
  -2 -20   5         84.58         82.95         4.19 o                         
  -1 -20   5          4.81          2.85         1.42 o                         
   0 -20   5         78.47         72.41         4.20 o                         
   1 -20   5         50.81         52.12         4.10 o                         
   2 -20   5         22.22         25.90         6.38 o                         
   3 -20   5         40.34         40.59         2.78 o                         
  -5 -19   5         10.27          8.65         1.95 o                         
  -4 -19   5          3.62          4.93         1.80 o                         
  -3 -19   5         40.70         34.92         2.62 o                         
  -2 -19   5         23.15         19.57         2.45 o                         
  -1 -19   5        118.04        117.71         4.04 o                         
   0 -19   5         69.19         63.39         4.06 o                         
   1 -19   5         19.63         25.20         2.92 o                         
   2 -19   5          6.50          7.81         2.18 o                         
   3 -19   5          3.37          0.85         1.17 o                         
  -5 -18   5         10.67         14.25         2.00 o                         
  -4 -18   5         11.31         13.05         2.05 o                         
  -3 -18   5          2.94          3.07         1.05 o                         
  -2 -18   5         55.47         53.55         2.91 o                         
  -1 -18   5         44.45         42.17         2.62 o                         
   0 -18   5         10.12         14.80         1.67 o                         
   1 -18   5          8.09          9.23         1.97 o                         
   2 -18   5         24.17         19.65         6.35 o                         
   3 -18   5         24.87         28.92         2.33 o                         
  -5 -17   5         20.48         23.60         4.79 o                         
  -4 -17   5         83.11         79.94         3.44 o                         
  -3 -17   5          6.61          6.10         1.15 o                         
  -2 -17   5          5.63          6.28         1.10 o                         
  -1 -17   5         22.21         27.99         1.80 o                         
   0 -17   5         24.67         23.13         1.93 o                         
   1 -17   5         28.73         36.41         3.16 o                         
   2 -17   5         83.12         90.75         4.44 o                         
   3 -17   5          5.63          6.55         1.62 o                         
   4 -17   5         13.96         12.36         2.07 o                         
  -6 -16   5         49.60         49.42         3.38 o                         
  -5 -16   5         88.64         89.05         3.76 o                         
  -4 -16   5         37.29         38.69         2.66 o                         
  -3 -16   5         24.82         25.81         1.83 o                         
  -2 -16   5         32.21         35.28         2.03 o                         
  -1 -16   5         44.62         42.62         2.01 o                         
   0 -16   5        118.09        116.29         3.12 o                         
   1 -16   5         80.15         72.99         3.10 o                         
   2 -16   5         30.54         29.84         2.11 o                         
   3 -16   5          4.64          4.54         1.23 o                         
   4 -16   5          6.84          5.10         1.67 o                         
  -6 -15   5          4.22         -0.29         1.49 o                         
  -5 -15   5         24.50         26.93         2.39 o                         
  -4 -15   5          4.97          5.80         1.29 o                         
  -3 -15   5         12.76         11.86         1.30 o                         
  -2 -15   5        403.14        387.88         7.10 o                         
  -1 -15   5        404.39        379.78         6.85 o                         
   0 -15   5          0.42          0.75         0.68 o                         
   1 -15   5         47.21         54.71         2.52 o                         
   2 -15   5         25.11         25.44         1.59 o                         
   3 -15   5         19.71         20.78         4.04 o                         
   4 -15   5         75.18         77.12         5.64 o                         
  -6 -14   5         26.19         24.14         2.93 o                         
  -5 -14   5         16.34         17.19         1.95 o                         
  -4 -14   5        114.28        104.95         3.73 o                         
  -3 -14   5         63.52         66.20         2.44 o                         
  -2 -14   5        130.83        130.84         3.96 o                         
  -1 -14   5          7.98          9.21         1.62 o                         
   0 -14   5         70.32         77.99         2.91 o                         
   1 -14   5         29.99         28.40         1.99 o                         
   2 -14   5          0.65          0.07         0.98 o                         
   3 -14   5         19.54         17.36         1.40 o                         
   4 -14   5          1.13          0.10         0.97 o                         
   5 -14   5         19.60         22.56         2.64 o                         
  -6 -13   5         17.91         19.40         2.63 o                         
  -5 -13   5         24.56         26.41         2.23 o                         
  -4 -13   5         33.78         34.55         2.38 o                         
  -3 -13   5         84.53         80.83         2.62 o                         
  -2 -13   5         20.88         18.18         1.37 o                         
  -1 -13   5         21.95         19.82         1.35 o                         
   0 -13   5         14.17         13.55         1.13 o                         
   1 -13   5        383.30        367.28         7.64 o                         
   2 -13   5         22.12         24.44         1.50 o                         
   3 -13   5         72.76         71.77         2.84 o                         
   4 -13   5          2.13          0.86         0.97 o                         
   5 -13   5         10.34          9.61         1.52 o                         
  -6 -12   5          3.03          1.79         1.41 o                         
  -5 -12   5        118.15        110.24         3.94 o                         
  -4 -12   5         35.64         33.78         2.30 o                         
  -3 -12   5        254.78        251.13         5.08 o                         
  -2 -12   5        281.13        258.46         5.04 o                         
  -1 -12   5         23.28         23.76         1.43 o                         
   0 -12   5         95.28         99.63         2.59 o                         
   1 -12   5         67.11         66.26         2.06 o                         
   2 -12   5         25.26         22.30         1.40 o                         
   3 -12   5        195.49        182.18         4.87 o                         
   4 -12   5         15.58         17.17         1.64 o                         
   5 -12   5         15.24         15.16         1.69 o                         
  -7 -11   5          5.03          2.74         1.81 o                         
  -6 -11   5         24.77         22.91         2.72 o                         
  -5 -11   5         71.00         61.22         2.82 o                         
  -4 -11   5        353.17        331.12         7.35 o                         
  -3 -11   5        201.76        188.10         4.11 o                         
  -2 -11   5        225.76        229.75         4.56 o                         
  -1 -11   5        219.29        227.58         4.51 o                         
   0 -11   5        112.58        112.62         2.70 o                         
   1 -11   5        325.02        334.88         5.74 o                         
   2 -11   5         22.68         22.50         1.77 o                         
   3 -11   5        246.12        246.48         4.80 o                         
   4 -11   5         20.54         19.53         1.71 o                         
   5 -11   5         61.95         66.15         2.92 o                         
  -7 -10   5          9.84         19.34         3.24 o                         
  -6 -10   5         34.75         29.78         2.96 o                         
  -5 -10   5         54.28         51.65         3.37 o                         
  -4 -10   5        419.06        407.24         8.47 o                         
  -3 -10   5        162.77        159.58         3.62 o                         
  -2 -10   5         51.66         47.26         1.75 o                         
  -1 -10   5         32.87         35.83         1.91 o                         
   0 -10   5        155.99        144.91         3.10 o                         
   1 -10   5        126.09        122.72         2.79 o                         
   2 -10   5        418.97        419.58         7.87 o                         
   3 -10   5         25.58         24.09         1.46 o                         
   4 -10   5          4.78          4.38         1.04 o                         
   5 -10   5          0.48          0.69         1.04 o                         
  -7  -9   5          6.50          5.18         1.34 o                         
  -6  -9   5          6.83          7.39         1.50 o                         
  -5  -9   5         92.31         81.10         2.82 o                         
  -4  -9   5        137.68        142.02         3.21 o                         
  -3  -9   5        416.13        425.27         7.16 o                         
  -2  -9   5         47.67         50.97         1.83 o                         
  -1  -9   5         10.45          7.22         0.87 o                         
   0  -9   5         31.97         37.97         2.69 o                         
   1  -9   5         47.14         51.37         1.67 o                         
   2  -9   5        393.38        379.65         6.28 o                         
   3  -9   5        185.75        171.61         4.25 o                         
   4  -9   5          0.34          0.34         0.83 o                         
   5  -9   5         30.78         27.04         2.05 o                         
  -7  -8   5          9.26         12.47         1.68 o                         
  -6  -8   5          0.33          1.06         0.97 o                         
  -5  -8   5        125.27        114.54         3.41 o                         
  -4  -8   5          5.77          6.53         0.84 o                         
  -3  -8   5         60.88         55.92         1.55 o                         
  -2  -8   5        155.89        146.86         3.19 o                         
  -1  -8   5        332.36        347.49         5.79 o                         
   0  -8   5        243.70        245.07         5.66 o                         
   1  -8   5         19.30         18.41         1.39 o                         
   2  -8   5        251.03        256.05         4.59 o                         
   3  -8   5        163.95        155.50         4.30 o                         
   4  -8   5         80.41         84.63         5.73 o                         
   5  -8   5          2.13          2.34         1.04 o                         
   6  -8   5          9.99         10.27         3.27 o                         
  -7  -7   5         63.74         70.66         3.08 o                         
  -6  -7   5          4.83          6.17         1.83 o                         
  -5  -7   5        107.24        113.35         2.96 o                         
  -4  -7   5          5.87          2.65         1.17 o                         
  -3  -7   5         11.59         11.11         0.79 o                         
  -2  -7   5       1183.76       1268.58        15.43 o                         
  -1  -7   5       2027.47       2022.75        27.43 o                         
   0  -7   5        408.63        405.84         7.28 o                         
   1  -7   5        257.91        244.47         3.68 o                         
   2  -7   5          4.59          4.14         0.67 o                         
   3  -7   5        212.17        212.92         4.82 o                         
   4  -7   5        452.91        424.74        11.64 o                         
   5  -7   5         39.28         41.48         2.30 o                         
   6  -7   5          2.74          1.53         1.34 o                         
  -7  -6   5          5.21          8.25         1.51 o                         
  -6  -6   5          5.71          4.69         1.56 o                         
  -5  -6   5        209.42        204.30         8.63 o                         
  -4  -6   5         30.33         29.91         1.66 o                         
  -3  -6   5        339.59        344.11         5.00 o                         
  -2  -6   5        543.99        525.90         6.92 o                         
  -1  -6   5        692.13        787.10        11.86 o                         
   0  -6   5         96.97         96.34         3.58 o                         
   1  -6   5        268.16        272.25         3.95 o                         
   2  -6   5         40.89         44.06         1.70 o                         
   3  -6   5        739.80        747.20        12.79 o                         
   4  -6   5         29.21         29.85         1.92 o                         
   5  -6   5         88.73         82.89         3.03 o                         
   6  -6   5         48.40         50.27         3.98 o                         
  -7  -5   5        183.72        193.38         6.72 o                         
  -6  -5   5        249.81        260.56         7.10 o                         
  -5  -5   5         85.32         89.79         3.61 o                         
  -4  -5   5         32.35         33.66         1.69 o                         
  -3  -5   5        205.48        204.49         5.16 o                         
  -2  -5   5        522.40        518.24         6.82 o                         
  -1  -5   5       2607.00       2720.08        36.26 o                         
   0  -5   5        118.43        122.72         2.51 o                         
   1  -5   5         84.76         94.14         1.76 o                         
   2  -5   5         57.16         56.93         1.65 o                         
   3  -5   5         97.54         94.02         2.80 o                         
   4  -5   5        166.63        153.85         7.49 o                         
   5  -5   5         55.94         62.43         3.05 o                         
   6  -5   5          2.98          3.57         1.40 o                         
  -7  -4   5         21.91         23.72         1.90 o                         
  -6  -4   5         50.04         44.12         2.17 o                         
  -5  -4   5         23.32         26.63         1.83 o                         
  -4  -4   5         26.88         28.76         1.62 o                         
  -3  -4   5        490.00        494.30         7.38 o                         
  -2  -4   5        371.25        366.77         5.06 o                         
  -1  -4   5        718.29        738.51         9.17 o                         
   0  -4   5         34.26         29.27         0.78 o                         
   1  -4   5        589.30        601.72        11.38 o                         
   2  -4   5        250.75        245.67         4.19 o                         
   3  -4   5        226.06        196.66         4.43 o                         
   4  -4   5        162.29        154.59         4.01 o                         
   5  -4   5         44.81         50.98         2.41 o                         
   6  -4   5         27.03         23.10         2.28 o                         
  -7  -3   5          5.02          5.82         1.84 o                         
  -6  -3   5         20.59         19.73         1.76 o                         
  -5  -3   5         61.77         69.27         2.58 o                         
  -4  -3   5        591.03        569.58        18.41 o                         
  -3  -3   5        464.02        478.16         8.58 o                         
  -2  -3   5        153.26        148.55         2.49 o                         
  -1  -3   5        322.90        315.31         4.32 o                         
   0  -3   5       1067.27       1130.78        13.50 o                         
   1  -3   5        258.65        284.49         4.89 o                         
   2  -3   5        106.10        112.93         2.37 o                         
   3  -3   5        109.71        109.16         2.97 o                         
   4  -3   5        166.99        154.43         3.97 o                         
   5  -3   5         10.07          8.56         1.26 o                         
   6  -3   5          2.63          4.53         1.47 o                         
  -7  -2   5         14.37         16.07         1.59 o                         
  -6  -2   5         22.22         21.94         1.86 o                         
  -5  -2   5        207.72        201.77         4.84 o                         
  -4  -2   5          8.17          6.58         0.94 o                         
  -3  -2   5         47.58         50.05         1.46 o                         
  -2  -2   5        877.55        868.93        22.08 o                         
  -1  -2   5        164.62        156.39         3.10 o                         
   0  -2   5       1208.84       1268.80        13.59 o                         
   1  -2   5        731.49        734.13         9.07 o                         
   2  -2   5         51.47         44.29         1.33 o                         
   3  -2   5         11.94         13.07         1.15 o                         
   4  -2   5         72.14         80.13         2.68 o                         
   5  -2   5         20.71         18.78         1.63 o                         
   6  -2   5         26.14         22.94         2.25 o                         
  -7  -1   5         10.18         10.54         1.63 o                         
  -6  -1   5        284.86        287.49         6.50 o                         
  -5  -1   5         59.84         55.56         4.20 o                         
  -4  -1   5         25.04         20.62         1.45 o                         
  -3  -1   5         75.01         84.94         1.91 o                         
  -2  -1   5         19.21         22.77         1.60 o                         
  -1  -1   5        130.47        146.54         2.95 o                         
   0  -1   5       4099.56       4382.35        45.43 o                         
   1  -1   5        248.90        252.38         3.79 o                         
   2  -1   5        138.74        155.11         4.60 o                         
   3  -1   5         29.30         27.94         1.55 o                         
   4  -1   5         50.06         52.14         2.17 o                         
   5  -1   5         72.99         67.58         3.22 o                         
   6  -1   5          0.66          1.14         1.25 o                         
  -7   0   5          0.00         -0.25         0.91 o                         
  -6   0   5         29.26         28.18         2.08 o                         
  -5   0   5        302.11        297.38         6.30 o                         
  -4   0   5        284.23        295.86         5.94 o                         
  -3   0   5        195.26        210.67         3.63 o                         
  -2   0   5        288.80        287.08         4.52 o                         
  -1   0   5         62.85         65.99         1.50 o                         
   0   0   5        456.03        416.94         5.26 o                         
   1   0   5       1210.18       1364.22        16.17 o                         
   2   0   5          0.97          1.04         0.61 o                         
   3   0   5         96.95         93.80         2.69 o                         
   4   0   5         70.78         72.83         2.52 o                         
   5   0   5          5.76          5.89         1.10 o                         
   6   0   5          1.04          1.51         1.20 o                         
  -7   1   5         10.29          9.67         1.33 o                         
  -6   1   5        281.03        284.88        11.27 o                         
  -5   1   5         60.05         56.92         2.35 o                         
  -4   1   5         24.84         18.20         1.36 o                         
  -3   1   5         71.26         82.02         1.87 o                         
  -2   1   5         21.06         22.21         1.74 o                         
  -1   1   5        121.89        140.48         2.53 o                         
   0   1   5       4086.77       4332.10        48.96 o                         
   1   1   5        249.41        247.50         4.41 o                         
   2   1   5        132.50        140.65         3.88 o                         
   3   1   5         29.35         28.84         2.27 o                         
   4   1   5         52.41         53.27         2.97 o                         
   5   1   5         72.31         72.56         3.59 o                         
   6   1   5          0.66          2.40         1.28 o                         
  -7   2   5         14.80         16.52         2.40 o                         
  -6   2   5         22.75         19.43         1.76 o                         
  -5   2   5        214.03        202.98         4.85 o                         
  -4   2   5          8.20          6.55         1.34 o                         
  -3   2   5         44.32         43.60         2.14 o                         
  -2   2   5        895.69        894.99        12.29 o                         
  -1   2   5        166.13        148.08         3.99 o                         
   0   2   5       1215.28       1268.81        14.81 o                         
   1   2   5        734.06        745.03        11.92 o                         
   2   2   5         50.91         47.04         1.78 o                         
   3   2   5         11.46         11.84         1.10 o                         
   4   2   5         72.87         79.67         2.68 o                         
   5   2   5         21.08         20.04         2.57 o                         
   6   2   5         26.64         23.45         4.10 o                         
  -7   3   5          5.35          3.92         1.31 o                         
  -6   3   5         20.49         18.75         1.74 o                         
  -5   3   5         62.32         64.29         2.48 o                         
  -4   3   5        598.15        576.03        10.12 o                         
  -3   3   5        457.63        456.43         6.88 o                         
  -2   3   5        153.43        144.23         2.72 o                         
  -1   3   5        312.23        308.33         4.76 o                         
   0   3   5       1068.15       1142.11        25.41 o                         
   1   3   5        266.49        303.94         4.56 o                         
   2   3   5        102.58        112.69         2.72 o                         
   3   3   5        109.93        104.79         2.84 o                         
   4   3   5        164.28        150.22         3.89 o                         
   5   3   5         10.16         10.48         1.36 o                         
   6   3   5          2.62          2.80         1.68 o                         
  -7   4   5         22.11         26.46         2.21 o                         
  -6   4   5         50.85         47.74         3.29 o                         
  -5   4   5         21.12         27.26         1.85 o                         
  -4   4   5         26.29         21.92         1.50 o                         
  -3   4   5        485.92        482.78         9.09 o                         
  -2   4   5        369.29        376.80         5.76 o                         
  -1   4   5        718.18        731.84        10.19 o                         
   0   4   5         30.42         27.02         1.13 o                         
   1   4   5        589.49        589.95         8.15 o                         
   2   4   5        250.75        249.32         4.85 o                         
   3   4   5        226.88        209.65         4.55 o                         
   4   4   5        160.36        154.44         3.97 o                         
   5   4   5         45.29         49.13         2.33 o                         
   6   4   5         26.81         25.89         3.53 o                         
  -7   5   5        182.18        191.09         5.27 o                         
  -6   5   5        251.58        250.76         5.93 o                         
  -5   5   5         85.77         87.70         2.94 o                         
  -4   5   5         36.17         41.68         1.85 o                         
  -3   5   5        199.54        199.97         3.63 o                         
  -2   5   5        521.20        523.65         8.19 o                         
  -1   5   5       2582.16       2718.26        40.76 o                         
   0   5   5        117.73        120.33         2.65 o                         
   1   5   5         89.39         96.40         2.00 o                         
   2   5   5         60.15         61.15         1.87 o                         
   3   5   5         97.37        100.92         2.84 o                         
   4   5   5        162.35        156.07         6.88 o                         
   5   5   5         57.07         55.35         3.94 o                         
   6   5   5          2.93          1.35         2.21 o                         
  -7   6   5          5.08          4.43         1.64 o                         
  -6   6   5          5.64          7.74         1.30 o                         
  -5   6   5        206.06        197.95         4.79 o                         
  -4   6   5         29.74         30.80         1.99 o                         
  -3   6   5        336.56        343.83         5.54 o                         
  -2   6   5        534.99        509.38         9.61 o                         
  -1   6   5        690.41        782.39        12.52 o                         
   0   6   5         95.94         91.26         2.22 o                         
   1   6   5        259.42        260.03         4.01 o                         
   2   6   5         39.12         44.58         1.59 o                         
   3   6   5        734.47        751.94        12.71 o                         
   4   6   5         28.49         29.15         1.86 o                         
   5   6   5         87.43         84.24         3.06 o                         
   6   6   5         47.39         42.55         4.57 o                         
  -7   7   5         64.97         67.04         3.56 o                         
  -6   7   5          4.31          9.04         2.46 o                         
  -5   7   5        106.35        108.37         3.33 o                         
  -4   7   5          6.38          5.21         0.93 o                         
  -3   7   5         12.56         12.77         0.95 o                         
  -2   7   5       1197.85       1268.31        17.21 o                         
  -1   7   5       2039.57       2017.51        34.28 o                         
   0   7   5        406.31        421.65         7.25 o                         
   1   7   5        248.80        247.59         4.77 o                         
   2   7   5          4.09          2.90         1.10 o                         
   3   7   5        212.60        206.57        11.91 o                         
   4   7   5        457.27        440.91        11.09 o                         
   5   7   5         38.78         39.13         3.12 o                         
   6   7   5          2.74         -1.19         1.97 o                         
  -7   8   5          9.05         14.85         2.47 o                         
  -6   8   5          0.25          1.39         1.17 o                         
  -5   8   5        125.22        113.66         4.19 o                         
  -4   8   5          5.49          7.79         1.33 o                         
  -3   8   5         57.42         50.66         1.64 o                         
  -2   8   5        161.03        150.10         3.36 o                         
  -1   8   5        333.83        352.64         6.29 o                         
   0   8   5        233.62        242.36         4.62 o                         
   1   8   5         17.47         15.79         1.06 o                         
   2   8   5        254.24        258.79         5.20 o                         
   3   8   5        159.26        157.84         5.17 o                         
   4   8   5         81.59         79.35         3.80 o                         
   5   8   5          2.28          3.62         1.52 o                         
   6   8   5         10.18         11.22         3.03 o                         
  -7   9   5          6.96          5.93         2.50 o                         
  -6   9   5          6.20          3.82         1.83 o                         
  -5   9   5         93.23         76.35         3.41 o                         
  -4   9   5        137.64        133.11         4.38 o                         
  -3   9   5        420.60        410.09         9.52 o                         
  -2   9   5         44.77         49.05         2.30 o                         
  -1   9   5         12.01          8.79         0.78 o                         
   0   9   5         30.89         36.54         3.04 o                         
   1   9   5         50.90         49.68         1.70 o                         
   2   9   5        393.96        385.04        11.07 o                         
   3   9   5        185.69        184.09         5.73 o                         
   4   9   5          0.50          0.45         1.18 o                         
   5   9   5         29.84         28.01         2.79 o                         
  -7  10   5         10.07         10.06         2.86 o                         
  -6  10   5         35.31         30.88         3.28 o                         
  -5  10   5         57.06         53.33         2.87 o                         
  -4  10   5        421.47        404.27         9.54 o                         
  -3  10   5        164.45        168.84         4.04 o                         
  -2  10   5         46.91         44.62         2.28 o                         
  -1  10   5         32.39         36.77         3.29 o                         
   0  10   5        162.51        145.07         4.19 o                         
   1  10   5        130.56        132.03         3.09 o                         
   2  10   5        415.63        403.72         7.45 o                         
   3  10   5         27.91         28.11         2.35 o                         
   4  10   5          4.78          4.83         1.45 o                         
   5  10   5          0.39          0.19         1.32 o                         
  -7  11   5          5.07          2.30         2.32 o                         
  -6  11   5         24.66         23.23         2.40 o                         
  -5  11   5         71.63         66.25         3.24 o                         
  -4  11   5        349.96        339.69         8.44 o                         
  -3  11   5        199.39        188.14         5.41 o                         
  -2  11   5        224.77        228.11         6.03 o                         
  -1  11   5        228.27        229.35        12.59 o                         
   0  11   5        113.43        116.46         3.76 o                         
   1  11   5        326.66        334.78        19.95 o                         
   2  11   5         20.34         22.03         1.42 o                         
   3  11   5        246.21        247.74         5.40 o                         
   4  11   5         19.90         22.02         2.41 o                         
   5  11   5         62.75         64.90         3.81 o                         
  -6  12   5          3.11          0.55         1.29 o                         
  -5  12   5        122.49        115.89         4.42 o                         
  -4  12   5         35.99         32.13         3.14 o                         
  -3  12   5        258.85        261.31         9.11 o                         
  -2  12   5        280.12        261.86         6.82 o                         
  -1  12   5         23.14         25.65         1.96 o                         
   0  12   5         99.89        106.84         3.62 o                         
   1  12   5         69.33         66.39         3.57 o                         
   2  12   5         26.38         23.52         1.92 o                         
   3  12   5        199.48        187.78         4.47 o                         
   4  12   5         15.84         17.08         2.15 o                         
   5  12   5         15.73         14.27         2.20 o                         
  -6  13   5         17.14         20.26         2.40 o                         
  -5  13   5         24.17         29.13         2.58 o                         
  -4  13   5         36.47         33.74         2.64 o                         
  -3  13   5         87.81         85.48         3.56 o                         
  -2  13   5         20.72         16.64         1.75 o                         
  -1  13   5         20.13         20.55         1.88 o                         
   0  13   5         13.92         12.79         1.48 o                         
   1  13   5        386.87        377.76         8.89 o                         
   2  13   5         24.52         24.71         2.61 o                         
   3  13   5         72.77         71.70         3.20 o                         
   4  13   5          1.76          1.18         1.83 o                         
   5  13   5         10.14          8.39         3.30 o                         
  -6  14   5         25.38         23.66         2.56 o                         
  -5  14   5         14.96         17.12         2.15 o                         
  -4  14   5        113.34        105.25         4.94 o                         
  -3  14   5         61.75         66.08         3.23 o                         
  -2  14   5        134.73        133.84         5.43 o                         
  -1  14   5          8.03          8.66         1.37 o                         
   0  14   5         65.12         73.18         5.17 o                         
   1  14   5         30.48         28.93         1.99 o                         
   2  14   5          0.64          1.86         0.99 o                         
   3  14   5         17.85         16.69         1.82 o                         
   4  14   5          1.14          1.57         1.19 o                         
   5  14   5         19.51         34.02         5.15 o                         
  -6  15   5          4.57          0.94         1.50 o                         
  -5  15   5         24.12         30.64         2.76 o                         
  -4  15   5          4.01          6.68         1.53 o                         
  -3  15   5         12.27         15.53         1.94 o                         
  -2  15   5        399.01        383.45         9.47 o                         
  -1  15   5        399.32        369.13         9.07 o                         
   0  15   5          0.53          0.80         0.89 o                         
   1  15   5         46.75         47.57         6.67 o                         
   2  15   5         25.57         25.14         2.84 o                         
   3  15   5         19.79         22.26         2.09 o                         
   4  15   5         74.77         86.51         3.85 o                         
  -6  16   5         50.18         57.65         4.01 o                         
  -5  16   5         86.60         91.45         5.48 o                         
  -4  16   5         37.37         39.78         3.93 o                         
  -3  16   5         23.26         25.06         4.79 o                         
  -2  16   5         30.41         30.64         2.54 o                         
  -1  16   5         44.74         43.50         2.72 o                         
   0  16   5        119.03        104.76         3.98 o                         
   1  16   5         78.07         70.85         3.19 o                         
   2  16   5         29.69         28.78         4.82 o                         
   3  16   5          4.39          3.16         1.25 o                         
   4  16   5          6.64          2.25         2.69 o                         
  -5  17   5         20.48         22.68         2.58 o                         
  -4  17   5         83.07         78.25         3.78 o                         
  -3  17   5          6.14          7.24         1.66 o                         
  -2  17   5          5.30          6.82         1.54 o                         
  -1  17   5         24.69         24.67         2.31 o                         
   0  17   5         25.51         25.59         2.25 o                         
   1  17   5         28.88         33.37         2.53 o                         
   2  17   5         84.79         80.49         3.56 o                         
   3  17   5          5.58          5.62         1.42 o                         
   4  17   5         14.00         13.53         1.99 o                         
  -5  18   5         10.12          9.66         2.07 o                         
  -4  18   5         11.13          8.87         2.67 o                         
  -3  18   5          3.07          2.52         1.38 o                         
  -2  18   5         54.79         59.40         3.29 o                         
  -1  18   5         44.47         41.07         4.11 o                         
   0  18   5         10.67         12.67         1.77 o                         
   1  18   5          8.44         11.64         2.34 o                         
   2  18   5         24.92         30.98         2.90 o                         
   3  18   5         24.72         27.77         2.52 o                         
  -5  19   5         10.06          8.38         1.99 o                         
  -4  19   5          3.03          2.33         2.09 o                         
  -3  19   5         41.54         41.59         3.26 o                         
  -2  19   5         23.90         23.22         2.62 o                         
  -1  19   5        114.73        125.44         4.85 o                         
   0  19   5         68.58         65.91         3.36 o                         
   1  19   5         18.50         20.06         2.13 o                         
   2  19   5          6.03          8.05         1.59 o                         
   3  19   5          3.29          2.82         1.38 o                         
  -4  20   5         18.92         18.62         3.43 o                         
  -3  20   5         15.69         14.85         1.93 o                         
  -2  20   5         84.65         84.65         4.15 o                         
  -1  20   5          4.76          5.97         1.66 o                         
   0  20   5         79.09         68.40         3.67 o                         
   1  20   5         51.67         53.80         3.21 o                         
   2  20   5         22.03         23.57         2.39 o                         
   3  20   5         40.78         43.24         5.66 o                         
  -4  21   5         25.33         36.05         4.56 o                         
  -3  21   5         21.83         19.83         2.27 o                         
  -2  21   5          7.07          7.83         1.91 o                         
  -1  21   5         82.16         78.41         4.03 o                         
   0  21   5          0.63          1.60         1.31 o                         
   1  21   5         17.83         19.23         3.70 o                         
   2  21   5         16.23         17.48         3.52 o                         
  -3  22   5         58.47         62.56         3.69 o                         
  -2  22   5         29.51         39.85         3.41 o                         
  -1  22   5          1.22          0.70         1.52 o                         
   0  22   5         38.05         40.86         3.31 o                         
   1  22   5         21.63         19.22         2.39 o                         
  -2  23   5         12.99         14.17         2.40 o                         
  -1  23   5         16.55         18.02         2.56 o                         
   0  23   5         36.67         43.56         5.64 o                         
  -2 -22   6          6.10          7.89         1.71 o                         
  -1 -22   6         21.55         27.39         4.24 o                         
   0 -22   6         23.82         24.52         3.18 o                         
  -3 -21   6          5.78          8.08         2.02 o                         
  -2 -21   6         77.82         77.30         4.38 o                         
  -1 -21   6          1.22          0.86         1.25 o                         
   0 -21   6         49.33         46.89         4.11 o                         
   1 -21   6         82.48         82.55         5.09 o                         
  -4 -20   6          1.48          1.57         1.74 o                         
  -3 -20   6         44.64         47.07         3.18 o                         
  -2 -20   6         49.36         46.95         3.06 o                         
  -1 -20   6         68.27         61.07         3.26 o                         
   0 -20   6         36.31         33.34         3.41 o                         
   1 -20   6         34.01         40.25         3.72 o                         
   2 -20   6         11.11         14.31         2.69 o                         
  -4 -19   6          2.14          1.86         1.66 o                         
  -3 -19   6          3.25          3.25         1.39 o                         
  -2 -19   6          7.80          5.69         1.41 o                         
  -1 -19   6         44.12         49.31         2.90 o                         
   0 -19   6         15.62         16.72         2.54 o                         
   1 -19   6         22.23         16.42         2.65 o                         
   2 -19   6          4.07          8.38         2.20 o                         
  -5 -18   6         33.11         33.95         2.85 o                         
  -4 -18   6          2.38          1.95         1.23 o                         
  -3 -18   6        127.79        121.32         3.73 o                         
  -2 -18   6          0.33          0.34         0.89 o                         
  -1 -18   6         16.34         14.49         1.77 o                         
   0 -18   6        181.22        167.05         7.53 o                         
   1 -18   6          6.90          3.81         1.68 o                         
   2 -18   6         52.95         48.36         3.90 o                         
   3 -18   6         15.87         16.28         1.93 o                         
  -5 -17   6          9.07          9.38         2.48 o                         
  -4 -17   6         25.92         22.04         3.13 o                         
  -3 -17   6          8.30          9.92         1.36 o                         
  -2 -17   6         28.75         28.19         1.94 o                         
  -1 -17   6         34.23         37.34         2.34 o                         
   0 -17   6         13.05          9.71         1.75 o                         
   1 -17   6         22.43         18.98         3.57 o                         
   2 -17   6         91.79         92.20         4.67 o                         
   3 -17   6          4.87          0.14         1.36 o                         
  -5 -16   6          6.51          5.25         1.46 o                         
  -4 -16   6         10.76          8.70         1.91 o                         
  -3 -16   6         16.50         16.98         1.59 o                         
  -2 -16   6         22.63         27.01         1.84 o                         
  -1 -16   6         61.29         64.98         2.43 o                         
   0 -16   6         27.18         31.39         2.27 o                         
   1 -16   6          8.30          6.10         1.38 o                         
   2 -16   6         17.66         16.51         1.45 o                         
   3 -16   6          4.51          2.75         1.42 o                         
   4 -16   6          3.14          1.33         1.46 o                         
  -6 -15   6         13.35         16.50         2.59 o                         
  -5 -15   6         17.38         18.59         2.08 o                         
  -4 -15   6         60.35         64.60         3.06 o                         
  -3 -15   6          0.71         -0.14         0.79 o                         
  -2 -15   6        192.94        195.24         5.30 o                         
  -1 -15   6         20.09         19.76         1.51 o                         
   0 -15   6         50.48         45.81         3.01 o                         
   1 -15   6         17.57         14.65         1.63 o                         
   2 -15   6          6.25          8.78         1.14 o                         
   3 -15   6          0.21         -0.19         0.89 o                         
   4 -15   6         65.05         70.75        10.28 o                         
  -6 -14   6          0.65          0.33         1.44 o                         
  -5 -14   6         12.73          8.15         1.56 o                         
  -4 -14   6         11.25         13.94         2.11 o                         
  -3 -14   6          2.94          2.41         0.88 o                         
  -2 -14   6          4.59          5.43         1.00 o                         
  -1 -14   6        292.94        262.81         5.28 o                         
   0 -14   6         32.10         28.45         2.07 o                         
   1 -14   6         40.28         41.72         2.38 o                         
   2 -14   6         35.57         38.80         1.86 o                         
   3 -14   6         26.21         29.99         2.36 o                         
   4 -14   6          1.43          1.20         1.14 o                         
  -6 -13   6          1.86          2.64         1.59 o                         
  -5 -13   6         50.82         53.84         3.17 o                         
  -4 -13   6         95.65         94.37         3.54 o                         
  -3 -13   6         88.24         73.32         3.78 o                         
  -2 -13   6         50.67         49.57         2.05 o                         
  -1 -13   6         34.83         30.10         1.72 o                         
   0 -13   6          3.78          1.80         0.74 o                         
   1 -13   6        170.02        177.92         5.15 o                         
   2 -13   6         43.97         42.01         1.89 o                         
   3 -13   6          9.47          8.17         1.34 o                         
   4 -13   6          5.81          4.90         1.27 o                         
  -6 -12   6         39.86         57.06         3.98 o                         
  -5 -12   6         20.16         18.00         1.93 o                         
  -4 -12   6         48.87         57.72         6.26 o                         
  -3 -12   6          7.98          6.97         1.02 o                         
  -2 -12   6         76.71         79.83         2.50 o                         
  -1 -12   6         70.66         67.12         2.21 o                         
   0 -12   6        442.50        424.18         7.19 o                         
   1 -12   6         89.97         92.46         3.72 o                         
   2 -12   6         50.79         48.12         1.93 o                         
   3 -12   6         30.66         32.72         2.11 o                         
   4 -12   6         27.54         31.05         2.22 o                         
   5 -12   6         34.90         48.94         2.80 o                         
  -7 -11   6          5.61          7.05         2.12 o                         
  -6 -11   6          7.66          6.10         1.84 o                         
  -5 -11   6         18.07         18.42         2.16 o                         
  -4 -11   6          8.11          6.77         1.27 o                         
  -3 -11   6         50.17         51.18         2.83 o                         
  -2 -11   6          4.11          5.73         1.38 o                         
  -1 -11   6         89.34         90.03         2.51 o                         
   0 -11   6        107.04        107.95         2.73 o                         
   1 -11   6        276.70        264.29         5.98 o                         
   2 -11   6         26.40         27.96         1.60 o                         
   3 -11   6          8.73          9.90         1.31 o                         
   4 -11   6         19.21         21.72         1.88 o                         
   5 -11   6          4.67          3.57         1.32 o                         
  -7 -10   6         15.27         18.17         2.71 o                         
  -6 -10   6         36.62         40.30         4.85 o                         
  -5 -10   6        137.84        136.17         7.68 o                         
  -4 -10   6        166.69        151.17         6.67 o                         
  -3 -10   6        120.23        119.16         3.09 o                         
  -2 -10   6        202.79        208.09         4.28 o                         
  -1 -10   6        133.67        132.06         3.69 o                         
   0 -10   6        152.16        146.29         6.50 o                         
   1 -10   6         59.88         64.28         2.05 o                         
   2 -10   6        409.98        400.81         6.76 o                         
   3 -10   6         83.81         85.12         2.97 o                         
   4 -10   6         62.31         61.65         3.79 o                         
   5 -10   6         15.23         13.63         1.66 o                         
  -7  -9   6          1.75          0.20         1.57 o                         
  -6  -9   6         29.10         21.99         2.64 o                         
  -5  -9   6          7.08          9.24         1.75 o                         
  -4  -9   6         35.08         31.16         2.13 o                         
  -3  -9   6        113.13        116.55         4.39 o                         
  -2  -9   6        125.96        114.98         3.62 o                         
  -1  -9   6         56.13         54.17         1.84 o                         
   0  -9   6        163.18        157.52         4.34 o                         
   1  -9   6        149.75        142.78         3.16 o                         
   2  -9   6         92.65         90.15         2.47 o                         
   3  -9   6         89.57         85.02         4.25 o                         
   4  -9   6         46.44         54.82         2.52 o                         
   5  -9   6          4.71          5.04         1.25 o                         
  -7  -8   6         20.34         23.18         3.12 o                         
  -6  -8   6         25.12         22.10         3.32 o                         
  -5  -8   6        169.74        156.24        10.01 o                         
  -4  -8   6        164.14        173.67         4.81 o                         
  -3  -8   6        368.13        361.85         6.35 o                         
  -2  -8   6        118.45        107.72         2.98 o                         
  -1  -8   6         61.96         61.77         1.91 o                         
   0  -8   6        254.28        237.71         5.83 o                         
   1  -8   6        625.97        641.91         9.62 o                         
   2  -8   6        168.60        168.23         4.07 o                         
   3  -8   6        288.42        285.92         6.62 o                         
   4  -8   6         36.05         38.38         2.30 o                         
   5  -8   6         21.76         23.71         1.98 o                         
  -7  -7   6         50.58         55.57         2.98 o                         
  -6  -7   6         25.32         28.85         2.11 o                         
  -5  -7   6        120.04        117.99         4.08 o                         
  -4  -7   6        309.22        317.76         6.40 o                         
  -3  -7   6         56.43         59.47         1.97 o                         
  -2  -7   6        807.70        821.97        12.18 o                         
  -1  -7   6        490.38        470.89         7.49 o                         
   0  -7   6         56.51         60.05         3.02 o                         
   1  -7   6        652.24        629.49         9.37 o                         
   2  -7   6        303.14        297.54         5.46 o                         
   3  -7   6         13.62         13.07         1.98 o                         
   4  -7   6         52.25         48.02         2.79 o                         
   5  -7   6         28.37         30.10         2.83 o                         
  -7  -6   6         46.57         41.41         3.48 o                         
  -6  -6   6        117.70        113.88         6.74 o                         
  -5  -6   6         16.68         15.30         1.47 o                         
  -4  -6   6         60.59         67.89         2.36 o                         
  -3  -6   6         47.07         45.49         2.14 o                         
  -2  -6   6         72.88         84.81         2.26 o                         
  -1  -6   6          3.40          5.76         0.92 o                         
   0  -6   6        300.59        277.05         6.81 o                         
   1  -6   6         33.57         38.26         1.48 o                         
   2  -6   6         21.53         21.99         1.80 o                         
   3  -6   6        129.91        129.66         5.90 o                         
   4  -6   6         36.05         37.16         2.25 o                         
   5  -6   6          2.58          2.43         1.10 o                         
  -7  -5   6         14.19         18.08         1.93 o                         
  -6  -5   6         72.72         77.74         3.95 o                         
  -5  -5   6         55.16         54.37         2.41 o                         
  -4  -5   6         87.41         84.41         2.67 o                         
  -3  -5   6        277.96        282.27         4.33 o                         
  -2  -5   6       1383.69       1401.11        16.96 o                         
  -1  -5   6        239.56        253.71         5.80 o                         
   0  -5   6         35.35         39.77         1.36 o                         
   1  -5   6        863.07        890.70        12.60 o                         
   2  -5   6        131.78        127.88         3.96 o                         
   3  -5   6        270.17        267.22         5.75 o                         
   4  -5   6         54.82         55.07         5.75 o                         
   5  -5   6         36.94         36.21         2.33 o                         
  -7  -4   6         26.51         27.39         2.01 o                         
  -6  -4   6         54.47         47.04         2.44 o                         
  -5  -4   6         17.31         19.57         1.62 o                         
  -4  -4   6         52.84         53.43         2.08 o                         
  -3  -4   6        250.80        219.26         3.90 o                         
  -2  -4   6         80.47         76.42         2.28 o                         
  -1  -4   6        692.53        652.45         8.32 o                         
   0  -4   6        613.89        619.05         7.84 o                         
   1  -4   6         18.38         19.30         1.40 o                         
   2  -4   6        122.62        124.38         3.21 o                         
   3  -4   6         66.39         61.02         2.59 o                         
   4  -4   6         13.10          9.15         1.26 o                         
   5  -4   6         12.04         13.32         1.54 o                         
  -7  -3   6         83.81         89.82         4.11 o                         
  -6  -3   6         11.51          9.14         2.67 o                         
  -5  -3   6        157.13        162.31         4.26 o                         
  -4  -3   6        255.78        256.34         5.42 o                         
  -3  -3   6         38.49         41.31         1.39 o                         
  -2  -3   6        375.65        350.73         5.17 o                         
  -1  -3   6        268.36        280.11         4.75 o                         
   0  -3   6        445.57        496.58         6.69 o                         
   1  -3   6       1473.78       1497.58        20.16 o                         
   2  -3   6         90.57         97.28         2.72 o                         
   3  -3   6         71.06         66.77         2.35 o                         
   4  -3   6        190.47        176.47         6.16 o                         
   5  -3   6          7.20          6.80         1.22 o                         
   6  -3   6          6.99          8.27         2.26 o                         
  -7  -2   6         38.30         42.84         2.75 o                         
  -6  -2   6         86.90         91.69         3.28 o                         
  -5  -2   6        237.64        218.05         5.13 o                         
  -4  -2   6         59.40         51.32         2.05 o                         
  -3  -2   6         92.17         84.65         2.02 o                         
  -2  -2   6         35.45         34.79         1.19 o                         
  -1  -2   6         32.05         27.58         1.03 o                         
   0  -2   6        387.66        392.71         5.24 o                         
   1  -2   6         88.18         95.47         2.11 o                         
   2  -2   6         73.96         77.34         2.35 o                         
   3  -2   6         31.04         32.06         1.67 o                         
   4  -2   6          1.80          1.65         0.93 o                         
   5  -2   6          3.23          3.55         1.04 o                         
   6  -2   6         13.62         18.43         2.20 o                         
  -7  -1   6          0.22         -0.09         1.63 o                         
  -6  -1   6          6.56          5.41         1.21 o                         
  -5  -1   6         49.61         58.35         2.52 o                         
  -4  -1   6         73.60         69.58         2.40 o                         
  -3  -1   6         58.62         56.66         1.88 o                         
  -2  -1   6        135.12        121.04         2.45 o                         
  -1  -1   6        201.31        214.16         3.60 o                         
   0  -1   6        403.33        429.70         7.29 o                         
   1  -1   6        280.38        275.49         3.90 o                         
   2  -1   6         23.04         21.74         1.27 o                         
   3  -1   6        112.44        104.49         3.00 o                         
   4  -1   6         71.91         74.68         2.67 o                         
   5  -1   6         25.07         21.28         1.77 o                         
   6  -1   6          7.42          9.73         1.74 o                         
  -7   0   6         20.00         17.81         1.91 o                         
  -6   0   6        296.00        279.91         8.36 o                         
  -5   0   6         42.60         41.09         3.21 o                         
  -4   0   6         41.59         43.05         1.88 o                         
  -3   0   6          1.67          2.57         0.52 o                         
  -2   0   6         62.57         63.32         1.64 o                         
  -1   0   6        260.09        270.05         4.33 o                         
   0   0   6       1156.91       1185.38        15.94 o                         
   1   0   6         17.98         19.30         0.73 o                         
   2   0   6        229.96        213.92         4.51 o                         
   3   0   6         38.03         39.53         1.80 o                         
   4   0   6         29.80         33.60         2.21 o                         
   5   0   6          1.91          2.08         0.98 o                         
   6   0   6          7.64          8.18         1.69 o                         
  -7   1   6          0.20          0.81         1.11 o                         
  -6   1   6          6.27          7.68         1.34 o                         
  -5   1   6         48.19         55.93         2.36 o                         
  -4   1   6         69.72         69.82         2.40 o                         
  -3   1   6         58.42         59.35         1.66 o                         
  -2   1   6        137.43        120.85         2.46 o                         
  -1   1   6        192.15        212.22         3.59 o                         
   0   1   6        407.04        430.06         6.34 o                         
   1   1   6        269.63        270.84         4.23 o                         
   2   1   6         21.76         21.71         1.58 o                         
   3   1   6        110.11        107.60         3.01 o                         
   4   1   6         74.69         84.68         3.14 o                         
   5   1   6         24.83         21.42         1.78 o                         
   6   1   6          7.25         10.16         1.79 o                         
  -7   2   6         38.32         44.35         2.92 o                         
  -6   2   6         83.83         78.79         3.03 o                         
  -5   2   6        234.03        220.61         5.20 o                         
  -4   2   6         59.79         51.64         2.34 o                         
  -3   2   6         91.83         89.18         2.12 o                         
  -2   2   6         35.72         35.46         1.38 o                         
  -1   2   6         32.25         27.58         1.08 o                         
   0   2   6        382.19        390.50         7.99 o                         
   1   2   6         87.12         91.84         1.69 o                         
   2   2   6         77.87         82.19         2.35 o                         
   3   2   6         28.85         31.07         1.67 o                         
   4   2   6          1.80          2.75         0.88 o                         
   5   2   6          3.34          4.10         1.05 o                         
   6   2   6         13.32         16.34         4.10 o                         
  -7   3   6         82.14         89.54         3.50 o                         
  -6   3   6         11.87          8.52         1.33 o                         
  -5   3   6        155.68        155.71         4.17 o                         
  -4   3   6        251.77        248.39         5.31 o                         
  -3   3   6         38.23         39.03         1.38 o                         
  -2   3   6        364.33        347.51         5.48 o                         
  -1   3   6        267.78        281.86         7.32 o                         
   0   3   6        442.93        509.21        13.11 o                         
   1   3   6       1452.24       1482.30        19.46 o                         
   2   3   6         89.11         92.70         2.50 o                         
   3   3   6         71.75         67.49         2.29 o                         
   4   3   6        191.53        185.74         4.54 o                         
   5   3   6          7.35          8.37         1.31 o                         
  -7   4   6         26.58         28.64         2.33 o                         
  -6   4   6         56.89         47.61         2.57 o                         
  -5   4   6         17.22         21.61         1.72 o                         
  -4   4   6         53.51         50.12         2.06 o                         
  -3   4   6        241.30        222.80         4.00 o                         
  -2   4   6         83.52         77.30         1.94 o                         
  -1   4   6        698.54        650.97        10.67 o                         
   0   4   6        633.45        628.96        10.37 o                         
   1   4   6         17.83         17.75         1.01 o                         
   2   4   6        117.96        123.82         3.76 o                         
   3   4   6         68.54         65.66         2.28 o                         
   4   4   6         12.99          9.25         1.20 o                         
   5   4   6         11.71         13.10         2.03 o                         
  -7   5   6         13.79         14.16         3.00 o                         
  -6   5   6         72.10         76.52         3.02 o                         
  -5   5   6         57.08         56.82         2.41 o                         
  -4   5   6         91.21         88.95         2.81 o                         
  -3   5   6        278.53        290.93         4.93 o                         
  -2   5   6       1359.06       1376.49        20.18 o                         
  -1   5   6        231.56        240.48         4.08 o                         
   0   5   6         34.46         40.57         1.46 o                         
   1   5   6        881.05        903.48        12.20 o                         
   2   5   6        134.73        132.54         3.35 o                         
   3   5   6        269.22        269.02         7.51 o                         
   4   5   6         52.54         53.34         3.84 o                         
   5   5   6         36.87         32.89         2.90 o                         
  -7   6   6         46.57         40.69         3.18 o                         
  -6   6   6        115.33        110.50         4.35 o                         
  -5   6   6         15.55         17.87         1.63 o                         
  -4   6   6         61.72         61.66         2.32 o                         
  -3   6   6         43.60         40.33         2.11 o                         
  -2   6   6         74.21         85.17         2.11 o                         
  -1   6   6          2.56          4.09         0.65 o                         
   0   6   6        291.29        273.35         5.17 o                         
   1   6   6         33.67         41.14         1.60 o                         
   2   6   6         19.73         18.96         1.32 o                         
   3   6   6        128.84        132.64         4.76 o                         
   4   6   6         36.23         43.74         3.40 o                         
   5   6   6          2.75          1.07         3.05 o                         
  -7   7   6         51.68         53.22         3.45 o                         
  -6   7   6         25.53         32.12         2.68 o                         
  -5   7   6        116.25        108.56         4.13 o                         
  -4   7   6        304.27        303.30         6.26 o                         
  -3   7   6         56.23         56.43         1.76 o                         
  -2   7   6        818.41        819.02        11.66 o                         
  -1   7   6        495.25        480.31         8.33 o                         
   0   7   6         55.20         60.07         1.85 o                         
   1   7   6        642.88        622.80        13.64 o                         
   2   7   6        301.39        307.09         6.86 o                         
   3   7   6         12.90         11.98         1.70 o                         
   4   7   6         54.47         46.72         3.73 o                         
   5   7   6         28.37         26.96         2.72 o                         
  -7   8   6         20.38         19.41         2.40 o                         
  -6   8   6         25.02         30.82         2.69 o                         
  -5   8   6        171.16        157.14         5.15 o                         
  -4   8   6        161.68        169.10         5.15 o                         
  -3   8   6        375.56        376.52         7.13 o                         
  -2   8   6        116.06        107.09         2.45 o                         
  -1   8   6         60.73         57.72         1.88 o                         
   0   8   6        257.12        248.42         4.86 o                         
   1   8   6        627.83        642.19        10.83 o                         
   2   8   6        172.95        172.42         5.56 o                         
   3   8   6        290.97        290.55         8.02 o                         
   4   8   6         35.83         34.07         3.66 o                         
   5   8   6         21.89         24.59         2.70 o                         
  -7   9   6          1.65          3.25         1.54 o                         
  -6   9   6         29.47         24.05         2.46 o                         
  -5   9   6          6.64          8.76         1.56 o                         
  -4   9   6         37.63         36.70         2.57 o                         
  -3   9   6        112.83        109.80         5.85 o                         
  -2   9   6        132.48        123.20         4.88 o                         
  -1   9   6         53.34         53.59         2.44 o                         
   0   9   6        163.71        167.67         3.66 o                         
   1   9   6        142.04        138.56         3.52 o                         
   2   9   6         95.59         95.56         2.77 o                         
   3   9   6         90.12         83.78         3.75 o                         
   4   9   6         46.22         52.77         7.79 o                         
   5   9   6          4.80          4.57         1.67 o                         
  -7  10   6         15.20         22.46         7.32 o                         
  -6  10   6         36.59         41.42         3.13 o                         
  -5  10   6        135.15        135.55         4.83 o                         
  -4  10   6        167.77        158.10         5.04 o                         
  -3  10   6        124.55        114.92         3.28 o                         
  -2  10   6        204.02        210.37         5.75 o                         
  -1  10   6        130.98        135.59         7.99 o                         
   0  10   6        149.05        148.74         9.04 o                         
   1  10   6         59.00         64.07         2.11 o                         
   2  10   6        412.40        409.18         7.69 o                         
   3  10   6         83.83         92.07         4.21 o                         
   4  10   6         62.41         64.00         4.31 o                         
   5  10   6         15.64         12.91         2.24 o                         
  -7  11   6          6.13          6.22         1.92 o                         
  -6  11   6          7.63          7.43         1.75 o                         
  -5  11   6         18.78         18.93         2.15 o                         
  -4  11   6          7.74          8.10         1.49 o                         
  -3  11   6         50.08         51.08         2.22 o                         
  -2  11   6          3.01          7.11         1.27 o                         
  -1  11   6         89.51         92.68         3.44 o                         
   0  11   6        105.51         99.85         3.53 o                         
   1  11   6        286.44        280.33         7.03 o                         
   2  11   6         25.20         26.00         2.09 o                         
   3  11   6          8.55         10.34         1.83 o                         
   4  11   6         18.03         15.12         2.09 o                         
   5  11   6          4.58          2.33         1.67 o                         
  -6  12   6         40.43         50.07         3.32 o                         
  -5  12   6         21.11         22.16         2.29 o                         
  -4  12   6         49.26         44.93         2.85 o                         
  -3  12   6          7.71          4.58         1.66 o                         
  -2  12   6         77.90         73.90         3.25 o                         
  -1  12   6         73.87         62.93         7.31 o                         
   0  12   6        440.02        426.86        10.22 o                         
   1  12   6         89.11         87.88         3.39 o                         
   2  12   6         50.56         47.33         2.62 o                         
   3  12   6         32.43         28.33         2.47 o                         
   4  12   6         27.51         32.77         2.64 o                         
   5  12   6         34.64         50.12         6.20 o                         
  -6  13   6          1.93         -0.78         2.00 o                         
  -5  13   6         51.37         57.02         5.58 o                         
  -4  13   6         94.47         93.91         3.92 o                         
  -3  13   6         88.16         80.34         3.50 o                         
  -2  13   6         47.75         45.56         2.75 o                         
  -1  13   6         37.94         33.53         2.45 o                         
   0  13   6          4.07          2.84         1.02 o                         
   1  13   6        168.86        166.18         5.06 o                         
   2  13   6         42.52         42.29         4.37 o                         
   3  13   6          9.34         11.98         1.69 o                         
   4  13   6          6.08          1.47         1.54 o                         
  -6  14   6          0.47         -0.09         1.32 o                         
  -5  14   6         13.54         13.86         4.24 o                         
  -4  14   6         11.82         14.54         1.91 o                         
  -3  14   6          3.89          4.55         1.28 o                         
  -2  14   6          4.03          5.34         1.34 o                         
  -1  14   6        293.80        258.77         7.07 o                         
   0  14   6         35.46         30.01         3.19 o                         
   1  14   6         40.32         44.72         3.28 o                         
   2  14   6         33.50         37.08         2.38 o                         
   3  14   6         24.80         23.09         2.19 o                         
   4  14   6          1.43          1.12         1.79 o                         
  -6  15   6         13.26         18.02         3.29 o                         
  -5  15   6         17.52         20.46         2.39 o                         
  -4  15   6         62.01         60.16         3.28 o                         
  -3  15   6          0.68          0.37         1.27 o                         
  -2  15   6        195.08        199.97         7.17 o                         
  -1  15   6         21.26         24.28         2.22 o                         
   0  15   6         51.31         54.18         3.06 o                         
   1  15   6         16.34         12.88         1.67 o                         
   2  15   6          6.59          7.90         1.42 o                         
   3  15   6          0.28          0.44         1.06 o                         
   4  15   6         65.91         65.88         9.21 o                         
  -5  16   6          6.31          6.05         1.96 o                         
  -4  16   6         10.53         11.82         2.14 o                         
  -3  16   6         15.61         16.31         2.08 o                         
  -2  16   6         22.62         23.45         3.49 o                         
  -1  16   6         58.58         62.39         4.27 o                         
   0  16   6         26.68         25.25         2.30 o                         
   1  16   6          8.59          3.04         2.18 o                         
   2  16   6         18.21         17.56         1.99 o                         
   3  16   6          4.80          3.03         1.35 o                         
   4  16   6          3.13          2.24         1.94 o                         
  -5  17   6          8.96          9.03         1.92 o                         
  -4  17   6         25.88         28.73         2.77 o                         
  -3  17   6          8.31          8.62         1.79 o                         
  -2  17   6         29.30         34.47         2.83 o                         
  -1  17   6         34.76         36.38         2.85 o                         
   0  17   6         12.85         12.65         1.79 o                         
   1  17   6         21.55         18.08         2.56 o                         
   2  17   6         90.24         90.83         3.91 o                         
   3  17   6          5.13          5.21         1.53 o                         
  -5  18   6         32.81         39.37         3.36 o                         
  -4  18   6          2.15          2.62         1.69 o                         
  -3  18   6        126.39        132.49         5.21 o                         
  -2  18   6          0.37          0.75         1.21 o                         
  -1  18   6         17.17         18.81         2.41 o                         
   0  18   6        179.27        179.61         5.91 o                         
   1  18   6          7.00          5.93         1.46 o                         
   2  18   6         51.99         58.99         3.33 o                         
   3  18   6         15.59         19.50         2.32 o                         
  -4  19   6          2.34          4.28         2.01 o                         
  -3  19   6          3.31          2.04         1.49 o                         
  -2  19   6          8.40         10.22         1.92 o                         
  -1  19   6         42.60         46.14         3.33 o                         
   0  19   6         15.91         19.19         2.26 o                         
   1  19   6         23.54         18.72         2.20 o                         
   2  19   6          4.23          6.82         2.17 o                         
  -4  20   6          1.62          3.90         1.70 o                         
  -3  20   6         44.67         49.27         3.81 o                         
  -2  20   6         49.27         44.17         3.43 o                         
  -1  20   6         67.78         61.88         3.67 o                         
   0  20   6         34.11         32.30         2.93 o                         
   1  20   6         33.58         36.79         4.46 o                         
   2  20   6         11.02         13.21         3.24 o                         
  -3  21   6          5.68         10.10         2.25 o                         
  -2  21   6         79.37         89.76         4.50 o                         
  -1  21   6          1.24          0.90         1.37 o                         
   0  21   6         48.88         52.93         5.66 o                         
   1  21   6         82.15         85.48         5.37 o                         
  -2  22   6          6.53          4.83         1.88 o                         
  -1  22   6         21.32         28.36         4.65 o                         
   0  22   6         24.34         22.32         2.71 o                         
  -2 -21   7         22.06         18.42         2.22 o                         
  -1 -21   7         20.90         17.53         4.68 o                         
   0 -21   7          4.30          4.63         2.20 o                         
  -3 -20   7         28.07         31.10         3.39 o                         
  -2 -20   7          8.44          9.25         1.77 o                         
  -1 -20   7         35.97         32.16         3.53 o                         
   0 -20   7          9.24          6.45         2.42 o                         
   1 -20   7         31.94         34.19         4.06 o                         
  -4 -19   7         10.99         10.10         1.83 o                         
  -3 -19   7         66.10         66.75         3.28 o                         
  -2 -19   7          9.19         11.17         1.77 o                         
  -1 -19   7          1.09          2.61         1.76 o                         
   0 -19   7         59.92         64.92         4.33 o                         
   1 -19   7         68.34         74.76         4.81 o                         
   2 -19   7          4.59          3.87         2.01 o                         
  -4 -18   7         63.53         66.06         3.56 o                         
  -3 -18   7        105.58        111.52         4.36 o                         
  -2 -18   7         65.94         59.07         2.71 o                         
  -1 -18   7         71.08         72.24         3.36 o                         
   0 -18   7         42.83         36.42         3.42 o                         
   1 -18   7         25.95         25.59         3.03 o                         
   2 -18   7         51.69         54.57         4.29 o                         
  -5 -17   7         21.11         25.77         2.49 o                         
  -4 -17   7         16.37         21.69         2.24 o                         
  -3 -17   7          0.41          1.19         0.98 o                         
  -2 -17   7         94.62         92.13         3.13 o                         
  -1 -17   7         50.91         52.91         2.99 o                         
   0 -17   7         26.04         26.96         2.28 o                         
   1 -17   7         42.56         37.99         2.68 o                         
   2 -17   7          2.73          2.47         2.72 o                         
   3 -17   7          7.17          9.78         2.02 o                         
  -5 -16   7          7.61         11.73         2.64 o                         
  -4 -16   7         25.02         28.37         2.48 o                         
  -3 -16   7         11.87         13.44         1.49 o                         
  -2 -16   7        149.28        132.22         3.70 o                         
  -1 -16   7         67.33         51.51         2.33 o                         
   0 -16   7          2.13          2.36         1.09 o                         
   1 -16   7         26.65         27.19         2.37 o                         
   2 -16   7         25.17         27.97         2.31 o                         
   3 -16   7          0.28         -0.79         1.27 o                         
  -5 -15   7         15.03         12.51         1.82 o                         
  -4 -15   7         10.94         10.21         1.61 o                         
  -3 -15   7         54.91         53.22         2.49 o                         
  -2 -15   7        156.09        163.03         4.13 o                         
  -1 -15   7         37.72         37.95         1.99 o                         
   0 -15   7         13.59         13.10         1.61 o                         
   1 -15   7         32.87         29.75         2.57 o                         
   2 -15   7          5.43          3.88         1.14 o                         
   3 -15   7         17.95         17.43         1.85 o                         
  -6 -14   7          6.78          5.62         1.98 o                         
  -5 -14   7         46.51         46.00         3.61 o                         
  -4 -14   7         19.41         17.34         2.17 o                         
  -3 -14   7        108.42        100.21         3.16 o                         
  -2 -14   7         89.07         87.83         2.87 o                         
  -1 -14   7         56.89         51.53         2.49 o                         
   0 -14   7         78.28         70.82         3.47 o                         
   1 -14   7         46.48         44.79         2.56 o                         
   2 -14   7          5.56          6.00         1.04 o                         
   3 -14   7         20.65         15.92         1.68 o                         
   4 -14   7         12.38         14.74         1.80 o                         
  -6 -13   7         29.21         24.96         2.99 o                         
  -5 -13   7        100.34         96.76         3.88 o                         
  -4 -13   7        102.94         96.62         4.12 o                         
  -3 -13   7         15.66         13.06         1.37 o                         
  -2 -13   7         44.53         45.08         2.19 o                         
  -1 -13   7         81.75         80.43         3.15 o                         
   0 -13   7         32.85         30.21         2.56 o                         
   1 -13   7        181.15        183.34        11.88 o                         
   2 -13   7         22.00         19.53         1.81 o                         
   3 -13   7         85.09         88.82         3.30 o                         
   4 -13   7         27.63         26.46         2.24 o                         
  -6 -12   7         68.46         71.75         4.53 o                         
  -5 -12   7         44.31         42.24         2.83 o                         
  -4 -12   7         37.70         30.95         2.31 o                         
  -3 -12   7         20.30         18.85         1.54 o                         
  -2 -12   7        307.79        269.17         5.41 o                         
  -1 -12   7        168.38        158.57         3.73 o                         
   0 -12   7         77.66         81.79         3.10 o                         
   1 -12   7         24.04         27.75         2.45 o                         
   2 -12   7        101.06        100.80         2.88 o                         
   3 -12   7         44.21         47.42         3.16 o                         
   4 -12   7          6.85          6.50         1.38 o                         
  -6 -11   7         19.16         20.77         2.76 o                         
  -5 -11   7         15.74         22.11         2.26 o                         
  -4 -11   7         53.04         62.44         2.87 o                         
  -3 -11   7         30.84         30.38         1.84 o                         
  -2 -11   7        155.16        148.33         3.62 o                         
  -1 -11   7         66.41         72.21         2.32 o                         
   0 -11   7         95.51         88.64         3.16 o                         
   1 -11   7        153.96        141.58         4.10 o                         
   2 -11   7         22.24         22.99         1.76 o                         
   3 -11   7          0.12         -0.09         0.91 o                         
   4 -11   7         23.88         23.72         2.05 o                         
  -7 -10   7         15.84         16.10         4.23 o                         
  -6 -10   7         12.28          7.52         1.93 o                         
  -5 -10   7         14.41         16.10         2.22 o                         
  -4 -10   7        122.89        112.98         3.80 o                         
  -3 -10   7        556.41        529.21         8.88 o                         
  -2 -10   7          8.07          6.12         0.93 o                         
  -1 -10   7         33.98         30.11         1.59 o                         
   0 -10   7         87.81         87.71         4.95 o                         
   1 -10   7        253.81        239.93         4.68 o                         
   2 -10   7        235.25        224.65         5.27 o                         
   3 -10   7         11.88         14.14         1.51 o                         
   4 -10   7          8.38         10.42         1.51 o                         
  -7  -9   7          2.39          5.50         1.95 o                         
  -6  -9   7         12.51         10.15         2.00 o                         
  -5  -9   7        201.15        204.64         6.93 o                         
  -4  -9   7         11.09         12.66         1.54 o                         
  -3  -9   7         35.27         35.01         1.88 o                         
  -2  -9   7        402.25        402.73         6.98 o                         
  -1  -9   7         34.50         34.31         1.67 o                         
   0  -9   7        629.02        573.65        17.39 o                         
   1  -9   7        259.56        242.70         4.67 o                         
   2  -9   7         28.74         28.18         1.88 o                         
   3  -9   7        104.82        110.72         3.52 o                         
   4  -9   7         35.06         37.81         2.43 o                         
   5  -9   7          6.63         10.37         1.62 o                         
  -7  -8   7         18.58         17.55         4.77 o                         
  -6  -8   7          2.71          1.82         1.37 o                         
  -5  -8   7        110.68        104.81         4.61 o                         
  -4  -8   7        259.52        246.51         7.42 o                         
  -3  -8   7        408.30        403.60         8.06 o                         
  -2  -8   7         24.13         23.05         1.83 o                         
  -1  -8   7        417.63        411.32         6.92 o                         
   0  -8   7        124.61        114.58         4.35 o                         
   1  -8   7        436.81        419.51        10.83 o                         
   2  -8   7        129.06        122.52         3.50 o                         
   3  -8   7        191.87        181.36         4.68 o                         
   4  -8   7         18.81         19.73         1.81 o                         
   5  -8   7          7.31          9.44         1.52 o                         
  -7  -7   7         34.85         36.16         3.53 o                         
  -6  -7   7         31.18         28.91         2.97 o                         
  -5  -7   7         38.06         47.02         4.92 o                         
  -4  -7   7        189.09        185.18         6.77 o                         
  -3  -7   7        447.69        452.95        12.60 o                         
  -2  -7   7        157.07        147.14         3.34 o                         
  -1  -7   7        267.41        260.80         4.82 o                         
   0  -7   7        166.60        166.65         7.83 o                         
   1  -7   7        658.48        632.55         9.61 o                         
   2  -7   7        222.99        208.61         4.90 o                         
   3  -7   7         83.65         79.31         4.01 o                         
   4  -7   7          3.26          3.37         1.07 o                         
   5  -7   7         15.12         12.88         1.69 o                         
  -7  -6   7         12.57          9.60         4.28 o                         
  -6  -6   7         12.45         13.03         2.89 o                         
  -5  -6   7         64.77         64.39         3.46 o                         
  -4  -6   7        109.57        115.09         5.92 o                         
  -3  -6   7         49.30         53.77         1.93 o                         
  -2  -6   7         86.18         90.28         2.45 o                         
  -1  -6   7         37.59         35.14         1.48 o                         
   0  -6   7         85.67         88.33         2.26 o                         
   1  -6   7         57.85         62.33         1.94 o                         
   2  -6   7        139.45        135.64         5.18 o                         
   3  -6   7          6.07          6.09         1.08 o                         
   4  -6   7         24.24         25.54         1.97 o                         
   5  -6   7          6.50          6.26         1.36 o                         
  -7  -5   7         11.35         17.37         1.92 o                         
  -6  -5   7          3.99          5.34         1.18 o                         
  -5  -5   7        151.44        137.69         3.91 o                         
  -4  -5   7        318.62        312.18        11.62 o                         
  -3  -5   7        113.82        117.08         3.31 o                         
  -2  -5   7         65.76         62.17         1.96 o                         
  -1  -5   7         67.74         70.15         2.03 o                         
   0  -5   7        583.23        573.14         8.77 o                         
   1  -5   7        291.89        287.36         6.15 o                         
   2  -5   7         57.20         56.73         2.46 o                         
   3  -5   7         53.19         55.12         2.33 o                         
   4  -5   7          2.27          2.03         0.98 o                         
   5  -5   7          1.47          2.14         1.17 o                         
  -7  -4   7         41.23         41.24         2.73 o                         
  -6  -4   7         17.16         21.71         1.97 o                         
  -5  -4   7         39.82         38.87         2.22 o                         
  -4  -4   7          7.28          6.97         1.61 o                         
  -3  -4   7        133.89        132.40         2.83 o                         
  -2  -4   7         51.67         54.94         2.84 o                         
  -1  -4   7         88.69         78.53         2.11 o                         
   0  -4   7        784.07        828.75        12.03 o                         
   1  -4   7         44.41         44.22         2.19 o                         
   2  -4   7         11.96          9.98         1.60 o                         
   3  -4   7          2.01          2.25         1.02 o                         
   4  -4   7         30.23         27.92         2.06 o                         
   5  -4   7         52.85         53.07         2.72 o                         
  -7  -3   7         17.44         19.55         2.00 o                         
  -6  -3   7         42.77         46.86         2.87 o                         
  -5  -3   7        165.94        170.66         4.43 o                         
  -4  -3   7        173.56        176.05         6.48 o                         
  -3  -3   7         34.01         34.65         1.39 o                         
  -2  -3   7        528.25        524.86         7.85 o                         
  -1  -3   7         53.85         44.46         1.25 o                         
   0  -3   7         14.04         13.03         0.72 o                         
   1  -3   7        414.97        394.13         5.37 o                         
   2  -3   7          0.85          0.42         0.67 o                         
   3  -3   7         17.68         17.27         1.45 o                         
   4  -3   7         71.77         69.22         2.71 o                         
   5  -3   7          2.03          1.77         1.08 o                         
  -7  -2   7         78.38         85.61         3.49 o                         
  -6  -2   7         11.93         15.25         1.66 o                         
  -5  -2   7        258.67        240.43         7.87 o                         
  -4  -2   7         47.26         46.35         2.76 o                         
  -3  -2   7        180.10        177.17         3.44 o                         
  -2  -2   7         31.12         33.47         2.49 o                         
  -1  -2   7        344.62        318.51         5.08 o                         
   0  -2   7         94.23        106.39         1.98 o                         
   1  -2   7         62.00         66.55         3.86 o                         
   2  -2   7        266.51        252.97         6.17 o                         
   3  -2   7         61.48         55.00         2.22 o                         
   4  -2   7         50.91         52.74         2.40 o                         
   5  -2   7          8.27          8.44         1.47 o                         
  -7  -1   7         25.08         27.56         2.30 o                         
  -6  -1   7         24.48         21.58         2.40 o                         
  -5  -1   7         30.86         32.50         2.08 o                         
  -4  -1   7         38.24         39.76         1.95 o                         
  -3  -1   7        195.55        204.00         5.39 o                         
  -2  -1   7         26.81         28.91         1.24 o                         
  -1  -1   7        254.80        227.85         3.91 o                         
   0  -1   7        124.90        136.30         3.38 o                         
   1  -1   7         48.39         45.10         1.33 o                         
   2  -1   7         49.16         45.62         3.30 o                         
   3  -1   7        259.46        239.02         5.32 o                         
   4  -1   7          1.89          1.97         0.89 o                         
   5  -1   7         17.36         15.27         1.66 o                         
  -7   0   7         27.33         21.16         3.29 o                         
  -6   0   7          2.32          4.87         1.64 o                         
  -5   0   7         13.22          6.98         1.16 o                         
  -4   0   7        536.78        533.03        13.20 o                         
  -3   0   7        426.91        401.88         6.39 o                         
  -2   0   7         35.88         35.96         1.32 o                         
  -1   0   7         54.23         52.69         1.51 o                         
   0   0   7         36.33         47.18         1.36 o                         
   1   0   7         26.47         25.95         1.05 o                         
   2   0   7         23.97         30.56         1.54 o                         
   3   0   7         72.16         90.92         2.88 o                         
   4   0   7          4.52          3.12         0.97 o                         
   5   0   7          0.59         -0.64         0.95 o                         
  -7   1   7         24.61         31.46         2.43 o                         
  -6   1   7         24.46         24.38         1.98 o                         
  -5   1   7         28.28         32.18         2.08 o                         
  -4   1   7         38.04         41.80         1.99 o                         
  -3   1   7        190.61        203.79         7.11 o                         
  -2   1   7         23.02         24.73         1.22 o                         
  -1   1   7        253.38        225.97         3.91 o                         
   0   1   7        119.91        128.37         4.30 o                         
   1   1   7         45.23         43.09         1.32 o                         
   2   1   7         49.36         45.21         2.57 o                         
   3   1   7        255.11        230.26         5.15 o                         
   4   1   7          1.78          0.16         1.00 o                         
   5   1   7         17.57         18.05         1.73 o                         
  -7   2   7         77.51         87.18         3.96 o                         
  -6   2   7         12.63         15.83         2.39 o                         
  -5   2   7        260.42        253.86         7.09 o                         
  -4   2   7         48.17         45.27         3.67 o                         
  -3   2   7        187.24        194.50         3.90 o                         
  -2   2   7         30.81         32.66         1.99 o                         
  -1   2   7        344.18        326.41         5.23 o                         
   0   2   7         98.74        111.30         2.89 o                         
   1   2   7         62.24         67.82         2.63 o                         
   2   2   7        271.33        268.28         5.45 o                         
   3   2   7         61.59         54.16         2.19 o                         
   4   2   7         49.91         51.33         2.34 o                         
   5   2   7          8.46         10.26         2.00 o                         
  -7   3   7         16.86         19.29         2.04 o                         
  -6   3   7         43.22         47.00         2.60 o                         
  -5   3   7        160.73        168.92         4.45 o                         
  -4   3   7        168.83        159.87         4.06 o                         
  -3   3   7         34.47         33.35         1.40 o                         
  -2   3   7        526.62        541.23         8.13 o                         
  -1   3   7         55.46         53.59         3.25 o                         
   0   3   7         12.67         11.61         0.83 o                         
   1   3   7        404.70        391.61         6.09 o                         
   2   3   7          0.87          0.15         0.58 o                         
   3   3   7         17.29         16.00         1.94 o                         
   4   3   7         72.61         70.50         3.64 o                         
   5   3   7          2.08          1.75         1.68 o                         
  -7   4   7         40.29         37.67         2.65 o                         
  -6   4   7         17.89         17.15         1.74 o                         
  -5   4   7         40.32         44.97         2.31 o                         
  -4   4   7          6.52          5.75         1.02 o                         
  -3   4   7        133.47        133.41         2.90 o                         
  -2   4   7         51.12         53.20         1.67 o                         
  -1   4   7         83.22         72.66         2.04 o                         
   0   4   7        786.37        857.14        12.03 o                         
   1   4   7         45.29         43.65         2.76 o                         
   2   4   7         10.79          9.12         1.07 o                         
   3   4   7          1.93          2.60         1.25 o                         
   4   4   7         30.18         27.21         2.65 o                         
   5   4   7         52.06         54.78         3.67 o                         
  -7   5   7         11.97         13.29         3.11 o                         
  -6   5   7          4.11          4.98         1.98 o                         
  -5   5   7        153.88        151.58         6.02 o                         
  -4   5   7        319.41        315.54         6.50 o                         
  -3   5   7        113.45        120.81         2.75 o                         
  -2   5   7         71.59         68.99         1.92 o                         
  -1   5   7         69.71         71.98         1.90 o                         
   0   5   7        586.95        607.34        13.51 o                         
   1   5   7        294.77        294.16         8.86 o                         
   2   5   7         56.96         57.42         2.12 o                         
   3   5   7         55.51         56.22         3.35 o                         
   4   5   7          2.16          3.19         1.40 o                         
   5   5   7          1.43          1.84         1.55 o                         
  -7   6   7         13.09         12.77         2.11 o                         
  -6   6   7         12.16         10.56         1.77 o                         
  -5   6   7         64.15         54.49         2.95 o                         
  -4   6   7        107.07        107.82         3.24 o                         
  -3   6   7         46.41         49.83         2.25 o                         
  -2   6   7         86.62         91.47         2.29 o                         
  -1   6   7         42.07         40.83         1.58 o                         
   0   6   7         81.90         86.93         2.44 o                         
   1   6   7         58.75         64.21         2.13 o                         
   2   6   7        135.60        136.02         3.51 o                         
   3   6   7          6.00          5.13         1.42 o                         
   4   6   7         25.03         23.97         3.26 o                         
   5   6   7          6.69          5.66         3.21 o                         
  -7   7   7         35.06         36.60         3.19 o                         
  -6   7   7         30.82         34.59         2.85 o                         
  -5   7   7         40.09         53.79         2.93 o                         
  -4   7   7        192.04        187.01        16.45 o                         
  -3   7   7        448.42        460.13         7.33 o                         
  -2   7   7        161.07        145.30         3.08 o                         
  -1   7   7        267.92        251.13         6.33 o                         
   0   7   7        168.71        169.91         3.81 o                         
   1   7   7        667.51        650.38        11.12 o                         
   2   7   7        223.37        220.74         4.85 o                         
   3   7   7         84.15         82.92         3.82 o                         
   4   7   7          3.47          2.75         1.44 o                         
   5   7   7         15.21         12.81         2.23 o                         
  -7   8   7         18.79         20.45         2.54 o                         
  -6   8   7          2.25          2.24         1.31 o                         
  -5   8   7        111.78        105.15         4.20 o                         
  -4   8   7        258.58        250.24         6.80 o                         
  -3   8   7        402.19        415.48         7.88 o                         
  -2   8   7         24.47         27.19         1.70 o                         
  -1   8   7        421.69        413.46         9.40 o                         
   0   8   7        120.17        110.18         2.89 o                         
   1   8   7        434.10        428.49         8.19 o                         
   2   8   7        124.93        122.66         3.35 o                         
   3   8   7        189.55        188.40         6.12 o                         
   4   8   7         19.03         21.87         5.08 o                         
   5   8   7          7.20          7.14         2.24 o                         
  -7   9   7          2.21          5.38         1.78 o                         
  -6   9   7         12.53          8.88         2.92 o                         
  -5   9   7        203.86        203.36         7.71 o                         
  -4   9   7         11.82         15.98         1.84 o                         
  -3   9   7         36.94         38.42         2.00 o                         
  -2   9   7        400.99        407.61         7.76 o                         
  -1   9   7         34.56         41.78         3.42 o                         
   0   9   7        632.82        587.75        16.27 o                         
   1   9   7        265.58        258.73         5.35 o                         
   2   9   7         28.80         29.49         2.55 o                         
   3   9   7        106.25        108.60         3.30 o                         
   4   9   7         34.89         35.80         3.10 o                         
   5   9   7          6.65          7.72         2.01 o                         
  -7  10   7         15.37         27.66         4.16 o                         
  -6  10   7         13.05         18.04         2.30 o                         
  -5  10   7         14.07         19.17         2.17 o                         
  -4  10   7        126.48        114.42         4.27 o                         
  -3  10   7        563.04        532.40         9.78 o                         
  -2  10   7          8.02         11.14         3.40 o                         
  -1  10   7         30.65         24.33         2.03 o                         
   0  10   7         91.14         86.98         3.36 o                         
   1  10   7        256.51        241.40         6.43 o                         
   2  10   7        240.71        225.62         5.03 o                         
   3  10   7         12.14         12.86         1.63 o                         
   4  10   7          8.53          8.96         1.69 o                         
  -6  11   7         19.03         18.75         2.38 o                         
  -5  11   7         14.54         16.99         2.11 o                         
  -4  11   7         51.11         55.19         2.98 o                         
  -3  11   7         32.44         31.94         2.03 o                         
  -2  11   7        156.76        142.78         4.73 o                         
  -1  11   7         65.81         71.46         3.10 o                         
   0  11   7         92.31         90.99         4.55 o                         
   1  11   7        152.19        146.12         4.67 o                         
   2  11   7         22.11         28.36         3.62 o                         
   3  11   7          0.23          1.77         1.13 o                         
   4  11   7         23.05         18.93         2.19 o                         
  -6  12   7         68.58         63.93         4.58 o                         
  -5  12   7         43.91         41.58         3.61 o                         
  -4  12   7         36.24         34.49         3.16 o                         
  -3  12   7         21.56         21.37         1.73 o                         
  -2  12   7        306.91        269.21         7.28 o                         
  -1  12   7        168.40        152.91         6.59 o                         
   0  12   7         77.23         76.17         3.25 o                         
   1  12   7         23.77         26.80         4.03 o                         
   2  12   7        101.31         98.50         3.82 o                         
   3  12   7         45.11         46.80         2.87 o                         
   4  12   7          6.69         11.54         1.93 o                         
  -6  13   7         29.51         24.06         3.09 o                         
  -5  13   7         98.69        103.63         6.76 o                         
  -4  13   7        103.05        103.08         6.51 o                         
  -3  13   7         15.07         15.72         1.58 o                         
  -2  13   7         45.09         41.67         2.68 o                         
  -1  13   7         80.12         80.64         3.53 o                         
   0  13   7         34.16         27.45         3.46 o                         
   1  13   7        178.30        176.46         5.43 o                         
   2  13   7         22.17         26.39         2.26 o                         
   3  13   7         83.18         86.10         3.80 o                         
   4  13   7         28.25         23.99         2.45 o                         
  -6  14   7          7.43          5.88         1.91 o                         
  -5  14   7         46.90         41.93         3.30 o                         
  -4  14   7         19.07         21.84         2.30 o                         
  -3  14   7        104.26        102.78         5.42 o                         
  -2  14   7         89.07         90.52         3.91 o                         
  -1  14   7         60.54         51.47         4.56 o                         
   0  14   7         81.39         70.33         4.04 o                         
   1  14   7         45.22         42.24         2.61 o                         
   2  14   7          4.75          5.11         1.36 o                         
   3  14   7         20.19         19.06         2.17 o                         
   4  14   7         12.81         14.76         2.09 o                         
  -5  15   7         16.21         14.41         2.58 o                         
  -4  15   7         10.78         11.21         1.84 o                         
  -3  15   7         54.08         54.73         3.33 o                         
  -2  15   7        156.70        162.82         5.53 o                         
  -1  15   7         38.17         43.19         2.79 o                         
   0  15   7         14.58         14.43         1.84 o                         
   1  15   7         32.06         37.78         2.51 o                         
   2  15   7          5.54          5.61         1.42 o                         
   3  15   7         17.81         24.83         2.42 o                         
  -5  16   7          7.41         14.16         2.22 o                         
  -4  16   7         24.20         30.07         5.16 o                         
  -3  16   7         11.84         14.94         2.10 o                         
  -2  16   7        150.25        127.71         5.36 o                         
  -1  16   7         63.91         52.82         7.86 o                         
   0  16   7          2.58          3.63         1.27 o                         
   1  16   7         27.06         29.29         2.49 o                         
   2  16   7         25.49         30.56         2.65 o                         
   3  16   7          0.31         -1.63         1.88 o                         
  -5  17   7         20.81         28.03         3.02 o                         
  -4  17   7         15.73         18.31         3.08 o                         
  -3  17   7          0.30          0.29         1.30 o                         
  -2  17   7         90.32         86.25         4.09 o                         
  -1  17   7         51.43         53.35         3.24 o                         
   0  17   7         25.26         26.94         2.50 o                         
   1  17   7         42.40         39.17         7.35 o                         
   2  17   7          2.67          0.99         3.55 o                         
   3  17   7          7.45          9.31         4.39 o                         
  -4  18   7         62.42         63.03         3.68 o                         
  -3  18   7        104.47        108.00         6.33 o                         
  -2  18   7         65.81         61.37         4.18 o                         
  -1  18   7         71.36         64.10         3.67 o                         
   0  18   7         41.22         38.51         3.04 o                         
   1  18   7         25.49         23.24         2.41 o                         
   2  18   7         49.71         53.63         5.05 o                         
  -4  19   7         11.53         13.36         4.84 o                         
  -3  19   7         66.39         66.66         5.17 o                         
  -2  19   7         10.51         12.62         2.15 o                         
  -1  19   7          1.04          1.19         1.38 o                         
   0  19   7         58.29         63.89         3.68 o                         
   1  19   7         68.40         77.40         6.79 o                         
   2  19   7          4.65          9.37         2.43 o                         
  -3  20   7         27.37         28.74         4.08 o                         
  -2  20   7          8.30         10.24         2.06 o                         
  -1  20   7         36.75         32.00         3.02 o                         
   0  20   7         10.06          5.57         1.76 o                         
   1  20   7         32.02         36.37         3.08 o                         
  -2  21   7         21.20         19.40         2.63 o                         
  -1  21   7         20.51         20.66         2.65 o                         
   0  21   7          4.73          3.68         1.70 o                         
  -2 -20   8         13.94         16.47         2.83 o                         
  -1 -20   8        128.37        117.88        10.18 o                         
   0 -20   8         17.53         19.76         3.86 o                         
  -3 -19   8         50.20         53.85         3.40 o                         
  -2 -19   8         18.80         16.82         2.17 o                         
  -1 -19   8          4.65          5.25         3.38 o                         
   0 -19   8          0.39          0.00         1.70 o                         
   1 -19   8         17.02         19.34         2.95 o                         
  -4 -18   8         10.37         14.28         3.83 o                         
  -3 -18   8         20.39         17.99         2.10 o                         
  -2 -18   8         21.77         23.40         1.99 o                         
  -1 -18   8         27.64         30.76         2.57 o                         
   0 -18   8          6.01          5.80         1.60 o                         
   1 -18   8         37.33         41.92         3.91 o                         
  -4 -17   8         10.63         10.77         1.84 o                         
  -3 -17   8         34.25         35.43         2.68 o                         
  -2 -17   8          5.05          4.24         1.36 o                         
  -1 -17   8         34.37         31.52         2.58 o                         
   0 -17   8         18.72         20.40         2.13 o                         
   1 -17   8         15.75         13.48         1.89 o                         
   2 -17   8         12.41         22.96         4.62 o                         
  -5 -16   8          8.11          9.82         1.86 o                         
  -4 -16   8         54.44         57.76         3.32 o                         
  -3 -16   8         21.00         23.66         2.16 o                         
  -2 -16   8        107.44        109.38         4.47 o                         
  -1 -16   8         13.40         12.24         1.76 o                         
   0 -16   8          4.22          4.94         1.52 o                         
   1 -16   8          0.24          0.46         1.19 o                         
   2 -16   8         34.29         35.61         3.37 o                         
  -5 -15   8          6.39          7.45         1.71 o                         
  -4 -15   8         12.94         17.65         1.99 o                         
  -3 -15   8         48.49         51.60         2.96 o                         
  -2 -15   8        154.53        160.29         4.18 o                         
  -1 -15   8          2.81          1.59         1.11 o                         
   0 -15   8         37.84         36.56         2.65 o                         
   1 -15   8         33.26         33.38         3.74 o                         
   2 -15   8         30.98         39.37         3.42 o                         
   3 -15   8          6.47         10.84         1.66 o                         
  -5 -14   8         48.22         54.09         3.42 o                         
  -4 -14   8          7.68          9.03         1.60 o                         
  -3 -14   8         74.41         67.89         4.25 o                         
  -2 -14   8         24.63         23.64         3.07 o                         
  -1 -14   8         54.29         54.60         2.84 o                         
   0 -14   8         54.33         51.11         3.77 o                         
   1 -14   8          0.26         -0.61         0.93 o                         
   2 -14   8          1.29          4.29         1.22 o                         
   3 -14   8          3.18          3.81         1.29 o                         
  -6 -13   8         19.44         14.95         2.59 o                         
  -5 -13   8         28.53         32.11         2.69 o                         
  -4 -13   8          8.85          7.79         1.42 o                         
  -3 -13   8          3.40          4.17         1.35 o                         
  -2 -13   8        105.68        100.97         3.11 o                         
  -1 -13   8         46.22         53.34         2.79 o                         
   0 -13   8        123.79        121.52         4.08 o                         
   1 -13   8         27.56         28.88         2.28 o                         
   2 -13   8          9.59         10.47         1.47 o                         
   3 -13   8          9.05         10.60         1.56 o                         
  -6 -12   8         40.43         44.47         3.93 o                         
  -5 -12   8          2.61          2.53         1.29 o                         
  -4 -12   8         24.71         23.52         3.23 o                         
  -3 -12   8         34.44         32.65         2.34 o                         
  -2 -12   8        166.66        146.00         3.78 o                         
  -1 -12   8        197.21        182.49         5.08 o                         
   0 -12   8        101.87         95.78         3.50 o                         
   1 -12   8         17.21         12.57         1.61 o                         
   2 -12   8         12.95         14.38         1.59 o                         
   3 -12   8          4.31          3.39         1.23 o                         
  -6 -11   8         13.61         11.91         2.24 o                         
  -5 -11   8          3.08          2.64         3.52 o                         
  -4 -11   8         70.34         70.05         3.08 o                         
  -3 -11   8         34.70         28.93         2.17 o                         
  -2 -11   8         55.80         56.36         2.22 o                         
  -1 -11   8         17.92         20.09         1.82 o                         
   0 -11   8          6.75          9.09         1.40 o                         
   1 -11   8         41.91         33.26         2.34 o                         
   2 -11   8         16.48         15.39         2.38 o                         
   3 -11   8         35.42         38.86         2.47 o                         
   4 -11   8         11.42         17.08         2.84 o                         
  -6 -10   8          0.52         -0.74         1.32 o                         
  -5 -10   8         80.66         69.08         3.88 o                         
  -4 -10   8        224.77        224.45         7.37 o                         
  -3 -10   8        146.05        147.21         4.36 o                         
  -2 -10   8         45.50         45.79         2.43 o                         
  -1 -10   8        149.38        142.49         5.61 o                         
   0 -10   8          4.44          3.29         1.05 o                         
   1 -10   8         76.74         75.44         3.05 o                         
   2 -10   8        120.96        118.95         3.67 o                         
   3 -10   8          8.35          8.56         1.37 o                         
   4 -10   8          1.06          1.12         1.16 o                         
  -6  -9   8          8.28          7.16         1.88 o                         
  -5  -9   8         79.70         83.08         8.88 o                         
  -4  -9   8         34.38         30.64         2.29 o                         
  -3  -9   8        111.65        109.83         3.61 o                         
  -2  -9   8         71.22         70.00         2.37 o                         
  -1  -9   8        130.84        130.78         3.27 o                         
   0  -9   8         42.52         44.37         2.60 o                         
   1  -9   8        103.82        108.96         3.56 o                         
   2  -9   8         33.57         30.18         2.02 o                         
   3  -9   8          3.85          2.30         1.06 o                         
   4  -9   8         27.27         34.36         3.31 o                         
  -7  -8   8          5.80          3.52         1.86 o                         
  -6  -8   8         18.20         19.20         2.55 o                         
  -5  -8   8        119.87        118.38         5.10 o                         
  -4  -8   8         15.23         20.47         2.32 o                         
  -3  -8   8         51.33         49.89         2.38 o                         
  -2  -8   8          6.33          6.19         0.96 o                         
  -1  -8   8        330.70        321.06         5.86 o                         
   0  -8   8         38.20         41.64         2.22 o                         
   1  -8   8        300.83        274.63         5.17 o                         
   2  -8   8         28.42         28.54         1.93 o                         
   3  -8   8         17.98         16.85         1.64 o                         
   4  -8   8          9.29          8.70         1.51 o                         
  -7  -7   8         23.22         29.25         3.27 o                         
  -6  -7   8          6.50          7.93         1.82 o                         
  -5  -7   8         89.40         93.54         4.45 o                         
  -4  -7   8         50.87         58.30         3.26 o                         
  -3  -7   8        343.21        330.26         7.16 o                         
  -2  -7   8         30.09         34.44         1.82 o                         
  -1  -7   8        136.80        122.94         3.04 o                         
   0  -7   8         42.87         46.94         2.21 o                         
   1  -7   8          2.23          4.15         0.98 o                         
   2  -7   8        185.86        175.16         4.48 o                         
   3  -7   8         15.53         17.44         1.81 o                         
   4  -7   8         11.45         12.74         1.65 o                         
  -7  -6   8         40.74         45.00         3.95 o                         
  -6  -6   8         29.18         29.22         4.54 o                         
  -5  -6   8        145.14        153.39         5.79 o                         
  -4  -6   8          9.16          8.75         1.64 o                         
  -3  -6   8         40.70         45.15         2.20 o                         
  -2  -6   8        121.31        114.98         2.94 o                         
  -1  -6   8        408.68        397.78         7.88 o                         
   0  -6   8         51.13         56.54         2.58 o                         
   1  -6   8        470.78        452.50        11.06 o                         
   2  -6   8         57.23         55.67         4.56 o                         
   3  -6   8         12.45         14.68         2.58 o                         
   4  -6   8         34.69         36.69         2.36 o                         
  -7  -5   8         31.24         32.25         4.67 o                         
  -6  -5   8         29.59         30.06         5.92 o                         
  -5  -5   8        448.13        423.01        13.75 o                         
  -4  -5   8        187.52        179.81         5.97 o                         
  -3  -5   8         68.74         67.06         3.15 o                         
  -2  -5   8        312.86        308.38         5.63 o                         
  -1  -5   8        105.81        100.95         3.15 o                         
   0  -5   8        543.09        530.62        10.00 o                         
   1  -5   8        844.69        787.51        13.50 o                         
   2  -5   8         30.25         33.85         1.89 o                         
   3  -5   8         13.15         19.55         1.69 o                         
   4  -5   8         33.67         31.57         2.24 o                         
  -7  -4   8         11.51          8.64         2.02 o                         
  -6  -4   8          5.75          7.48         1.86 o                         
  -5  -4   8         16.57         17.93         2.22 o                         
  -4  -4   8         56.12         54.90         6.85 o                         
  -3  -4   8          0.70          0.02         0.87 o                         
  -2  -4   8        646.89        648.72        14.29 o                         
  -1  -4   8        267.36        252.48         4.72 o                         
   0  -4   8         39.89         39.81         2.31 o                         
   1  -4   8          5.50          6.80         1.25 o                         
   2  -4   8         37.64         37.28         1.90 o                         
   3  -4   8         43.23         45.44         2.51 o                         
   4  -4   8         28.49         30.18         2.16 o                         
  -7  -3   8         26.81         24.64         2.24 o                         
  -6  -3   8          4.32          3.34         1.21 o                         
  -5  -3   8        183.26        195.90         8.33 o                         
  -4  -3   8        148.82        160.76         5.46 o                         
  -3  -3   8         38.23         40.30         2.57 o                         
  -2  -3   8        710.05        696.05        12.31 o                         
  -1  -3   8        110.39        107.88         2.68 o                         
   0  -3   8        121.01        107.52         3.15 o                         
   1  -3   8        181.21        179.45         4.20 o                         
   2  -3   8         33.94         33.70         2.35 o                         
   3  -3   8        173.52        160.64         4.98 o                         
   4  -3   8         32.35         28.24         2.07 o                         
   5  -3   8         14.36         16.33         2.45 o                         
  -7  -2   8          3.59          5.37         1.42 o                         
  -6  -2   8         31.35         29.08         2.20 o                         
  -5  -2   8         27.76         26.29         1.94 o                         
  -4  -2   8        484.99        446.05        10.95 o                         
  -3  -2   8        308.26        282.14        12.83 o                         
  -2  -2   8         69.33         71.71         1.97 o                         
  -1  -2   8        203.53        200.05         4.56 o                         
   0  -2   8         83.58         83.09         7.99 o                         
   1  -2   8         97.32         98.04         4.91 o                         
   2  -2   8        204.23        215.85         6.10 o                         
   3  -2   8         31.08         24.60         1.81 o                         
   4  -2   8          7.31          6.64         1.20 o                         
   5  -2   8          1.78          2.86         1.21 o                         
  -7  -1   8          4.61          7.49         2.25 o                         
  -6  -1   8          7.15          5.52         1.23 o                         
  -5  -1   8          0.95          2.00         0.90 o                         
  -4  -1   8         15.99         13.61         1.37 o                         
  -3  -1   8        575.70        559.59         9.89 o                         
  -2  -1   8        257.37        250.17         4.44 o                         
  -1  -1   8        337.53        344.60         7.26 o                         
   0  -1   8        137.56        128.64         2.63 o                         
   1  -1   8         21.31         21.89         1.11 o                         
   2  -1   8        101.37        105.71         3.13 o                         
   3  -1   8         18.40         21.49         1.64 o                         
   4  -1   8         32.20         33.97         2.44 o                         
   5  -1   8          1.80          1.79         1.64 o                         
  -7   0   8          2.41          3.49         1.36 o                         
  -6   0   8         37.90         31.22         2.69 o                         
  -5   0   8         24.06         21.77         1.78 o                         
  -4   0   8         19.66         25.62         1.77 o                         
  -3   0   8         67.32         63.99         2.44 o                         
  -2   0   8        226.50        225.79         4.14 o                         
  -1   0   8         35.32         37.23         1.39 o                         
   0   0   8        185.51        194.19         3.55 o                         
   1   0   8         19.81         17.07         1.22 o                         
   2   0   8        108.24        102.27         2.42 o                         
   3   0   8          0.34          0.63         0.93 o                         
   4   0   8         47.80         51.05         3.51 o                         
   5   0   8          6.74          5.05         2.99 o                         
  -7   1   8          4.53          7.73         2.11 o                         
  -6   1   8          7.80          5.80         2.77 o                         
  -5   1   8          0.97          0.97         0.88 o                         
  -4   1   8         16.12         12.20         1.32 o                         
  -3   1   8        562.96        559.22         9.88 o                         
  -2   1   8        261.76        259.53         4.58 o                         
  -1   1   8        340.70        342.64         5.58 o                         
   0   1   8        139.96        131.79         2.72 o                         
   1   1   8         20.64         22.90         1.72 o                         
   2   1   8         99.13        102.74         2.94 o                         
   3   1   8         17.01         22.22         2.32 o                         
   4   1   8         32.58         35.87         3.16 o                         
   5   1   8          1.87          1.13         1.46 o                         
  -7   2   8          3.24          3.31         1.36 o                         
  -6   2   8         30.96         31.80         2.28 o                         
  -5   2   8         27.26         21.06         1.95 o                         
  -4   2   8        496.57        467.22         8.84 o                         
  -3   2   8        313.88        304.97         9.85 o                         
  -2   2   8         68.71         72.63         2.70 o                         
  -1   2   8        195.62        183.39         3.52 o                         
   0   2   8         84.64         85.24         2.09 o                         
   1   2   8        101.65        105.89         2.85 o                         
   2   2   8        209.06        228.45         4.99 o                         
   3   2   8         31.04         23.04         2.40 o                         
   4   2   8          6.89          6.34         1.71 o                         
   5   2   8          1.91          1.67         1.59 o                         
  -7   3   8         27.21         31.80         2.52 o                         
  -6   3   8          4.47          2.76         1.14 o                         
  -5   3   8        177.96        189.43         4.90 o                         
  -4   3   8        148.37        149.82         4.36 o                         
  -3   3   8         39.04         40.34         1.84 o                         
  -2   3   8        717.49        678.22        10.06 o                         
  -1   3   8        108.92        113.99         2.59 o                         
   0   3   8        116.35        113.49         2.52 o                         
   1   3   8        177.11        181.50         7.66 o                         
   2   3   8         33.92         37.23         2.52 o                         
   3   3   8        172.64        146.94         5.39 o                         
   4   3   8         32.39         30.04         2.89 o                         
   5   3   8         14.23         15.22         2.50 o                         
  -7   4   8         11.99         13.34         2.14 o                         
  -6   4   8          6.16          8.71         1.63 o                         
  -5   4   8         16.26         16.74         1.70 o                         
  -4   4   8         53.87         55.97         2.51 o                         
  -3   4   8          0.94          1.34         0.77 o                         
  -2   4   8        651.63        651.65         9.73 o                         
  -1   4   8        258.65        246.04         5.05 o                         
   0   4   8         39.49         41.75         1.51 o                         
   1   4   8          4.86          3.53         1.21 o                         
   2   4   8         39.84         36.79         2.04 o                         
   3   4   8         43.16         47.35         3.14 o                         
   4   4   8         28.52         30.79         2.88 o                         
  -7   5   8         31.17         34.61         3.08 o                         
  -6   5   8         29.94         30.15         2.70 o                         
  -5   5   8        445.46        430.62         8.66 o                         
  -4   5   8        187.61        171.85         4.39 o                         
  -3   5   8         68.55         66.91         2.60 o                         
  -2   5   8        303.90        312.69         5.41 o                         
  -1   5   8        104.92         98.58         2.81 o                         
   0   5   8        540.51        543.14         8.26 o                         
   1   5   8        844.61        812.81        16.73 o                         
   2   5   8         31.25         34.70         2.90 o                         
   3   5   8         12.39         15.62         1.58 o                         
   4   5   8         33.36         32.47         3.01 o                         
  -7   6   8         41.09         44.31         3.48 o                         
  -6   6   8         29.71         30.32         2.73 o                         
  -5   6   8        145.22        148.89         5.13 o                         
  -4   6   8          7.78          8.65         1.43 o                         
  -3   6   8         39.20         45.69         2.01 o                         
  -2   6   8        119.93        112.63         2.72 o                         
  -1   6   8        415.99        409.27         6.60 o                         
   0   6   8         51.52         54.10         2.13 o                         
   1   6   8        461.52        457.03         8.42 o                         
   2   6   8         54.64         52.99         2.20 o                         
   3   6   8         12.42         14.56         1.92 o                         
   4   6   8         34.25         35.24         3.18 o                         
  -7   7   8         22.89         29.55         2.97 o                         
  -6   7   8          6.02         11.42         1.86 o                         
  -5   7   8         91.76         97.54         4.07 o                         
  -4   7   8         51.08         53.17         2.83 o                         
  -3   7   8        338.84        335.07         8.18 o                         
  -2   7   8         31.55         33.92         1.59 o                         
  -1   7   8        138.38        130.41         3.92 o                         
   0   7   8         43.30         49.24         1.95 o                         
   1   7   8          2.25          2.34         1.73 o                         
   2   7   8        185.44        189.41         4.54 o                         
   3   7   8         14.76         17.40         1.58 o                         
   4   7   8         11.54          9.87         2.86 o                         
  -7   8   8          6.11          5.58         1.80 o                         
  -6   8   8         17.44         19.16         2.32 o                         
  -5   8   8        121.16        125.59         4.75 o                         
  -4   8   8         15.10         18.06         1.99 o                         
  -3   8   8         49.48         48.98         2.63 o                         
  -2   8   8          6.58          6.01         1.05 o                         
  -1   8   8        324.41        314.56         7.40 o                         
   0   8   8         37.59         43.57         1.90 o                         
   1   8   8        307.20        288.95        11.22 o                         
   2   8   8         26.59         26.61         1.77 o                         
   3   8   8         17.86         17.11         1.57 o                         
   4   8   8          8.66          9.29         1.44 o                         
  -6   9   8          7.67          5.59         2.46 o                         
  -5   9   8         82.27         80.00         8.50 o                         
  -4   9   8         34.23         28.76         2.45 o                         
  -3   9   8        111.78        108.31         4.00 o                         
  -2   9   8         68.84         73.89         2.67 o                         
  -1   9   8        130.10        132.97         4.43 o                         
   0   9   8         44.40         42.79         2.47 o                         
   1   9   8        102.03        108.29         3.89 o                         
   2   9   8         33.66         34.83         1.89 o                         
   3   9   8          4.12          2.42         1.01 o                         
   4   9   8         27.47         26.81         2.06 o                         
  -6  10   8          0.48         -0.88         1.23 o                         
  -5  10   8         81.57         73.18         3.64 o                         
  -4  10   8        227.17        226.67        10.94 o                         
  -3  10   8        145.98        149.06         4.93 o                         
  -2  10   8         44.86         50.89         2.48 o                         
  -1  10   8        155.52        160.84         5.07 o                         
   0  10   8          4.26          3.03         2.48 o                         
   1  10   8         75.77         74.75         3.26 o                         
   2  10   8        121.82        118.91         8.19 o                         
   3  10   8          8.43         10.36         1.69 o                         
   4  10   8          1.18          1.49         1.11 o                         
  -6  11   8         13.70         11.92         2.87 o                         
  -5  11   8          2.57          0.92         1.25 o                         
  -4  11   8         70.54         75.08         3.58 o                         
  -3  11   8         37.31         37.55         3.26 o                         
  -2  11   8         52.49         56.51         3.53 o                         
  -1  11   8         17.92         19.54         2.02 o                         
   0  11   8          5.64          6.70         1.34 o                         
   1  11   8         43.53         36.41         2.42 o                         
   2  11   8         17.22         18.41         2.00 o                         
   3  11   8         36.16         40.25         2.74 o                         
   4  11   8         11.35         14.31         2.83 o                         
  -6  12   8         40.46         48.37         3.64 o                         
  -5  12   8          2.42          2.91         1.44 o                         
  -4  12   8         26.52         23.02         2.38 o                         
  -3  12   8         35.36         29.35         2.50 o                         
  -2  12   8        166.86        148.62         5.63 o                         
  -1  12   8        199.97        198.05         6.00 o                         
   0  12   8        100.85         99.94         5.78 o                         
   1  12   8         18.62         17.59         2.16 o                         
   2  12   8         13.79         13.59         1.83 o                         
   3  12   8          4.35          5.05         3.60 o                         
  -6  13   8         20.15         22.18         2.72 o                         
  -5  13   8         27.65         29.03         2.84 o                         
  -4  13   8          8.79          9.72         2.07 o                         
  -3  13   8          3.59          6.83         1.52 o                         
  -2  13   8        108.96        102.15         7.29 o                         
  -1  13   8         47.00         55.39         5.10 o                         
   0  13   8        122.12        126.94         4.61 o                         
   1  13   8         27.86         29.68         2.43 o                         
   2  13   8          9.07         11.72         1.73 o                         
   3  13   8          9.33         11.88         1.91 o                         
  -5  14   8         47.41         53.33         3.76 o                         
  -4  14   8          6.83          6.69         1.64 o                         
  -3  14   8         75.87         71.20         3.55 o                         
  -2  14   8         26.12         23.16         2.43 o                         
  -1  14   8         51.66         54.41         4.45 o                         
   0  14   8         55.00         53.32         3.11 o                         
   1  14   8          0.45          0.05         1.23 o                         
   2  14   8          1.19          3.03         1.59 o                         
   3  14   8          3.17          3.35         1.54 o                         
  -5  15   8          6.50         12.02         2.14 o                         
  -4  15   8         12.79         13.28         2.91 o                         
  -3  15   8         46.17         45.99         6.59 o                         
  -2  15   8        153.58        159.27         5.64 o                         
  -1  15   8          2.85          1.79         1.70 o                         
   0  15   8         38.09         33.03         2.70 o                         
   1  15   8         32.30         35.40         2.81 o                         
   2  15   8         30.78         31.04         4.11 o                         
   3  15   8          6.46          9.38         2.13 o                         
  -5  16   8          8.10          5.47         1.78 o                         
  -4  16   8         53.17         54.39         3.74 o                         
  -3  16   8         21.47         24.81         2.57 o                         
  -2  16   8        105.45        102.70         4.51 o                         
  -1  16   8         11.96         13.44         2.00 o                         
   0  16   8          4.17          3.16         1.34 o                         
   1  16   8          0.41          0.96         1.25 o                         
   2  16   8         34.92         38.87         2.99 o                         
  -4  17   8         10.77          8.50         1.95 o                         
  -3  17   8         35.98         34.49         4.12 o                         
  -2  17   8          5.79          5.83         1.67 o                         
  -1  17   8         33.69         30.57         3.36 o                         
   0  17   8         19.23         21.05         2.38 o                         
   1  17   8         16.55         11.64         1.90 o                         
   2  17   8         12.15         14.81         4.02 o                         
  -4  18   8          9.48         12.00         2.22 o                         
  -3  18   8         19.96         23.79         3.63 o                         
  -2  18   8         20.97         16.65         3.13 o                         
  -1  18   8         27.60         23.89         2.69 o                         
   0  18   8          5.82          5.98         1.91 o                         
   1  18   8         38.04         49.42         4.78 o                         
  -3  19   8         49.95         57.42         5.51 o                         
  -2  19   8         19.91         18.89         2.53 o                         
  -1  19   8          4.50          4.06         1.76 o                         
   0  19   8          0.57          0.35         1.40 o                         
   1  19   8         17.52         17.44         3.59 o                         
  -2  20   8         14.12         16.62         2.55 o                         
  -1  20   8        127.81        127.65         5.45 o                         
   0  20   8         17.30         22.74         2.61 o                         
  -2 -19   9          1.27          2.59         1.57 o                         
  -1 -19   9          2.18          1.98         1.52 o                         
  -3 -18   9         14.30         12.92         1.92 o                         
  -2 -18   9          4.38          2.96         1.48 o                         
  -1 -18   9          6.74          6.22         1.66 o                         
   0 -18   9          5.73          7.90         1.76 o                         
  -4 -17   9         30.86         27.60         2.83 o                         
  -3 -17   9         38.75         35.87         2.74 o                         
  -2 -17   9         13.60         12.10         1.94 o                         
  -1 -17   9          4.29          2.04         1.30 o                         
   0 -17   9         62.80         65.07         5.53 o                         
   1 -17   9         16.67         16.57         2.17 o                         
  -4 -16   9         10.11         11.71         1.90 o                         
  -3 -16   9          1.00          1.40         1.20 o                         
  -2 -16   9         23.78         24.34         2.47 o                         
  -1 -16   9          5.02          3.45         1.32 o                         
   0 -16   9         17.27         18.10         2.15 o                         
   1 -16   9         13.01         11.96         2.01 o                         
  -5 -15   9         32.76         41.73         3.17 o                         
  -4 -15   9          4.75          3.01         1.40 o                         
  -3 -15   9          2.66          4.29         1.33 o                         
  -2 -15   9         86.81         82.52         6.30 o                         
  -1 -15   9         47.46         51.76         3.26 o                         
   0 -15   9         66.63         62.93         3.25 o                         
   1 -15   9         20.74         24.67         2.91 o                         
   2 -15   9         12.63         12.77         2.38 o                         
  -5 -14   9         11.72         14.53         2.68 o                         
  -4 -14   9          8.26          7.74         1.62 o                         
  -3 -14   9         34.38         33.26         2.55 o                         
  -2 -14   9         19.22         21.80         2.29 o                         
  -1 -14   9          9.26         11.95         1.75 o                         
   0 -14   9         33.23         37.94         2.73 o                         
   1 -14   9         35.47         35.31         3.31 o                         
   2 -14   9          2.11          1.33         2.99 o                         
  -5 -13   9          8.17         11.52         2.18 o                         
  -4 -13   9         13.53         11.55         2.17 o                         
  -3 -13   9         21.14         19.76         2.00 o                         
  -2 -13   9         11.00         11.95         1.42 o                         
  -1 -13   9         36.17         37.32         2.69 o                         
   0 -13   9         66.90         76.73         3.75 o                         
   1 -13   9         22.15         21.37         2.62 o                         
   2 -13   9         11.28         10.33         2.10 o                         
  -5 -12   9          2.56          4.19         1.71 o                         
  -4 -12   9         65.52         61.75         3.27 o                         
  -3 -12   9          1.90          0.85         1.06 o                         
  -2 -12   9         40.19         41.73         2.29 o                         
  -1 -12   9         72.16         70.63         3.14 o                         
   0 -12   9         52.05         47.97         2.92 o                         
   1 -12   9         93.69         89.75         4.48 o                         
   2 -12   9         30.49         27.76         2.17 o                         
   3 -12   9         11.51         12.95         1.75 o                         
  -6 -11   9          7.48          9.99         2.16 o                         
  -5 -11   9         14.61         19.66         2.62 o                         
  -4 -11   9         82.53         81.19         6.52 o                         
  -3 -11   9        181.98        180.67         6.29 o                         
  -2 -11   9        132.79        131.23         3.97 o                         
  -1 -11   9         21.66         25.15         2.17 o                         
   0 -11   9        133.70        130.58         4.38 o                         
   1 -11   9         35.92         33.87         3.07 o                         
   2 -11   9          7.52          6.99         1.32 o                         
   3 -11   9         31.17         31.63         2.37 o                         
  -6 -10   9         10.90          8.37         2.00 o                         
  -5 -10   9          8.05         10.20         1.99 o                         
  -4 -10   9        148.19        155.85         4.84 o                         
  -3 -10   9          3.15          2.21         1.07 o                         
  -2 -10   9        210.81        222.28         5.85 o                         
  -1 -10   9         14.07         12.01         1.57 o                         
   0 -10   9        151.17        145.73         5.14 o                         
   1 -10   9        102.28        100.97         4.53 o                         
   2 -10   9         78.55         75.97         3.04 o                         
   3 -10   9         29.29         29.98         3.27 o                         
  -6  -9   9          8.14          9.60         2.08 o                         
  -5  -9   9         22.32         23.05         2.81 o                         
  -4  -9   9          0.13          1.04         1.24 o                         
  -3  -9   9         68.60         67.16         2.90 o                         
  -2  -9   9        109.54        121.82         3.54 o                         
  -1  -9   9         79.53         81.29         3.19 o                         
   0  -9   9          9.20         10.22         1.71 o                         
   1  -9   9          4.86          3.69         1.43 o                         
   2  -9   9          0.40          0.73         0.90 o                         
   3  -9   9          1.18          1.22         1.10 o                         
  -6  -8   9          5.44          3.78         2.52 o                         
  -5  -8   9          0.29          0.52         1.29 o                         
  -4  -8   9         22.61         21.05         2.36 o                         
  -3  -8   9         30.66         33.77         3.26 o                         
  -2  -8   9        115.78        117.59         3.21 o                         
  -1  -8   9          9.40          9.28         1.57 o                         
   0  -8   9         60.96         68.63         3.89 o                         
   1  -8   9         17.94         18.14         2.21 o                         
   2  -8   9          5.13          4.57         1.47 o                         
   3  -8   9          5.17          5.31         1.47 o                         
  -6  -7   9         42.45         40.29         3.54 o                         
  -5  -7   9         28.29         26.42         2.97 o                         
  -4  -7   9         73.08         64.81         3.48 o                         
  -3  -7   9        280.70        270.96         6.38 o                         
  -2  -7   9        345.50        331.75         8.14 o                         
  -1  -7   9          2.82          2.25         1.14 o                         
   0  -7   9        347.58        346.69         9.20 o                         
   1  -7   9         17.91         17.56         4.80 o                         
   2  -7   9         79.27         83.32         3.39 o                         
   3  -7   9         41.12         36.24         2.40 o                         
   4  -7   9         59.85         65.91         3.10 o                         
  -6  -6   9          2.46         -0.28         1.31 o                         
  -5  -6   9        345.06        341.91        17.56 o                         
  -4  -6   9         58.59         61.50         3.41 o                         
  -3  -6   9         38.54         37.67         3.06 o                         
  -2  -6   9        138.03        139.75         3.47 o                         
  -1  -6   9        159.94        159.44         4.46 o                         
   0  -6   9        739.15        682.83        12.66 o                         
   1  -6   9         83.36         88.55         5.70 o                         
   2  -6   9         45.53         43.15         2.19 o                         
   3  -6   9          7.49          6.32         1.45 o                         
   4  -6   9         12.82         11.45         1.75 o                         
  -7  -5   9         16.49         14.30         2.48 o                         
  -6  -5   9         47.10         47.37         3.77 o                         
  -5  -5   9        145.37        131.30         8.76 o                         
  -4  -5   9         38.27         41.14         4.21 o                         
  -3  -5   9         48.18         47.09         2.90 o                         
  -2  -5   9        159.23        165.15         3.80 o                         
  -1  -5   9         48.49         52.92         2.19 o                         
   0  -5   9         34.36         39.27         2.28 o                         
   1  -5   9         76.57         71.43         2.60 o                         
   2  -5   9         60.49         59.89         2.89 o                         
   3  -5   9          2.01          5.01         1.25 o                         
   4  -5   9         16.61         22.19         2.48 o                         
  -7  -4   9         35.89         38.51         3.67 o                         
  -6  -4   9         10.61          7.45         2.92 o                         
  -5  -4   9         16.85         21.78         2.47 o                         
  -4  -4   9          7.51          6.95         1.54 o                         
  -3  -4   9        121.02        114.47         5.46 o                         
  -2  -4   9        484.97        465.92         9.05 o                         
  -1  -4   9         48.08         49.25         1.88 o                         
   0  -4   9        113.59        114.17         5.18 o                         
   1  -4   9         49.83         48.57         2.14 o                         
   2  -4   9        110.57        101.84         3.25 o                         
   3  -4   9         18.58         14.06         1.55 o                         
   4  -4   9         12.40         15.47         2.03 o                         
  -7  -3   9          3.99          2.85         1.91 o                         
  -6  -3   9          2.91          1.66         1.79 o                         
  -5  -3   9         57.55         59.27         7.27 o                         
  -4  -3   9        126.15        130.77         4.94 o                         
  -3  -3   9          1.11          0.29         0.98 o                         
  -2  -3   9        148.97        158.25         5.42 o                         
  -1  -3   9        165.60        151.25         3.96 o                         
   0  -3   9        125.00        113.38         6.38 o                         
   1  -3   9         38.57         37.43         2.37 o                         
   2  -3   9          0.12          1.79         0.90 o                         
   3  -3   9          1.12          0.35         1.15 o                         
   4  -3   9          7.97          9.88         1.53 o                         
  -7  -2   9         26.36         30.18         3.24 o                         
  -6  -2   9          1.92          0.59         1.53 o                         
  -5  -2   9         91.37         82.28         5.04 o                         
  -4  -2   9        407.67        384.69        20.64 o                         
  -3  -2   9        155.18        146.82         4.99 o                         
  -2  -2   9         79.54         74.60         2.67 o                         
  -1  -2   9         21.84         24.12         2.58 o                         
   0  -2   9          8.32          7.63         3.06 o                         
   1  -2   9        106.78        107.78         3.13 o                         
   2  -2   9         77.86         83.04         2.84 o                         
   3  -2   9         20.82         19.66         1.71 o                         
   4  -2   9         12.09         14.85         2.70 o                         
  -7  -1   9         11.63         17.56         2.65 o                         
  -6  -1   9         38.43         36.98         2.50 o                         
  -5  -1   9         42.45         42.74         2.52 o                         
  -4  -1   9         19.05         17.25         3.81 o                         
  -3  -1   9        170.87        175.04         5.55 o                         
  -2  -1   9         18.80         16.66         1.46 o                         
  -1  -1   9        130.31        125.53         3.51 o                         
   0  -1   9        134.68        128.58         4.68 o                         
   1  -1   9          4.84          5.29         0.94 o                         
   2  -1   9        100.58         83.87         4.00 o                         
   3  -1   9          0.68         -0.27         1.21 o                         
   4  -1   9          5.11          2.58         1.67 o                         
  -7   0   9          0.08          0.05         1.18 o                         
  -6   0   9          2.37          0.60         1.16 o                         
  -5   0   9        197.53        194.33         5.03 o                         
  -4   0   9        175.56        168.28         4.36 o                         
  -3   0   9         56.73         57.66         2.25 o                         
  -2   0   9         41.27         44.06         1.66 o                         
  -1   0   9        106.61        105.63         3.88 o                         
   0   0   9          0.99          0.50         0.95 o                         
   1   0   9         35.58         43.50         2.84 o                         
   2   0   9         84.35         77.43         3.81 o                         
   3   0   9          0.01          1.70         1.39 o                         
   4   0   9          2.96          3.24         1.62 o                         
  -7   1   9         11.76         17.20         2.33 o                         
  -6   1   9         39.38         44.13         2.74 o                         
  -5   1   9         40.99         41.27         2.43 o                         
  -4   1   9         19.91         16.47         1.53 o                         
  -3   1   9        165.91        166.77         5.61 o                         
  -2   1   9         18.67         13.97         1.54 o                         
  -1   1   9        134.38        120.73         4.33 o                         
   0   1   9        136.91        131.55         4.61 o                         
   1   1   9          4.78          7.33         2.39 o                         
   2   1   9         97.38         82.77         3.95 o                         
   3   1   9          0.51          1.88         1.33 o                         
   4   1   9          5.19          2.70         1.88 o                         
  -7   2   9         25.76         28.81         2.47 o                         
  -6   2   9          1.87          1.35         1.09 o                         
  -5   2   9         88.44         90.67         3.70 o                         
  -4   2   9        411.49        397.55         7.93 o                         
  -3   2   9        154.67        154.85         3.94 o                         
  -2   2   9         84.63         81.09         2.28 o                         
  -1   2   9         20.38         21.51         2.20 o                         
   0   2   9          8.01          9.28         2.07 o                         
   1   2   9        106.65        110.90         3.07 o                         
   2   2   9         77.76         85.47         2.81 o                         
   3   2   9         21.46         17.90         1.60 o                         
   4   2   9         12.70         15.36         2.38 o                         
  -7   3   9          3.88          4.61         1.68 o                         
  -6   3   9          2.48          1.07         1.06 o                         
  -5   3   9         56.11         57.70         3.75 o                         
  -4   3   9        127.16        121.47         3.60 o                         
  -3   3   9          1.04          0.55         0.80 o                         
  -2   3   9        149.12        152.59         3.41 o                         
  -1   3   9        165.26        155.51         3.58 o                         
   0   3   9        119.62        115.55         3.14 o                         
   1   3   9         38.61         46.53         2.26 o                         
   2   3   9          0.17          1.69         0.97 o                         
   3   3   9          0.97          1.53         0.94 o                         
   4   3   9          8.00          8.52         2.01 o                         
  -7   4   9         35.79         37.56         3.23 o                         
  -6   4   9         10.80          7.08         3.64 o                         
  -5   4   9         16.15         20.20         2.90 o                         
  -4   4   9          7.28          8.07         1.21 o                         
  -3   4   9        120.76        115.99         3.36 o                         
  -2   4   9        480.68        471.24         7.59 o                         
  -1   4   9         49.49         50.76         1.82 o                         
   0   4   9        111.83        124.66         3.34 o                         
   1   4   9         52.08         49.54         2.11 o                         
   2   4   9        112.08        112.17         5.58 o                         
   3   4   9         18.80         18.03         1.64 o                         
   4   4   9         12.44         12.70         2.27 o                         
  -7   5   9         16.45         14.92         2.33 o                         
  -6   5   9         46.37         46.68         3.35 o                         
  -5   5   9        147.05        137.94         4.95 o                         
  -4   5   9         37.02         34.76         2.17 o                         
  -3   5   9         52.02         55.81         2.28 o                         
  -2   5   9        159.42        169.64         3.63 o                         
  -1   5   9         48.61         51.85         2.01 o                         
   0   5   9         36.89         39.62         1.73 o                         
   1   5   9         76.79         74.90         2.57 o                         
   2   5   9         61.26         63.21         2.52 o                         
   3   5   9          2.08          0.90         0.93 o                         
   4   5   9         16.62         23.52         2.35 o                         
  -6   6   9          2.50          1.48         1.36 o                         
  -5   6   9        344.48        353.89        11.67 o                         
  -4   6   9         55.71         55.00         2.91 o                         
  -3   6   9         38.51         42.21         4.55 o                         
  -2   6   9        132.13        143.40         3.31 o                         
  -1   6   9        156.57        160.51         3.46 o                         
   0   6   9        738.80        703.38        10.53 o                         
   1   6   9         81.21         91.08         2.87 o                         
   2   6   9         45.43         42.82         2.39 o                         
   3   6   9          7.87          6.93         1.21 o                         
   4   6   9         12.96         11.68         1.61 o                         
  -6   7   9         43.15         43.32         3.35 o                         
  -5   7   9         29.40         26.69         4.75 o                         
  -4   7   9         71.45         70.42         3.37 o                         
  -3   7   9        282.40        290.42         7.52 o                         
  -2   7   9        348.90        348.82         7.07 o                         
  -1   7   9          2.61          2.37         0.73 o                         
   0   7   9        354.88        371.39         6.29 o                         
   1   7   9         17.79         15.65         1.41 o                         
   2   7   9         78.97         86.67         4.55 o                         
   3   7   9         41.77         41.29         2.20 o                         
   4   7   9         59.50         70.01         4.19 o                         
  -6   8   9          5.29          4.32         1.65 o                         
  -5   8   9          0.38         -0.36         1.13 o                         
  -4   8   9         22.13         20.54         2.21 o                         
  -3   8   9         30.87         32.48         2.52 o                         
  -2   8   9        120.89        127.90         3.69 o                         
  -1   8   9          8.88          7.28         1.37 o                         
   0   8   9         62.07         75.41         3.63 o                         
   1   8   9         17.39         19.12         1.58 o                         
   2   8   9          5.18          6.42         1.57 o                         
   3   8   9          4.90          1.66         1.06 o                         
  -6   9   9          7.83         12.68         2.15 o                         
  -5   9   9         21.73         24.02         2.54 o                         
  -4   9   9          0.08          0.40         1.15 o                         
  -3   9   9         66.29         65.86         3.20 o                         
  -2   9   9        109.69        116.04         5.32 o                         
  -1   9   9         77.27         73.26         2.70 o                         
   0   9   9          8.68         10.98         1.56 o                         
   1   9   9          4.86          7.92         1.45 o                         
   2   9   9          0.47          0.54         1.87 o                         
   3   9   9          1.35          1.59         1.57 o                         
  -6  10   9         10.84          9.57         2.01 o                         
  -5  10   9          8.07         10.32         2.26 o                         
  -4  10   9        145.59        152.86         5.35 o                         
  -3  10   9          3.22          2.22         1.25 o                         
  -2  10   9        209.19        235.49         7.13 o                         
  -1  10   9         15.36         17.51         1.61 o                         
   0  10   9        151.51        141.83         5.09 o                         
   1  10   9        101.46        106.09         4.09 o                         
   2  10   9         77.09         86.58         6.45 o                         
   3  10   9         29.15         31.03         2.74 o                         
  -6  11   9          7.40         13.16         2.20 o                         
  -5  11   9         14.09         12.49         1.99 o                         
  -4  11   9         84.35         79.72         3.83 o                         
  -3  11   9        183.68        183.49         5.84 o                         
  -2  11   9        130.91        138.17        10.12 o                         
  -1  11   9         20.50         22.06         2.25 o                         
   0  11   9        131.96        127.85         4.62 o                         
   1  11   9         35.64         29.24         3.22 o                         
   2  11   9          7.52          7.28         1.62 o                         
   3  11   9         31.18         30.61         2.72 o                         
  -5  12   9          2.66          4.19         1.60 o                         
  -4  12   9         66.39         63.37         4.92 o                         
  -3  12   9          1.80          2.17         1.25 o                         
  -2  12   9         40.46         41.49         2.49 o                         
  -1  12   9         74.35         78.42         3.66 o                         
   0  12   9         52.22         45.82         4.51 o                         
   1  12   9         95.66         98.37         4.46 o                         
   2  12   9         30.69         27.28         2.52 o                         
   3  12   9         11.74         15.50         2.19 o                         
  -5  13   9          7.81         10.63         2.08 o                         
  -4  13   9         13.79         10.48         1.98 o                         
  -3  13   9         21.92         21.76         2.36 o                         
  -2  13   9         10.77         13.45         1.59 o                         
  -1  13   9         37.99         39.59         2.95 o                         
   0  13   9         64.25         71.18         3.53 o                         
   1  13   9         21.96         20.20         2.27 o                         
   2  13   9         12.17         13.42         2.00 o                         
  -5  14   9         10.93         14.17         3.15 o                         
  -4  14   9          9.20          9.59         1.91 o                         
  -3  14   9         34.09         33.62         2.87 o                         
  -2  14   9         20.15         24.30         2.05 o                         
  -1  14   9          8.42          6.99         1.68 o                         
   0  14   9         32.53         33.47         2.78 o                         
   1  14   9         33.72         31.20         2.72 o                         
   2  14   9          2.26          2.77         1.41 o                         
  -5  15   9         32.48         42.79         3.59 o                         
  -4  15   9          4.44          6.26         1.75 o                         
  -3  15   9          2.41          2.46         1.43 o                         
  -2  15   9         87.07         88.62         4.23 o                         
  -1  15   9         48.02         54.65         3.42 o                         
   0  15   9         66.84         65.03         3.68 o                         
   1  15   9         20.67         24.56         4.55 o                         
   2  15   9         11.85          6.07         2.98 o                         
  -4  16   9         10.23         12.11         2.17 o                         
  -3  16   9          1.00          1.29         1.35 o                         
  -2  16   9         24.42         24.78         2.69 o                         
  -1  16   9          4.56          5.58         1.64 o                         
   0  16   9         17.04         21.02         2.47 o                         
   1  16   9         12.22         10.77         2.27 o                         
  -4  17   9         30.20         29.92         3.05 o                         
  -3  17   9         37.98         39.49         4.99 o                         
  -2  17   9         13.71         11.85         2.17 o                         
  -1  17   9          4.03          3.28         1.61 o                         
   0  17   9         63.95         72.27         4.01 o                         
   1  17   9         16.70         20.42         2.49 o                         
  -3  18   9         14.45         10.15         2.04 o                         
  -2  18   9          4.85          5.73         1.90 o                         
  -1  18   9          6.88          7.56         1.90 o                         
   0  18   9          5.98          5.73         1.79 o                         
  -2  19   9          1.18          2.75         1.73 o                         
  -1  19   9          1.92          0.99         1.57 o                         
  -2 -17  10          0.01          1.02         1.37 o                         
  -1 -17  10         11.35         12.26         1.99 o                         
  -3 -16  10         20.07         18.91         2.20 o                         
  -2 -16  10         43.56         48.52         3.34 o
[truncated: 58,240 more chars]
